# Supplementary material for: Application of Genomics to Understand Salt Tolerance in Lentil
Source: Genes (Basel). 2021 Feb 25;12(3):332. doi: 10.3390/genes12030332 (PMC7996261; doi:10.3390/genes12030332)
Supplement: Supplementary file 1 [file genes-12-00332-s001.zip]

Archive with 18 entries (18 files):
- Supplementary files/Figure S1.tif
- Supplementary files/Figure S2.tif
- Supplementary files/Figure S3.tif
- Supplementary files/Figure S4.tif
- Supplementary files/Figure S5.tif
- Supplementary files/Figure S6.png
- Supplementary files/Figure S7.png
- Supplementary files/Figure S8.tif
- Supplementary files/Table S1.xlsx
- Supplementary files/Table S10.xlsx
- Supplementary files/Table S2.xlsx
- Supplementary files/Table S3.txt
- Supplementary files/Table S4.txt
- Supplementary files/Table S5.xlsx
- Supplementary files/Table S6.xlsx
- Supplementary files/Table S7.xlsx
- Supplementary files/Table S8.xlsx
- Supplementary files/Table S9.xlsx
