# Supplementary material for: Application of Genomics to Understand Salt Tolerance in Lentil
Source: Genes (Basel). 2021 Feb 25;12(3):332. doi: 10.3390/genes12030332 (PMC7996261; doi:10.3390/genes12030332)
Supplement: Supplementary file 1 [file genes-12-00332-s001.zip › Supplementary files/Table S1.xlsx]

## Sheet: Phenotypic data
Table S1. Phenotypic data collected from traditional and image-based phenotypic screen
Accessions	Traditional screen		Image-based screen
	Phenotypic score	Shoot dry weight	Area	Height	Convex hull area	Compactness	Green color pixels	NonGreen color pixels
05H215L-08H4002-11SA001	5.1188	4.5771	41095.8	1576.56	9113.01	0.1302	1.5931	0.1805
06H131L-07HS2005-11SA002	4.3111	5.0429	40570.9	1555.47	6250.35	0.144	1.1773	0.2766
06H334L-10H4006	5.7701	4.9792	50041.7	1567.84	7007.97	0.1164	1.3252	0.2906
06H334L-10H4008	5.8357	4.747	45669.1	1580.53	5632.35	0.0962	0.5822	0.6459
07H020L-10H4012	5.3347	4.8547	19319	1561.22	3252.21	0.071	1.1373	0.376
07H031L-11H4001	4.689	5.2025	55327.9	1581.78	9217.48	0.108	1.2249	0.3593
07H035L-11H4007	5.6571	4.9718	56744.3	1575.2	11690.9	0.1046	1.2337	0.3546
07H036L-10H4001	3.8977	5.3329	48456.3	1586.38	8162.18	0.0916	0.8847	0.5063
07H045L-07HG1003-10H4008	6.0416	4.6983	48136.6	1562.54	6206.07	0.1086	0.677	0.6053
07H062L-10HS3009-12SA001	4.168	5.1005	44189	1593.82	11257	0.0653	1.6416	0.1278
07H070L-11H4002	6.3521	4.8815	32392.9	1577.49	4584.63	0.1239	1.6017	0.1503
07H073L-11H4008	6.3958	4.8458	31006.5	1593.71	8609.85	0.1058	1.5338	0.2211
07H073L-11H4012	6.3239	4.746	38207.3	1598.96	6572.8	0.0886	0.6362	0.6714
07H073L-11H4015	6.2812	4.7565	27312.7	1601.82	8778.72	0.0697	1.521	0.2164
07H073L-11H4018	5.6731	4.6161	44528.9	1571.27	6872.91	0.0895	1.0696	0.3386
07H077L-09HS3007-11SA001	5.03	4.6429	48775.4	1574.61	6449.04	0.0603	0.1848	0.8545
07H077L-11H4003	5.9151	4.8918	43790	1607.99	11386	0.1014	1.7271	0.2016
07H077L-11H4009	4.8928	4.9757	62427.8	1609.19	11897.3	0.1091	1.5866	0.1913
07H079L-10HS3010	5.0746	5.1796	55392.2	1558.38	11434.9	0.1118	0.9976	0.4585
07H084L-09HS2012-13SA001	4.046	5.1317	46226.2	1575.48	7738.78	0.1013	1.1045	0.4301
07H088L-11H4002	4.9553	4.6691	20425	1598.16	8093.77	0.0546	1.3265	0.2881
07H088L-11H4006	5.716	4.9425	55019.7	1594.99	14489.3	0.0567	1.261	0.3479
07H105L-10H4013	5.5495	4.7072	35042.4	1592.57	8821.58	0.0718	1.2995	0.3119
07H107L-10H4009	5.7094	4.82	34782.4	1581.69	11195.6	0.0874	1.57	0.2077
07H107L-10H4049	7.1626	4.6243	42627.8	1586.37	11505.9	0.0807	1.6089	0.1926
07H107L-10H4070	7.1476	4.8999	18844.7	1566.61	4015.88	0.0599	1.1435	0.3042
07H108L-10H4005	5.3051	5.6218	36446.8	1557.2	6012.05	0.0798	0.6389	0.6032
07H131L-07HG1007-10H4001	5.1446	5.1593	35757.9	1560.96	4856.68	0.0937	0.6739	0.624
07H131L-07HG1007-10H4004	5.691	4.8766	36989.4	1557.78	3504.33	0.1189	0.3026	0.7443
07H137L-07HG1004-10H4006	3.8476	5.2739	22894.3	1558.98	2438.59	0.1227	1.1806	-0.1255
07H139L-07HG1002-10H4015	6.7714	4.569	22536	1561.64	5054.34	0.1266	1.3117	0.2845
07H144L-07HG1004-11H4007	5.5814	4.7769	35610.4	1571.12	7206.13	0.0479	0.452	0.7981
07H152L-07HG1004-10H4001	5.2009	4.5642	38176.1	1575.31	5747.5	0.0916	1.1691	0.3168
07H157L-11H4014	6.1435	4.7318	56845.8	1596	12292	0.0706	1.2175	0.3375
07H159L-11H4006	5.3053	4.9952	24886.8	1586.86	5701.38	0.0726	1.3203	0.3038
07H160L-09H4003-11SA002	4.2667	4.8454	40272.9	1574.06	9228.41	0.1042	1.5941	0.1832
07H161L-10H4007	6.0698	4.9377	22581.5	1585.94	4487.11	0.1555	1.3683	0.2341
07H163L-10H4005	5.2597	4.7171	21884.8	1580.67	5502.56	0.1075	1.2468	0.2728
07H163L-10H4016	7.4671	4.7368	35633.6	1559.44	5543.93	0.1365	1.336	0.2569
07H196L-10-08HS2020-12SA001	4.6644	4.7787	34189.7	1576.92	9398.52	0.1241	1.6281	0.1999
07H197L-11H4012	6.0218	4.835	63767.6	1563.22	7269.15	0.1187	0.4774	0.727
07H205L-10H4002	6.8241	4.7461	33954	1572.97	5087.24	0.0824	0.9171	0.3532
07H209L-07HG1001-10H4005	6.9623	4.7176	53519.3	1566.55	7614.23	0.1178	0.5052	0.6896
07H211L-07HG1003-10H4001	6.6888	4.7731	47094.4	1604.29	9304.13	0.0997	1.1375	0.4058
07H212L-07HG1010-10H4019	6.1147	4.9406	43908.9	1598.71	9134.11	0.0734	1.3731	0.2438
07H213L-07HG1001-10H4004	6.0735	4.8081	46317.8	1573.07	4400.18	0.1071	0.1739	0.8029
08H005L-02-11H4008	6.0661	4.8831	44688.4	1566.58	5837.14	0.0944	0.4595	0.6831
08H013L-01-11H4002	6.6414	4.8321	44169	1583.29	6211.64	0.1009	0.5262	0.6727
08H024L-11H4007	4.9563	5.0608	48963.5	1562.42	8340.42	0.1131	0.5126	0.7131
08H025L-12H4011	6.5963	4.6847	48592.6	1561.16	7664.21	0.0797	0.4869	0.734
08H068L-01-11H4001	6.6931	4.7153	45803.5	1608.76	15826.3	0.0216	1.7088	0.1563
08H100L-10HS3002-12SA003	4.9025	5.0417	46964.4	1573.74	3711.43	0.0994	0.4621	0.6989
08H100L-11H4011	5.3874	4.9349	55623.2	1591.13	12113.5	0.085	1.4498	0.2474
08H104L-11HS3002	5.7811	4.6511	57000.3	1590.83	11775.7	0.1124	1.7259	0.1566
08H104L-11HS3005	5.9051	4.6472	41948	1563.55	10264.9	0.1034	1.5444	0.2359
08H104L-12H4015	7.0616	4.6701	37868.7	1565.48	5132.16	0.1115	0.1676	0.8621
08H105L-11HS3003	5.3631	4.7997	51455.9	1587.81	8228.59	0.0606	0	1.0148
08H105L-11HS3013	6.2282	4.7762	34222.6	1538.85	2127.93	0.1061	0.6438	0.5165
08H105L-12H4016	5.0061	4.9601	61454.2	1589.25	9907.38	0.1083	0.8923	0.5136
08H115L-11H4005	6.0586	4.8193	31998.9	1572.48	3816.42	0.0254	0	1.3631
08H115L-11H4010	4.9018	5.0092	43371.5	1595.47	9021.09	0.0735	1.513	0.1864
08H122L-11HSHI3005	5.0782	4.8239	45950.8	1557.48	7113.55	0.1706	0.8514	0.5444
08H125L-12HHI4007	4.6145	4.9633	40463.2	1561.02	7692.29	0.1025	1.1774	0.3505
08H126L-11H4013-13BO002	5.0401	4.8836	36774.4	1565.19	6196.48	0.0658	0.4815	0.7205
08H127L-11H4007-13BO003	4.9846	4.9238	41027.9	1574.47	7158.28	0.0453	0.4651	0.6717
08H127L-11H4012	4.9748	4.8488	24547.5	1573.1	4432.17	0.0649	0.9438	0.484
08H131L-11HHI3024-13BO003	4.0588	5.1781	43327.6	1582.63	8284.86	0.0419	0.4313	0.7303
08H131L-11HSHI3003	5.1984	4.9683	8754.65	1585.12	10792.2	0.1776	1.6878	0.1791
08H133L-11HHI3007	5.855	4.9922	40411.1	1569.1	7586.76	0.0928	1.1505	0.3314
08H133L-11HHI3014-13BO011	5.6231	4.6903	48845.1	1555.03	5027.51	0.0967	0.2708	0.77
08H147L-12H4001	5.7241	4.8253	60846.1	1589.11	15805.9	0.1129	1.575	0.2026
08H157L-11H4006	6.3778	4.6668	28751	1594.33	8629.48	0.0583	1.0815	0.4047
08H184L-12HHI4004	6.5268	4.8271	47166	1577.27	7323.19	0.0918	0.846	0.5264
08H186L-11HHI3015	5.061	5.1364	39994	1569.2	6685.32	0.1187	0.9896	0.4309
08H186L-11HHI3027	5.2724	4.9466	47354.5	1577.5	8553.74	0.1014	1.2733	0.3191
08H186L-11HHI3033	5.5798	4.8615	22066.7	1569.19	5417.51	0.083	1.2401	0.2616
08H187L-10HSHI3003	4.8449	5.1779	52435.6	1570.53	12391.8	0.1276	1.73	0.1747
08H192L-11HHI3005	4.0379	4.8621	46153.8	1572.28	7130.34	0.1228	1.1771	0.3864
08H198L-11HHI3012	4.2516	4.9404	39164.6	1562.9	3597.72	0.1177	0.9568	0.432
08H199L-11HSHI3002	5.9642	4.833	53494.7	1563.52	3262.02	0.1027	0.4266	0.7388
08H199L-11HSHI3004	5.5153	4.8562	50518.5	1605.31	12423.3	0.087	1.7292	0.1675
08H200L-12HHI4011	5.023	4.7751	60838.7	1608.06	13014.2	0.0922	1.5276	0.214
08H213L-10HS2009	7.1916	4.925	49833.5	1569.05	10724	0.1235	1.2766	0.3218
08H220L-10HS3002	4.7534	5.5256	47026	1559.39	3353.07	0.1413	0.2724	0.7795
08H227L-12HHI4001	5.6604	4.7504	22255.9	1567.55	7519.75	0.0627	1.5296	0.1723
08H227L-12HHI4008	5.314	4.7393	45705	1593.68	10371.6	0.1057	1.5493	0.2023
08H228L-11HHI3001	4.685	4.7405	28318.7	1583.26	6486.86	0.0586	0.9902	0.4376
08H229L-12HHI4003	5.621	4.9153	51509	1574.31	10502.1	0.1308	1.5867	0.2217
08H230L-11HHI3017	3.9406	5.2287	51892.5	1560.35	4813.04	0.1143	0.2241	0.804
08H234L-12H4013	4.4866	5.3022	19323.2	1569.85	3220.34	0.0912	1.0894	0.3767
08H238L-10HSHI3012	6.3413	4.6753	32625.7	1613.81	10232.2	0.061	1.5947	0.195
08H238L-11HHI3005	5.8248	4.861	32724.1	1580.53	8556.37	0.0911	1.5973	0.1805
08H238L-11HHI3009	6.1473	4.6989	31542.9	1572.22	6569.7	0.0992	1.3838	0.2492
08H238L-11HHI3020	5.3712	4.8301	66438.9	1578.21	9441.43	0.1211	0.8249	0.558
08H238L-12HHI4004	5.5155	5.208	38672.9	1562.42	4638.18	0.1002	0.6796	0.5498
08H239L-11HHI3012	4.7309	5.2574	48657.8	1553.97	2722.12	0.0696	0.289	0.7657
08H240L-11HHI3035	4.6568	4.9334	57264	1567.78	8545.4	0.0714	0.5108	0.6646
08H241L-10HSHI3002-13SA001	3.7136	5.2036	33939.8	1594.68	11802.8	0.0316	1.471	0.204
08H241L-12HHI4014	5.0177	5.0669	44620.7	1603.61	11884.9	0.0612	1.6612	0.1438
08H243L-11HHI3030	5.9873	4.8838	40880.3	1570.81	8942.97	0.0986	1.4529	0.2618
08H244L-11H4013	5.5727	4.8847	19494.8	1552.12	1715.84	0.1014	1.2473	0.2712
08H244L-12H4006	4.9181	4.7908	33688.9	1558.8	4923.12	0.1157	1.0523	0.3826
08H244L-12H4017	4.8733	4.8469	51201.7	1556.02	4961.51	0.1293	0.0194	1.0452
08H245L-11H4002	5.4925	4.9402	53896.4	1569.23	7759.21	0.0338	0.0049	0.958
08H249L-11HHI3002	5.3322	4.9143	53523.2	1589.74	11275.2	0.0896	1.4773	0.2287
08H251L-11HHI3016	4.9029	5.3854	27046.2	1575.98	4695.15	0.0884	1.3224	0.3096
08H255L-01-11H4015-13SA012	4.8855	4.9872	52463.9	1585.41	11516.2	0.1113	1.6489	0.185
08H263L-01-11H4002	6.5185	4.7038	46773.8	1567.34	7106.81	0.1054	0.901	0.4297
08H265L-07-09HS2004-11SA001	5.0808	4.9695	32853.1	1582.97	5747.8	0.0786	1.3206	0.2867
08H265L-07-10HS3004	4.5108	5.639	35330.2	1574.94	9755.73	0.1049	1.6727	0.2174
08H289L-11H4001	5.4193	4.9799	71014.6	1568.78	5288.98	0.0844	0.4255	0.8016
09H007L-09HG1002-12H3009	5.217	4.905	58471.1	1583.78	12667.2	0.098	1.5592	0.2106
09H017L-11HS3008	4.0472	4.7854	46108.4	1591.46	8975.11	0.0618	1.1608	0.3906
09H019L-12H3006	5.9926	4.9071	62624.2	1620.18	12002.7	0.1076	1.6385	0.1969
09H043L-11HS3007	4.5577	5.1459	44359.5	1585.23	10060.7	0.0677	1.5832	0.1693
09H044L-12H3001	5.1004	5.2092	46612.9	1591.8	8339.35	0.049	0.8954	0.4687
09H055L-11HSHI3014	5.9958	4.7178	43156	1557.21	5295.25	0.183	0.4685	0.6639
09H063L-12HHI3008	5.6553	4.7822	54469.9	1584.72	9766.4	0.0973	1.2982	0.3146
09H082L-12H3003	5.9124	4.7922	51651.7	1564.17	8939.43	0.1219	1.1945	0.3385
09H086L-12HHI3011	5.0816	4.8292	29794.1	1558.73	5711.86	0.0954	1.3844	0.2424
09H091L-11HSHI3009	4.969	4.711	47576.5	1585.45	8475.24	0.111	1.1773	0.3638
09H093L-13SNHS3010	4.6946	4.8873	50780.3	1571.48	7228.88	0.1162	0.502	0.6843
09H093L-13SNHS3012	6.2375	4.6901	33418.9	1583.02	10703.1	0.0618	1.6376	0.1845
09H103L-13H4005	4.251	5.0747	53564.7	1568.04	7725.46	0.097	1.0039	0.4906
09H113L-12HHI3006	4.8977	4.9056	37215.9	1553.65	3974.95	0.1197	0.5387	0.6614
09H114L-09HG1001-11HSHI3002	5.1356	5.035	52774.2	1573.35	7364.5	0.1265	0.7089	0.5764
09H123L-11HS3012	6.0203	4.8052	57146.7	1575.71	8234.05	0.094	0.6387	0.6336
09H123L-12H3002	6.1719	4.7556	42404.9	1598.19	11061.7	0.0811	1.337	0.232
09H137L-13HS3006	3.8974	4.9533	51500.3	1569.65	11474.3	0.1076	1.6989	0.178
09H140L-12H3010	4.8887	4.9192	47089.5	1558.21	6473.45	0.1298	1.0518	0.4298
09H143L-12HHI3008	5.9038	4.7819	28332.8	1577.47	7175.4	0.0905	1.5367	0.2302
09H148L-12H3009	5.2989	4.9418	50881.1	1566.9	7282.65	0.133	0.4798	0.6644
09H148L-12H3010	5.8713	4.9304	48070.6	1578.78	10300.3	0.1015	1.266	0.2642
09H155L-13H4001	5.1461	4.7671	53455.3	1565.13	9830.58	0.0965	1.1105	0.3965
09H155L-13H4010	4.7858	4.9741	47410	1569.29	7501.12	0.0976	0.879	0.4764
10H001L-12HS3003	5.3772	4.9342	48579.2	1565.33	4147.81	0.0728	0.2226	0.7815
10H002L-13HS3011	5.7849	4.783	50672	1561.45	7354.35	0.1174	0.7592	0.5186
10H003L-12HS3003	6.2398	4.6833	31865.4	1557.76	4621.37	0.0767	0.3689	0.7266
10H004L-12HSHI2001	5.2303	4.7218	39786.8	1563.1	7515.34	0.1127	1.1796	0.331
10H010L-10-13HHI4006	4.9426	5.7645	35617.3	1577.09	9245.73	0.0582	1.3964	0.2239
10H010L-19-12HSHI2003	4.7389	4.9435	48743.9	1573.55	9025.75	0.1246	1.6785	0.1917
10H014L-1-13H4004	5.2354	4.8544	38236	1564.38	4989.27	0.0997	1.019	0.3963
10H014L-3-12BO002	4.6725	4.9382	42538.7	1559.09	6592.79	0.1165	1.4927	0.2012
10H014L-4-13SNHS3007	5.5054	4.7142	54568.6	1575.67	10549.8	0.1074	1.3825	0.251
10H018L-13HHI4016	4.9309	4.9884	44064.2	1576.11	10620.1	0.091	1.4542	0.2264
10H038L-11HS2005	5.6394	5.0019	49290.7	1564.57	2390.45	0.0877	0	1.071
10H038L-11HS2009	5.7221	4.8751	59809.6	1603.15	13966.6	0.0853	1.4116	0.2406
10H038L-13H4014	4.0039	5.1049	41590.6	1563.87	6997.08	0.1439	1.377	0.223
10H039L-11HS2001	4.2848	5.292	43142.3	1586.68	10823.3	0.0685	1.5383	0.2172
10H040L-13BO001	3.3928	4.882	45318.3	1579.81	9265.04	0.0792	1.6013	0.1816
10H040L-13H4007	3.5882	5.1708	44081	1573.85	8536.31	0.0952	1.0987	0.4609
10H041L-12HS3001	5.2956	5.0164	28400.3	1567.56	4005.03	0.0391	1.1743	0.2796
10H047L-12HS3004	6.0349	4.84	33977.9	1552.66	1635.76	0.0868	0	1.0016
10H062L-13SNHS3008	5.3992	5.1158	54884.6	1569.14	7179.68	0.1473	0.6351	0.6038
10H063L-12HS3001	4.8387	5.2505	44430.9	1581.29	7802.54	0.0887	0.7978	0.5627
10H063L-13H4017	4.0441	5.0481	41689.1	1561.55	2903.26	0.1418	0.0659	0.9977
10H068L-12HS3001	4.4969	5.0951	39661.8	1568.4	7053.82	0.1091	1.5351	0.196
10H075L-13H4019	4.049	5.2167	58791.2	1590.11	13054.5	0.1147	1.5063	0.1969
10H107L-13H4012	5.5799	4.8468	44949.2	1592.33	11845.4	0.0758	1.2479	0.2883
10H107L-13H4019	6.5915	4.6595	39338.1	1557.93	5321.04	0.0974	0.362	0.6862
10H109L-11HS2005	5.87	4.6594	35129.1	1557.98	6390.99	0.1378	1.1485	0.3767
10H109L-13H4009	5.4409	4.9034	57644.3	1601.94	12041.6	0.0955	1.6815	0.1682
10H112L-12HS3004	3.7473	5.0606	32703.8	1562.41	1374.49	0.1536	1.1664	0.2645
10H114L-12HS3012	3.5382	5.1011	27111.3	1578.65	7545.36	0.0855	1.4869	0.2327
10H115L-13H4005	6.3869	4.6617	47007.2	1564.3	6951.54	0.0759	0.4907	0.6544
10H140L-13HS3005	3.8954	5.3967	46222	1565.57	11255.7	0.1026	1.6386	0.2307
10H149L-12HS3003	4.6556	4.8756	25574.6	1571.75	6846.43	0.0576	1.4664	0.2287
10H149L-13H4003	4.3489	5.2619	48497.8	1590.42	10268.8	0.0762	1.6521	0.185
10H160L-13H4015	3.9781	4.9554	53764	1575.1	10375.9	0.1264	1.7097	0.1749
10H167L-12HS3010	4.2743	4.9241	52530.1	1575.67	10280.9	0.1544	1.3208	0.2362
10H168L-13H4007	5.8486	4.9803	19247.7	1567.94	5368.7	0.0173	1.0476	0.3406
10H172L-13H4006	5.9657	4.9207	49002.6	1644.61	10078.4	0.0554	0.2244	0.9071
10H172L-13H4007	6.7167	4.7502	46121.5	1561.28	9482.58	0.0673	1.1949	0.3402
10H178L-11HS2004	5.4302	4.9385	31092.1	1591.92	8880.91	0.0819	1.4514	0.2017
10H178L-11HS2005	5.5598	4.9422	50816	1569.53	5522.07	0.1037	0.2201	0.8454
10H178L-13SNHS3007	5.7152	4.9393	26737.2	1567.43	9838.43	0.0526	1.5879	0.2257
10H179L-13H4004	5.0412	4.8237	61673.8	1552.72	3958.89	0.1067	0.3941	0.8191
10H180L-12HS3006	4.1224	4.9215	54979.5	1591.84	10556.7	0.0897	1.4048	0.2388
10H180L-13SNHS3006	5.8386	4.8034	42332.8	1563.96	7212.69	0.1037	0.9002	0.4763
10H180L-13SNHS3007	5.499	4.7414	65212.2	1577.45	4046.81	0.1287	0	0.9502
10H181L-13HHI4003	4.1961	5.1694	26881.8	1589.23	5225.07	0.0988	1.3044	0.2121
10H185L-11HS2008	6.5143	4.8129	49780	1605.17	11625.4	0.0748	1.6363	0.148
10H191L-13HS3029	6.1981	4.5769	41390.2	1594.88	11302	0.141	1.5526	0.1987
10H196L-3-12AHM2009	5.6549	4.9367	16410.1	1555.34	1351.17	0.0787	1.1444	0.3635
10H196L-5-12AHM2015	5.2209	5.3634	51622.7	1593.25	9594.14	0.1341	1.5957	0.2282
10H196L-9-12AHM2013	4.9391	5.0781	39544.3	1563.58	7795.55	0.1525	1.6265	0.1978
10H197L-13HHI4007	4.9852	5.0994	38249.3	1604.04	11541.3	0.0771	1.6948	0.1854
10H199L-14-12HSHI2004	3.9389	4.9484	60067.4	1581.61	11636.5	0.1038	1.1544	0.4397
10H202L-10HG1004-11HSHI2004	5.6858	4.9065	61278.5	1581.11	7615.14	0.0714	0.5474	0.6264
10H203L-10HG1002-11HSHI2003	5.4444	4.887	53639.1	1599.29	13343.4	0.0831	1.563	0.2035
10H225L-13HHI4004	5.599	4.9007	46995.6	1578.57	8689.06	0.1413	1.1386	0.3209
10H225L-13HHI4020	4.3209	5.1618	50439.2	1570.24	9981.19	0.1101	1.5457	0.2048
10H231L-10HG1002-11HSHI2003	6.1708	4.7722	42026.3	1569.48	8698.75	0.0812	0.8344	0.4985
10H235L-10HG1009-11HSHI2001	4.6944	4.9846	39742.7	1577.58	7719.74	0.1023	1.5624	0.2191
10H246L-12HS3001	3.6084	5.2758	32607.8	1561.13	2132.48	0.0805	0.1132	0.7969
10H246L-12HS3010	4.389	4.7529	37679.8	1570.66	9031.71	0.1391	1.6175	0.1814
10H246L-13SNHS3012	3.7081	5.2027	33966.8	1567.53	4758.25	0.1183	1.4003	0.2227
10H248L-13H4003	3.7724	5.0423	39393	1571.8	5869.84	0.0906	0.8299	0.5657
10H301L-11HS2007	4.5615	4.8946	60436.4	1597.44	12807.3	0.1326	1.5831	0.2208
10H314L-12HSHI2003	5.1476	5.0607	42932.7	1591.87	10055.7	0.0779	0.5415	0.6428
10H314L-13HSHI3005	4.981	5.1194	48415.2	1561.12	5196.31	0.1303	0.4437	0.7313
10H314L-13HSHI4009	5.4075	5.0676	25544.1	1569.41	5112.73	0.1204	1.3316	0.2309
10H367L-12HSHI2001	4.2428	4.9548	29187.4	1571.37	5996.76	0.0474	1.1787	0.3249
10H400L-11HS2007	4.3749	5.161	54683.8	1580.3	9617.9	0.0891	0.5782	0.6836
10H401L-11HS2002	5.5066	4.9001	40094.8	1574.69	8410.29	0.0385	0.4393	0.6749
10H403L-12HSHI2004	4.6052	5.0928	46490.1	1592.94	10928.2	0.1168	1.6071	0.236
10H426L-13H4003	5.0913	4.8591	32513.4	1564.34	3793.02	0.1032	1.1068	0.2754
10H428L-13H4004	5.814	4.8395	70257.7	1613.62	16099.3	0.0758	1.3093	0.2513
10H429L-13HHI4015	4.0186	5.348	45789.7	1581.86	9912.75	0.1034	1.2435	0.3273
10H429L-13HHI4018	3.5068	5.4924	52786.2	1556.73	7152.18	0.1597	0.8118	0.5409
10H429L-13HSHI3010	5.5861	4.954	26193.9	1563.12	4152.21	0.0597	1.0771	0.2897
10H432L-13H4005	7.5383	4.6092	46046.9	1598.22	10393.8	0.0859	0.9143	0.4758
10H441L-11HS2007	4.89	5.0721	46638.1	1575.98	9373.12	0.1066	0.883	0.5368
10H442L-11HS2004	5.3493	4.9301	22358.5	1559.13	4228.8	0.0814	1.2295	0.2967
10H442L-12HS3005	6.7874	4.782	42474.9	1585.37	8857.71	0.0653	1.5085	0.2134
10H450L-10HG1006-11HS2002	5.8511	4.753	54910.3	1564.92	9289.71	0.1048	1.5985	0.1836
10H485L-12HS3003	6.5359	4.8861	44056.6	1570.92	3506.91	0.0988	0.1275	0.8871
10H485L-13H4002	5.9368	4.9983	64909.4	1602.34	13965.5	0.0725	1.0047	0.4514
11H017L-12HS2003	5.2432	4.983	30998.7	1561.22	3682.39	0.0852	1.2384	0.2449
11H024L-12HS2005	5.0073	5.3403	53199.6	1598.11	12144.9	0.1337	1.7349	0.1724
11H026L-13HSHI3002	6.9079	4.9266	58815.3	1591.98	12141.4	0.13	1.5593	0.22
11H031L-13HS3005	6.1698	4.8312	51244.3	1589.14	11122.7	0.0721	1.0728	0.378
11H034L-13HS3003	6.5477	4.6901	46070.2	1576.71	9916.88	0.08	1.5567	0.2113
11H034L-13HS3011	5.5057	4.7731	47679.9	1547.27	6001.38	0.1974	1.3509	0.3387
11H039L-12HS2004	5.3249	4.9935	50392.9	1567.94	6331.5	0.1037	1.0219	0.423
11H046L-12HS2002	4.8183	5.0244	47065.2	1565.75	4079.27	0.0905	0.3553	0.9128
11H060L-12HS2001	5.0114	5.038	41156.8	1563.22	6762.57	0.0925	0.6646	0.5715
11H060L-12HS2006	6.1115	5.0292	28247.4	1555.63	2223.51	0.102	0.5596	0.6156
11H063L-13HS3006	4.8391	4.6866	53269.3	1566.23	6684.46	0.0784	0.1614	0.8538
11H066L-12HS2001	5.2463	4.9178	54931.6	1565.52	6553.58	0.1328	1.1073	0.3937
11H073L-13HS3004	5.1093	5.1535	44122.9	1566.6	7717.75	0.0866	0.8415	0.5444
11H077L-13HS3009	5.7468	4.7836	52636.8	1561.52	4038.07	0.1051	0	1.072
11H100L-12HS2002	4.091	5.5389	30385.1	1564.75	6038.89	0.0541	1.3434	0.2438
11H102L-12HS2001	3.6609	5.1617	56458.7	1573.62	6835.4	0.1418	0.4833	0.6545
11H102L-12HS2004	4.9724	5.03	48725.2	1594.09	11402	0.0955	1.6279	0.1725
11H105L-12HS2004	5.2561	4.9115	48245.6	1560.56	9186.43	0.108	1.4002	0.2921
11H108L-12HS2004	4.641	5.0166	29212.9	1573.53	7117.73	0.1079	1.5821	0.191
11H111L-12HS2008	4.7932	5.274	45768.8	1589.08	9526.9	0.1105	1.6454	0.1759
11H126L-1-13HS3003	4.4084	4.7444	50109.4	1588.26	9712.29	0.1206	1.2213	0.3297
11H126L-2-14BO4001	4.5964	4.8499	32611.5	1568.48	5090.21	0.065	1.2673	0.2431
11H167L-3-13HSHI3006	3.9973	5.1943	30723.8	1575.46	3964.53	0.1173	0.9754	0.3939
11H178L-1-13HS2003	5.7593	4.9044	25145.5	1590.73	6772.84	0.0594	1.2312	0.2068
11H179L-2-13HS2002	4.0554	5.1535	65992.3	1580.92	15338.4	0.1035	1.5964	0.2296
11H190L-13HS3007	5.2905	4.8375	42234.8	1564.78	7203.67	0.1001	1.1002	0.3432
11H198L-12HS2002	5.168	4.7629	35977.7	1563.6	5193.63	0.0577	0.2385	0.7377
11H198L-13HS3004	5.2468	4.8528	65948.9	1593.06	11838.3	0.1173	1.6247	0.1967
11H200L-13HS3001	4.2811	5.0964	50082.2	1593.48	12025.5	0.1254	1.6818	0.2021
11H200L-13HS3003	5.8827	4.9276	60357.4	1579.46	10111.4	0.1058	0.9231	0.5003
11H201L-13HS3005	5.572	4.8816	65786	1621.98	15366.8	0.0904	1.6948	0.1776
11H201L-13HS3010	5.6654	4.9588	52683.2	1574.29	6937.84	0.0983	0.642	0.6203
11H221L-12HS2005	3.8537	5.4216	43425.8	1567.33	7538.93	0.1122	0.6826	0.6342
11H234L-12HS2006	3.2717	5.3411	39804.6	1571.96	5420.68	0.0629	0.203	0.8567
11H236L-13HS3011	5.7738	5.0048	48960.7	1576.51	6783.87	0.0886	0.5447	0.6475
11H237L-12HS2004	6.0065	4.9514	39219.5	1573.26	5264	0.0868	0.3131	0.7516
11H237L-13HS3005	5.8259	4.8367	43967	1574.11	8616.23	0.1072	1.5901	0.1781
11H238L-12HS2001	6.3232	4.8945	44311.3	1559.28	3552.03	0.1601	1.3682	0.2851
11H238L-13HS3002	5.3099	4.7215	40135.9	1566.37	7266.28	0.12	1.3154	0.2917
11H238L-13HS3011	6.8127	4.635	50478.6	1568.34	6925.81	0.067	0.3108	0.8853
11H239L-13HS3007	5.6641	4.9641	55625.2	1594.91	9484.76	0.0973	1.0519	0.4659
11H240L-13HS3008	5.454	4.9167	47639.1	1628.98	11307.2	0.084	1.4709	0.2294
11H241L-13HSHI3010	5.0558	5.0298	32475.5	1571.15	6761.53	0.115	1.4802	0.2008
11H244L-13HS3023	4.4278	4.955	55397.7	1566.6	8760.35	0.1179	0.8318	0.5767
11H299L-12HS2006	6.6323	4.6291	44185.1	1571.3	8490.95	0.0982	0.918	0.4976
11H300L-13HS3008	5.6347	4.9187	42439.4	1598.88	11814.5	0.0488	1.5744	0.2065
11H330L-13HSHI3002	5.9336	4.9257	51468.1	1558.31	8470.88	0.114	1.2539	0.3565
11H330L-13HSHI3012	5.2461	4.884	38576.6	1575.46	9188.21	0.1719	1.6495	0.1759
CIPAL_1522	4.308	5.1259	51562.6	1566.03	6951.28	0.1019	0.5155	0.7608
CIPAL0901-10SA002	5.2879	5.0666	28249.8	1593.5	7211.23	0.0555	1.3022	0.2835
CIPAL1301	4.2666	4.9709	50299.1	1606.26	11326.9	0.0816	1.4651	0.2644
ILL2024	2.8772	5.474	37528.2	1560.89	5921.62	0.1423	1.4198	0.2349
NIPPER	6.3106	4.6983	35570.4	1539.38	3627.29	0.096	0.7901	0.5297
NORTHFIELD	6.5228	4.8969	26549.1	1565.8	4865.3	0.0492	0.6062	0.6658
PBA_ACE	6.4772	4.8442	53638	1627.3	9369.92	0.0341	0	1.0494
PBA_Bolt	4.4017	5.0679	51941	1577.95	10398.2	0.1027	1.1786	0.3836
PBA_Hurricane	5.0853	4.8801	47927.4	1558.24	6540.16	0.1821	0.6789	0.7215
PBAJUMBO2	6.3778	4.6665	49691.7	1549.53	4801.68	0.0922	0.1068	0.9981

## Sheet: Salt tolerance classes
Salt tolerance classes identified for lentil accessions (from previuos study)
Lentil accessions	Salt tolerance classes
07H036L-10H4001	Tolerant
07H062L-10HS3009-12SA001	Tolerant
07H084L-09HS2012-13SA001	Tolerant
07H137L-07HG1004-10H4006	Tolerant
07H160L-09H4003-11SA002	Tolerant
08H131L-11HHI3024-13BO003	Tolerant
08H192L-11HHI3005	Tolerant
08H198L-11HHI3012	Tolerant
08H230L-11HHI3017	Tolerant
08H241L-10HSHI3002-13SA001	Tolerant
09H017L-11HS3008	Tolerant
09H103L-13H4005	Tolerant
09H137L-13HS3006	Tolerant
10H038L-13H4014	Tolerant
10H039L-11HS2001	Tolerant
10H040L-13BO001	Tolerant
10H040L-13H4007	Tolerant
10H063L-13H4017	Tolerant
10H075L-13H4019	Tolerant
10H112L-12HS3004	Tolerant
10H114L-12HS3012	Tolerant
10H140L-13HS3005	Tolerant
10H160L-13H4015	Tolerant
10H167L-12HS3010	Tolerant
10H180L-12HS3006	Tolerant
10H181L-13HHI4003	Tolerant
10H199L-14-12HSHI2004	Tolerant
10H246L-12HS3001	Tolerant
10H246L-13SNHS3012	Tolerant
10H248L-13H4003	Tolerant
10H367L-12HSHI2001	Tolerant
10H429L-13HHI4015	Tolerant
10H429L-13HHI4018	Tolerant
11H100L-12HS2002	Tolerant
11H102L-12HS2001	Tolerant
11H167L-3-13HSHI3006	Tolerant
11H179L-2-13HS2002	Tolerant
11H200L-13HS3001	Tolerant
11H221L-12HS2005	Tolerant
11H234L-12HS2006	Tolerant
CIPAL_1522	Tolerant
CIPAL1301	Tolerant
ILL2024	Tolerant
05H215L-08H4002-11SA001	Moderatly tolerant
06H131L-07HS2005-11SA002	Moderatly tolerant
06H334L-10H4006	Moderatly tolerant
06H334L-10H4008	Moderatly tolerant
07H020L-10H4012	Moderatly tolerant
07H031L-11H4001	Moderatly tolerant
07H035L-11H4007	Moderatly tolerant
07H045L-07HG1003-10H4008	Moderatly tolerant
07H073L-11H4018	Moderatly tolerant
07H077L-09HS3007-11SA001	Moderatly tolerant
07H077L-11H4003	Moderatly tolerant
07H077L-11H4009	Moderatly tolerant
07H079L-10HS3010	Moderatly tolerant
07H088L-11H4002	Moderatly tolerant
07H088L-11H4006	Moderatly tolerant
07H105L-10H4013	Moderatly tolerant
07H107L-10H4009	Moderatly tolerant
07H108L-10H4005	Moderatly tolerant
07H131L-07HG1007-10H4001	Moderatly tolerant
07H131L-07HG1007-10H4004	Moderatly tolerant
07H144L-07HG1004-11H4007	Moderatly tolerant
07H152L-07HG1004-10H4001	Moderatly tolerant
07H157L-11H4014	Moderatly tolerant
07H159L-11H4006	Moderatly tolerant
07H161L-10H4007	Moderatly tolerant
07H163L-10H4005	Moderatly tolerant
07H196L-10-08HS2020-12SA001	Moderatly tolerant
07H197L-11H4012	Moderatly tolerant
07H212L-07HG1010-10H4019	Moderatly tolerant
07H213L-07HG1001-10H4004	Moderatly tolerant
08H005L-02-11H4008	Moderatly tolerant
08H024L-11H4007	Moderatly tolerant
08H100L-10HS3002-12SA003	Moderatly tolerant
08H100L-11H4011	Moderatly tolerant
08H104L-11HS3002	Moderatly tolerant
08H104L-11HS3005	Moderatly tolerant
08H105L-11HS3003	Moderatly tolerant
08H105L-12H4016	Moderatly tolerant
08H115L-11H4005	Moderatly tolerant
08H115L-11H4010	Moderatly tolerant
08H122L-11HSHI3005	Moderatly tolerant
08H125L-12HHI4007	Moderatly tolerant
08H126L-11H4013-13BO002	Moderatly tolerant
08H127L-11H4007-13BO003	Moderatly tolerant
08H127L-11H4012	Moderatly tolerant
08H131L-11HSHI3003	Moderatly tolerant
08H133L-11HHI3007	Moderatly tolerant
08H133L-11HHI3014-13BO011	Moderatly tolerant
08H147L-12H4001	Moderatly tolerant
08H186L-11HHI3015	Moderatly tolerant
08H186L-11HHI3027	Moderatly tolerant
08H186L-11HHI3033	Moderatly tolerant
08H187L-10HSHI3003	Moderatly tolerant
08H199L-11HSHI3002	Moderatly tolerant
08H199L-11HSHI3004	Moderatly tolerant
08H200L-12HHI4011	Moderatly tolerant
08H220L-10HS3002	Moderatly tolerant
08H227L-12HHI4001	Moderatly tolerant
08H227L-12HHI4008	Moderatly tolerant
08H228L-11HHI3001	Moderatly tolerant
08H229L-12HHI4003	Moderatly tolerant
08H234L-12H4013	Moderatly tolerant
08H238L-11HHI3005	Moderatly tolerant
08H238L-11HHI3009	Moderatly tolerant
08H238L-11HHI3020	Moderatly tolerant
08H238L-12HHI4004	Moderatly tolerant
08H239L-11HHI3012	Moderatly tolerant
08H240L-11HHI3035	Moderatly tolerant
08H241L-12HHI4014	Moderatly tolerant
08H243L-11HHI3030	Moderatly tolerant
08H244L-11H4013	Moderatly tolerant
08H244L-12H4006	Moderatly tolerant
08H244L-12H4017	Moderatly tolerant
08H245L-11H4002	Moderatly tolerant
08H249L-11HHI3002	Moderatly tolerant
08H251L-11HHI3016	Moderatly tolerant
08H255L-01-11H4015-13SA012	Moderatly tolerant
08H265L-07-09HS2004-11SA001	Moderatly tolerant
08H265L-07-10HS3004	Moderatly tolerant
08H289L-11H4001	Moderatly tolerant
09H007L-09HG1002-12H3009	Moderatly tolerant
09H019L-12H3006	Moderatly tolerant
09H043L-11HS3007	Moderatly tolerant
09H044L-12H3001	Moderatly tolerant
09H055L-11HSHI3014	Moderatly tolerant
09H063L-12HHI3008	Moderatly tolerant
09H082L-12H3003	Moderatly tolerant
09H086L-12HHI3011	Moderatly tolerant
09H091L-11HSHI3009	Moderatly tolerant
09H093L-13SNHS3010	Moderatly tolerant
09H113L-12HHI3006	Moderatly tolerant
09H114L-09HG1001-11HSHI3002	Moderatly tolerant
09H123L-11HS3012	Moderatly tolerant
09H123L-12H3002	Moderatly tolerant
09H140L-12H3010	Moderatly tolerant
09H143L-12HHI3008	Moderatly tolerant
09H148L-12H3009	Moderatly tolerant
09H148L-12H3010	Moderatly tolerant
09H155L-13H4001	Moderatly tolerant
09H155L-13H4010	Moderatly tolerant
10H001L-12HS3003	Moderatly tolerant
10H002L-13HS3011	Moderatly tolerant
10H004L-12HSHI2001	Moderatly tolerant
10H010L-10-13HHI4006	Moderatly tolerant
10H010L-19-12HSHI2003	Moderatly tolerant
10H014L-1-13H4004	Moderatly tolerant
10H014L-3-12BO002	Moderatly tolerant
10H014L-4-13SNHS3007	Moderatly tolerant
10H018L-13HHI4016	Moderatly tolerant
10H038L-11HS2005	Moderatly tolerant
10H038L-11HS2009	Moderatly tolerant
10H041L-12HS3001	Moderatly tolerant
10H047L-12HS3004	Moderatly tolerant
10H062L-13SNHS3008	Moderatly tolerant
10H063L-12HS3001	Moderatly tolerant
10H068L-12HS3001	Moderatly tolerant
10H107L-13H4012	Moderatly tolerant
10H109L-11HS2005	Moderatly tolerant
10H109L-13H4009	Moderatly tolerant
10H149L-12HS3003	Moderatly tolerant
10H149L-13H4003	Moderatly tolerant
10H168L-13H4007	Moderatly tolerant
10H172L-13H4006	Moderatly tolerant
10H178L-11HS2004	Moderatly tolerant
10H178L-11HS2005	Moderatly tolerant
10H178L-13SNHS3007	Moderatly tolerant
10H179L-13H4004	Moderatly tolerant
10H180L-13SNHS3006	Moderatly tolerant
10H180L-13SNHS3007	Moderatly tolerant
10H191L-13HS3029	Moderatly tolerant
10H196L-3-12AHM2009	Moderatly tolerant
10H196L-5-12AHM2015	Moderatly tolerant
10H196L-9-12AHM2013	Moderatly tolerant
10H197L-13HHI4007	Moderatly tolerant
10H202L-10HG1004-11HSHI2004	Moderatly tolerant
10H203L-10HG1002-11HSHI2003	Moderatly tolerant
10H225L-13HHI4004	Moderatly tolerant
10H225L-13HHI4020	Moderatly tolerant
10H231L-10HG1002-11HSHI2003	Moderatly tolerant
10H235L-10HG1009-11HSHI2001	Moderatly tolerant
10H246L-12HS3010	Moderatly tolerant
10H301L-11HS2007	Moderatly tolerant
10H314L-12HSHI2003	Moderatly tolerant
10H314L-13HSHI3005	Moderatly tolerant
10H314L-13HSHI4009	Moderatly tolerant
10H400L-11HS2007	Moderatly tolerant
10H401L-11HS2002	Moderatly tolerant
10H403L-12HSHI2004	Moderatly tolerant
10H426L-13H4003	Moderatly tolerant
10H428L-13H4004	Moderatly tolerant
10H429L-13HSHI3010	Moderatly tolerant
10H441L-11HS2007	Moderatly tolerant
10H442L-11HS2004	Moderatly tolerant
10H450L-10HG1006-11HS2002	Moderatly tolerant
10H485L-13H4002	Moderatly tolerant
11H017L-12HS2003	Moderatly tolerant
11H024L-12HS2005	Moderatly tolerant
11H031L-13HS3005	Moderatly tolerant
11H034L-13HS3011	Moderatly tolerant
11H039L-12HS2004	Moderatly tolerant
11H046L-12HS2002	Moderatly tolerant
11H060L-12HS2001	Moderatly tolerant
11H060L-12HS2006	Moderatly tolerant
11H063L-13HS3006	Moderatly tolerant
11H066L-12HS2001	Moderatly tolerant
11H073L-13HS3004	Moderatly tolerant
11H077L-13HS3009	Moderatly tolerant
11H102L-12HS2004	Moderatly tolerant
11H105L-12HS2004	Moderatly tolerant
11H108L-12HS2004	Moderatly tolerant
11H111L-12HS2008	Moderatly tolerant
11H126L-1-13HS3003	Moderatly tolerant
11H126L-2-14BO4001	Moderatly tolerant
11H178L-1-13HS2003	Moderatly tolerant
11H190L-13HS3007	Moderatly tolerant
11H198L-12HS2002	Moderatly tolerant
11H198L-13HS3004	Moderatly tolerant
11H200L-13HS3003	Moderatly tolerant
11H201L-13HS3005	Moderatly tolerant
11H201L-13HS3010	Moderatly tolerant
11H236L-13HS3011	Moderatly tolerant
11H237L-12HS2004	Moderatly tolerant
11H237L-13HS3005	Moderatly tolerant
11H238L-13HS3002	Moderatly tolerant
11H239L-13HS3007	Moderatly tolerant
11H240L-13HS3008	Moderatly tolerant
11H241L-13HSHI3010	Moderatly tolerant
11H244L-13HS3023	Moderatly tolerant
11H300L-13HS3008	Moderatly tolerant
11H330L-13HSHI3002	Moderatly tolerant
11H330L-13HSHI3012	Moderatly tolerant
CIPAL0901-10SA002	Moderatly tolerant
PBA_Bolt	Moderatly tolerant
PBA_Hurricane	Moderatly tolerant
07H070L-11H4002	Intolerant
07H073L-11H4008	Intolerant
07H073L-11H4012	Intolerant
07H073L-11H4015	Intolerant
07H107L-10H4049	Intolerant
07H107L-10H4070	Intolerant
07H139L-07HG1002-10H4015	Intolerant
07H163L-10H4016	Intolerant
07H205L-10H4002	Intolerant
07H209L-07HG1001-10H4005	Intolerant
07H211L-07HG1003-10H4001	Intolerant
08H013L-01-11H4002	Intolerant
08H025L-12H4011	Intolerant
08H068L-01-11H4001	Intolerant
08H104L-12H4015	Intolerant
08H105L-11HS3013	Intolerant
08H157L-11H4006	Intolerant
08H184L-12HHI4004	Intolerant
08H213L-10HS2009	Intolerant
08H238L-10HSHI3012	Intolerant
08H263L-01-11H4002	Intolerant
09H093L-13SNHS3012	Intolerant
10H003L-12HS3003	Intolerant
10H107L-13H4019	Intolerant
10H115L-13H4005	Intolerant
10H172L-13H4007	Intolerant
10H185L-11HS2008	Intolerant
10H432L-13H4005	Intolerant
10H442L-12HS3005	Intolerant
10H485L-12HS3003	Intolerant
11H026L-13HSHI3002	Intolerant
11H034L-13HS3003	Intolerant
11H238L-12HS2001	Intolerant
11H238L-13HS3011	Intolerant
11H299L-12HS2006	Intolerant
NIPPER	Intolerant
NORTHFIELD	Intolerant
PBA_Ace	Intolerant
PBAJUMBO2	Intolerant
