# Supplementary material for: Application of Genomics to Understand Salt Tolerance in Lentil
Source: Genes (Basel). 2021 Feb 25;12(3):332. doi: 10.3390/genes12030332 (PMC7996261; doi:10.3390/genes12030332)
Supplement: Supplementary file 1 [file genes-12-00332-s001.zip › Supplementary files/Table S10.xlsx]

## Sheet: Table S10
	Table S10. Pairwise comparison of Na and K for salt tolerance in lentil
	Elements	Tissue type	group1	group2	statistic	df	p-value
	Na	CL	I	T	1.43	10.4	0.181
		LL	I	T	2.79	7.19	0.0261*
		UL	I	T	3.6	13.8	0.00294**
		ST	I	T	3.49	14.6	0.00341**
		RT	I	T	-3.55	11.7	0.00417**
	K	CL	I	T	1.89	10.5	0.0868
		LL	I	T	0.0766	10.3	0.94
		UL	I	T	0.627	25	0.536
		ST	I	T	2.68	15.1	0.017*
		RT	I	T	-3.3	8.3	0.0102*
