# Supplementary material for: Application of Genomics to Understand Salt Tolerance in Lentil
Source: Genes (Basel). 2021 Feb 25;12(3):332. doi: 10.3390/genes12030332 (PMC7996261; doi:10.3390/genes12030332)
Supplement: Supplementary file 1 [file genes-12-00332-s001.zip › Supplementary files/Table S2.xlsx]

## Sheet: Sheet1
Table S2. Flanking sequencing information of the tGBS design
Chromosome	Position	Start	End	Sequences
C100058_12.0	279	229	329	ATTTAGTGTTATATTCTACTCTCTAACTACTCAAGTTCACTAACTATCTCATTGAAACTAACCAACTAACTAATGGGATTATCTAACATTATTTGTTCTG
C100130_52.0	283	233	333	AATCAATGGTTGATTGATGTTATGTTTATATCCAGTATCCACAATAAATCTTTAATGTGTTGGAATATCAATATCAGCTTTAGTGCTATCATGTAATGGA
C100166__9.0	147	97	197	TTATATAATATAACTATGAGAATAATCAACAAAATTGCAGCAATCTGAGAAACAGTCTTTTGTGTAAATACATATACATATGATGCAGCTATATGCTAAC
C100166__9.0	61	11	111	TTGCGGGTGTTTTATTTTTTCGATCGGTTACAAGCTCTACCCCAAGCATTAAGCCTCTTCCCCTCACATCACCAATGACTGTCACATTATATAATATAAC
C100186_47.0	107	57	157	ATAAGTTGCTGCATGTGTTCTTGATCCACCTTAAACTCTTCTTAAAAGACCCTTTCATTTTCTCTTCAACAGAATATATTTTATAACCAGCTACTCTCTT
C100186_47.0	212	162	262	TCTGCAACTCAGGATCACTAAAACTCCAACTTTTTGTTGTTTTCCCTTTTTCTATCTTCTTGTTTTGATCAAAATCAGCATAGCTTGTACTGTAACATCT
C100186_47.0	338	274	374	GCTAGTTGGAGCTACTCTTCCTCCATTGTAGCTTTCAATCTGAAAATTGTGATCTTTGCATGATTTGGATCTGAATTCCATGATGAGAATTCTCAAGTAT
C100356_12.0	216	166	266	TCTGGCATAGTCAAAACAGGGAGGGTGGTCATGGCTATCTTCAGTTCCTCAAAAGCCACTTGTGCCTCACTACTCCACAGGAAACTGTCTTTCTTCAACA
C100356_12.0	267	217	317	AAAGCCACTTGTGCCTCACTACTCCACAGGAAACTGTCTTTCTTCAACAACTGAGTAAGGGGCCAGACTATTTTTCCATAATTCCTTACAAACTTCCTAT
C100434_53.0	222	172	272	AGCAAAGCCACTTTGATCAGCTTCCGAGCACTCCCCTGCAAGATAGAAAACGCATAATGTCTACAATACATATATCCTACTCCCATTCACAACCACCGGA
C100434_53.0	31	1	100	CCAGCTCCCCTCAGTGACAAAGGAGGGCCTCTTACTGTGCTTGCTCTGCTGACAAGATTCAAGTCAAGAAATACGACTACAACTGTGATGCCATCGTGA
C100448_14.0	78	28	128	CAGATGTTTATCCTGGTCCACCATTTGACAAAGTTGCAGTCATATCAGGCGAGTGATCATTGGTATTGTCATATTGAGTACTGCTTTTCTGTTCTTTATT
C100690_45.0	196	146	246	GCAGATACTACAGGTATCCAGGAATGAAGTTAGCTCATTCAAGTGTCAGCGTCGGGTCGTGTTCTGATACGTAGCACTCAGGGGGCGATTCAGTTGGATT
C100764_33.0	117	67	167	TTGTTGTTGGATTCAATATATGATTATGGGTGTTTGTGATGTTGTGTTGAGTAATCTTACTCTTGTCTATGTAATTGTAACGTTCTGTGTTAAAGGTTAT
C100764_33.0	170	120	220	ATCTTACTCTTGTCTATGTAATTGTAACGTTCTGTGTTAAAGGTTATGAGGTTTTAAATGGAGGAAGCTATGGCGGTGTGTTTGTGGTGATTGTTTCAAC
C100764_33.0	61	11	111	AATAAATCCAATTATTTCTTCTTCTGTGTTTTTACTAGTTGAGTACAATCTTGTTTTTGTTGTTGGATTCAATATATGATTATGGGTGTTTGTGATGTTG
C100764_33.0	67	17	117	TCCAATTATTTCTTCTTCTGTGTTTTTACTAGTTGAGTACAATCTTGTTTTTGTTGTTGGATTCAATATATGATTATGGGTGTTTGTGATGTTGTGTTGA
C100768__7.0	264	214	314	ATAAAAATCTCTCTTCGCTCAGCGAGCCTCACTCTCGCTCAGCGAAGTTCCTTCGCTCAGCGAATAATCCCTTCGCTCAGCGAATCATCAATTCTGCAGA
C100768__7.0	113	63	163	AGCTCACAAAACACATTTTTTGACTTGCTGGTTTTTGTACCAGCGCTCCAGTTTCGCTCAGCGAAGCTTCTCGCTCAGCGAACCATTCCTCGCTCAGCGA
C100768__7.0	110	60	160	AACAGCTCACAAAACACATTTTTTGACTTGCTGGTTTTTGTACCAGCGCTCCAGTTTCGCTCAGCGAAGCTTCTCGCTCAGCGAACCATTCCTCGCTCAG
C100768__7.0	114	64	164	GCTCACAAAACACATTTTTTGACTTGCTGGTTTTTGTACCAGCGCTCCAGTTTCGCTCAGCGAAGCTTCTCGCTCAGCGAACCATTCCTCGCTCAGCGAA
C100824_18.0	160	110	210	GTAGCCCCAAGATTTTGGCCATTGAATGATCTTATTTGGAATTGAATTTAGCTTTAAGGGCTCTAGGGTTCTTGAGGTTTCTGAAGAAATTCGTGAATTT
C100824_18.0	149	99	199	TTCACTGATTTGTAGCCCCAAGATTTTGGCCATTGAATGATCTTATTTGGAATTGAATTTAGCTTTAAGGGCTCTAGGGTTCTTGAGGTTTCTGAAGAAA
C100824_18.0	136	86	186	ATGTACGCCATACTTCACTGATTTGTAGCCCCAAGATTTTGGCCATTGAATGATCTTATTTGGAATTGAATTTAGCTTTAAGGGCTCTAGGGTTCTTGAG
C100832_16.0	190	140	240	ACAATTTATCAAATTTATCATATGAATCATACGTCCCTCTATTGTATGATAAGTTATGCACCCTATCATCTAGGTTATGTTCGTCCATATTGATACAATA
C100832_16.0	118	68	168	TTGATAGCAAACAAAAAGGCAACTGTTCTTGTAATGGTAATGCTAGAAAGGTACACAGACTTTTTAAGCCATACAATTTATCAAATTTATCATATGAATC
C100928__9.0	233	183	283	TCCTCATCACCATCTTCATTCGCACTATCATTATCATCTTCATCATCATTAACTTCCTCCTCACTTTCATCATTATTATCAGGTTTGCTATCACAAATTT
C101048_32.0	164	114	214	TTGTGTGATGCTCCATACTTGAATCCTCCATGCTCCATCTCCATCACTTTAGTGGCACACTCGTCCAAGACGTCGTCGAGAACGTAAGCAGCATCTTTGA
C101058_12.0	130	80	180	GTGCTTGCGAGCACATAAATTTCAAGAAGAGGGAAGCATGCCAAAGTTGCGGGTACCCCAAGTATGGAGGCCCTGACCCATCAACCTATAGATATAGCAG
C101140__6.0	252	202	302	ATGTGCTTTAATATCTTCAATTTCAACATCCATGGCCTTAATCTTATCCTCACCAGCAACGATGGAATCTTCGAACTTCTTTATCTTGTTTTTAGATATT
C101140__6.0	245	195	295	AAATAACATGTGCTTTAATATCTTCAATTTCAACATCCATGGCCTTAATCTTATCCTCACCAGCAACGATGGAATCTTCGAACTTCTTTATCTTGTTTTT
C101140__6.0	266	216	316	CTTCAATTTCAACATCCATGGCCTTAATCTTATCCTCACCAGCAACGATGGAATCTTCGAACTTCTTTATCTTGTTTTTAGATATTGAATCTTCATGGTC
C101140__6.0	265	215	315	TCTTCAATTTCAACATCCATGGCCTTAATCTTATCCTCACCAGCAACGATGGAATCTTCGAACTTCTTTATCTTGTTTTTAGATATTGAATCTTCATGGT
C101140__6.0	328	276	376	ACTTCTTTATCTTGTTTTTAGATATTGAATCTTCATGGTCCACATTAAGTTGTTGAAGAGTAAGATTGTTCAGTTTTCCTTCATCAATATTGACTGTGGC
C101144_18.0	137	87	187	TTTTTCAAAGAACTCAATCTTAATCAAAAAGATGGTGGTTCAGTTGTGGATTGCAGAAGGCTTAATACCTCAGCCGAAAAATGAGAGTAGTTGGGAAAAA
C101144_18.0	349	276	376	CGAGGAAGGTTGCTTTGAAATGCACGACCTCATCAATGATTTAGCTACGGCAGTTTCATCTCCATATTGCACTACGTTGGACACACATAAGCCAGATGTA
C101190_33.0	92	42	142	GTTGTATTTTGCAATATATCCAGAAGATTATGTAGTTCGTTCAAAGAGAGTGATTCGGCTGTGGATAGTTGAAGGGTTTGTGAAGGAGGAAAGAGGGAAG
C101190_33.0	155	105	205	GATAGTTGAAGGGTTTGTGAAGGAGGAAAGAGGGAAGACTTTGGAAGAAATTGCAGAAGGATATTTAACGGAGCTGATCCATAGAAGCTTGGTGCAAGTA
C101190_33.0	272	222	322	TGGTAAGGTTAAATCTTGTCGTGTTCATGATCTAATACGCGAGATGATTCTTGAAAAAACTGAGGATTTAAATTTTTTCATAAATATTAGTGATGATGGA
C101232_13.0	134	84	184	CAATTGAACGCCTTACTTTACCGGTACTTTCGGTCGACGAAACGACGTCGAAAATGACCGAAACTCAGAGTTTTGTGATCTGCTCTTGATGAATGATGAA
C101232_13.0	138	88	188	TGAACGCCTTACTTTACCGGTACTTTCGGTCGACGAAACGACGTCGAAAATGACCGAAACTCAGAGTTTTGTGATCTGCTCTTGATGAATGATGAAGATG
C101232_13.0	142	92	192	CGCCTTACTTTACCGGTACTTTCGGTCGACGAAACGACGTCGAAAATGACCGAAACTCAGAGTTTTGTGATCTGCTCTTGATGAATGATGAAGATGTGGT
C101300_12.0	210	160	260	CAAGTGAACGAAACTGTATATCATTCAATGAAAAAGATGAGCTCAAGAGATCCACAAGGTGGAAACCGAAACTACCCAGAGCCTATGATTCCTATCAATG
C101430_12.0	187	137	237	CATGTTGCAACATACGAGGAGCCTATAGTGGAGGCAAACCAATCATACTATGAAAAGGTTCGCCGTGAGAATGAGGCCAATCGACAAGATTCAAGGTTTC
C101430_12.0	100	50	150	AACAACAACTATAGGTGGAGTCACATCCATGAGATTTTGGAACCTGTATCTTACCCGCATCATCTTCATCATCACCATCAAAACCGTCATGTTGCAACAT
C101514_34.0	95	45	145	AACACGTTCGAGTTCAAAGAAAGTATCTACAAGTAACAATGCCACAGCTGTGGATTTGTGGACCATGCTAACTCAATGTGCGCAGGCTGTGGCAAGCTAT
C101514_34.0	89	39	139	AACGGTAACACGTTCGAGTTCAAAGAAAGTATCTACAAGTAACAATGCCACAGCTGTGGATTTGTGGACCATGCTAACTCAATGTGCGCAGGCTGTGGCA
C101514_34.0	260	210	310	GCTCCAGCGTTTAGCTCATTACTTTGCTGATGGTCTTGAGATCAGATTGACTGCTGAGACGCCGTCATATAAGGCGCTTGATGTGGCAACTGCTGGAGAT
C101676_56.0	287	237	337	TACTTCTACTAGAGATAATCAGTGGCCGGCTTCCACACTGTAAGGAAAATGGTTACTTGGTGGATTGGGCGAAATACTATCTTGAAAAACCAGAACTAAT
C101690_21.0	306	256	356	TGTGGATCTCTATCATAAAGGAACAATTATTGTAATTTATAGAATGAGTCGCAATAAAATGCGCAGACCATGGCGGGTGGATGACTTTGATGTCTTCAAA
C101792__5.0	148	98	198	TTTAGGGTTTTTGGTGAAAGTGTGAAATTGATGAGTTTATGTGAAATTAGATGATGTTTGATGTTTAATTGAGTTATATGTGTTGTATGTTCATAGTTGG
C101992_15.0	186	136	236	TTTTCTCATCCTTTCACTTAGAGTCTCCATAGATACTCCATTGGAGCTTCAAATCGAAACTCCAAGTTGGGAGTGAGACTGAAACTCCCACCTATTTTTC
C101992_15.0	195	145	245	CCTTTCACTTAGAGTCTCCATAGATACTCCATTGGAGCTTCAAATCGAAACTCCAAGTTGGGAGTGAGACTGAAACTCCCACCTATTTTTCGTTATCGCT
C101992_15.0	335	279	379	GGATTTCAAACGGCAGTCAAGAAAGGGAAGAAGTTCTTTGCATATTACCTGAATCGGAGTTCTTTCGGTGCTATGGACGCTTTCGTTTCTGCATTTTCCG
C101994_15.0	309	259	359	AAAAGACGGTGGCGACTCTTACAATTTAAAACATTTTTCTAAACGGGTTGAGTAATCAATACTTAATCTCGTGAAAAATCCCGCCGCGACAGAATGGCGA
C102006_50.0	268	218	318	CGTTGGCGTGGGGGTTGAGATGGAGGCGGACAACAATGTTATGTGGAGGTGGTAGTTTTCAGTTTTGGATGGTTGTACGGAATGAGGGTTTGCTAGAAGA
C102044_24.0	86	36	136	AATGCGCCGCTGTAGGCGATTCTATAGCGGCCGGAACCCGCGCTGTTACGAGATAGCGCCGGTATTCCCTGGGATTGAAAACTCAGATCTACCACATATT
C102242_10.0	226	176	276	TTTACCAGGTCCATTAGGTTAGAATAGCATTGGTGGGTGTATTTAATTCATGCTTTTGAAATATATTAAGATATGATTTCTACAAAACTCAAAATGCAAG
C102242_10.0	279	229	329	TTTTGAAATATATTAAGATATGATTTCTACAAAACTCAAAATGCAAGAAAAAACAGAAACCTTTGGGGGAAGTTTCTTGAGCAAAACCAGTAGTGTCTGA
C102364_13.0	219	169	269	ACAGCATTGCTGTGGTGTGAAATTTGAGCCAACCACTATTGATCCTCTAATTAGAAGTCATTTAATTTACTGTTGATCTTATCATGTTGAATATTTCTGC
C102364_13.0	252	202	302	CACTATTGATCCTCTAATTAGAAGTCATTTAATTTACTGTTGATCTTATCATGTTGAATATTTCTGCTACTTCTTTCACTCTATGGCAGACTAAACAGCC
C102364_13.0	268	218	318	ATTAGAAGTCATTTAATTTACTGTTGATCTTATCATGTTGAATATTTCTGCTACTTCTTTCACTCTATGGCAGACTAAACAGCCTCAACATTTGACCATT
C102520__7.0	325	275	375	CACCATAGCTGCTCATTCATATATTATATACTTCAAAAACAATATAACATCTTTTGTTTTCTGAAAATGCCCATTCGCGCCAACCCTAACTTCATCCTCA
C102520__7.0	324	274	374	ACACCATAGCTGCTCATTCATATATTATATACTTCAAAAACAATATAACATCTTTTGTTTTCTGAAAATGCCCATTCGCGCCAACCCTAACTTCATCCTC
C102546__4.0	156	106	206	AGATGTACCTTAGACACTTTATCTCTTGTCAGCCCAAGACTTGGATGTCATGGCTACATTGGGCTAAATACTGGTTCAATACCTCATTTCACACTACTAC
C102606_11.0	252	202	302	GGTGGTGGATTGATGCAGAAGTTGAAGCTGATCGTGTAGAAGGTGTTCTGTACACAGTGTATTCGAATTATGATTCTGAGTCAGAGATTTTGCTCCATCT
C102606_11.0	250	200	300	AAGGTGGTGGATTGATGCAGAAGTTGAAGCTGATCGTGTAGAAGGTGTTCTGTACACAGTGTATTCGAATTATGATTCTGAGTCAGAGATTTTGCTCCAT
C102696_29.0	212	162	262	TTTCTAAGCTTGCTAATCTCTTTTGGCAAGTCAAGGGTTGAAGACGTTGCTTCTAAGGCCTCTAGGTTCTGGAGCATGCCAATGGATTTTGGAAGTTTAA
C102696_29.0	319	269	369	TCTATGATTGAAGCTTAAAAACTTCAAATGGATAAAACTTCCAACCTCACGAGGAAGATGGAAAAAATTCACACATTGAAAATCAAGAAGCTTCGATAAC
C102696_29.0	150	100	200	TCTCTCCAATACCATTCTTTAGTTCAGTTAAATAAATCCATTTGCCTATAAGATGTCTTAGCTTTCTAAGCTTGCTAATCTCTTTTGGCAAGTCAAGGGT
C102696_29.0	147	97	197	TCATCTCTCCAATACCATTCTTTAGTTCAGTTAAATAAATCCATTTGCCTATAAGATGTCTTAGCTTTCTAAGCTTGCTAATCTCTTTTGGCAAGTCAAG
C102778__4.0	163	113	213	TCTTGCGTGTGAAACGCCATGCTCCCGTAGCTCAGTTCGTGACCCATGCCAGAGTAGTTTGGGTGTGGTTAGGGTGTGGGTGTGCGGAAGGGTCGGTTGA
C102784_37.0	218	168	268	AACCACCGAAACCGTAAAGAGTCCTTCCCTGCCTCTTCAAAGCATAGACCACATCCATAGCAGTGACCGTTTTCCTCCTAGCGTGCTCAGTGTATGTCAC
C102820_21.0	224	174	274	TGGAACCATAGCTAAAACGGATCGATGATAGAAGATAGATACATAGATAGATACATAGATACAGAAGACGAAGGAACGGAAGAGAAAAGAAGAGAAGATG
C102820_21.0	362	281	381	CTTTGGTTTACCTGTGAAAGTAGAAGAAGATGAAGAATTGGGAATTGGAATCAAGAAGCGATTTCGATCGAGAGAAAGACCAAGACGAAGACGAAGATGA
C102822_17.0	128	78	178	AATATAAGTTTATGGAAAGCATGGAACACGCGATGTATATGCAAACAAACAAAAACTATACCAACTCATACTCTTAATCGATCCATGTAAATAATTGATT
C102898_26.0	347	271	381	TGGTGTCTTGCTGCCTAGCCTCACCGTTTGTACTTTCCGCCGTCGGAATAAGGAGATCTTGCGGCGGGGCTGCCGGGTTATCATGGTGGTTTGAAGAGGAGGGGTGGGGT
C102898_26.0	344	271	381	TGGTGTCTTGCTGCCTAGCCTCACCGTTTGTACTTTCCGCCGTCGGAATAAGGAGATCTTGCGGCGGGGCTGCCGGGTTATCATGGTGGTTTGAAGAGGAGGGGTGGGGT
C102944__9.0	106	56	156	GCATGCTGCATCCATTTGGGGCAAATGTCTTCGCCTCCATATAGAAGTTGACCATCCTCACCTCTGACACGATTAGCAACGTTGGCAGAAGCTACCCTAC
C102944__9.0	126	76	176	GCAAATGTCTTCGCCTCCATATAGAAGTTGACCATCCTCACCTCTGACACGATTAGCAACGTTGGCAGAAGCTACCCTACAAGAGCATTCTGGAAGTGGA
C103080_12.0	268	218	318	AGGAATGTTAACACCGTGGTAGGTGTCAACAACGGAGTCATCTCTAGGAGCAATAGGATATTGAATGGTTTGTTCAGAGACAGAAAGTGAACCCATTCTG
C103260_12.0	240	190	290	TCTATTGGGATCTTCATCAGCTTCTAATTCTTTCAATGGGTCCTTCCGTCGAAGAACCCGCGAATCAGGATCTGACCATTTCCACCCGCTCGTCTCTGAG
C103290_28.0	162	112	212	ATATCTTGATTTCTGTTTTCTTTTAAATCCCTGATTTCAAATGATTATCTGTGTGAATGTGTCAGTGTCGGTGTCGTGTCTGCGGTGTTTATGCTTCTTA
C103290_28.0	189	139	239	TCCCTGATTTCAAATGATTATCTGTGTGAATGTGTCAGTGTCGGTGTCGTGTCTGCGGTGTTTATGCTTCTTAGTGTGTTTATGGTTGTGTTTCTATATT
C103296_15.0	322	272	372	TCCAGTTACAATGAGCTTGAGCTGCACCTGAATCCTTCCAATCATGTAAACTATTCAATGGATCAATGAGAGCTGCTTTTAGAGAAAGTAATGCAGATGC
C103304__6.0	224	174	274	TGAGAAGTTGAGAGAATTCGGGGATTGAGGGATGACTTGGGCTGTTATGGGGCTGAACGTGAAGAGCTTTTCATGTGATCGTGTGAGATGACGGTTAGTG
C103340__6.0	142	92	192	AACAAATTCAAATGTTTCTTAGCCAACATCTTAACCAGCATACATTTCTCTATGTACCTAATCAGGTCACTCACTATTTATGTTCACGCTCCAGATGTCT
C103394__4.0	266	216	316	ATTGCAACCTCCATCTCCATCATCATCTTTCTGCTTCAACAAACATCATCCTCACAGGTTGTTTTTCATTTTTCTGTTTCTTCTCCACATCATCATCAAT
C103450__8.0	290	240	340	CAATATTACAATATTTTGACTAATAAATTTGATTTTTTACCTAATAACATTAGGGTTGGTTTGTAAGGTGTTTTAAGGTGGGAACGGTTTGTTCAAGTAT
C103588_53.0	97	47	147	GGTTTGAGGCCCTTGGCTATTACCCGACCTCCTTGATCTTGTCTCTGAGATTGGGGTTATGTTGCCAACCGCCTTTGGACTTGGAGTGGGAGATGCTTTG
C103612_14.0	253	203	303	GACTCTGATCCTTTTTGCACGGGGTTCTGGTACCTAAGTGGTATAACCCTTTGCTTCCCCAATTGTAGTTGCAGGGGATCGGACCGTAATCCGCCCTACC
C103612_14.0	261	211	311	TCCTTTTTGCACGGGGTTCTGGTACCTAAGTGGTATAACCCTTTGCTTCCCCAATTGTAGTTGCAGGGGATCGGACCGTAATCCGCCCTACCAAGTTCAG
C103612_14.0	191	141	241	TTTTGGCGCAATCACATTAAGCCCGTTATCTCCACACGCTCATAGTAAGGCTACCGGTTAATGACTCTGATCCTTTTTGCACGGGGTTCTGGTACCTAAG
C103612_14.0	289	239	339	AGTGGTATAACCCTTTGCTTCCCCAATTGTAGTTGCAGGGGATCGGACCGTAATCCGCCCTACCAAGTTCAGCACCAGAAACCTCTGAACCAACTAACAA
C103638_16.0	276	226	326	ATTAATGAAAAGTTTAAGCATGAGTTTGGTTTTGTGCTCTGCTGAAAGAGTAATTTTTGGCCTGTTACAGACAGAGGAAGCACACAGCTGGACCTGCATG
C103754_19.0	168	118	218	TGTCGGGTCCAATAAGTTCAAATGTTATTAAATAAGTTCAAGAGCCTATTTGAAAATTTTCAACTAATTCAGAAACCTGCAGAGTAACAAAACCTGAAGA
C103778_50.0	275	225	325	CAACCAGAGGTGATGGTTTCTGGAAGGGATGTTGTGCTGCTATATGTTGCTGTTGTGCCATCGATATCTGCTTTTAACTTCTCGTTTAATCATACAATAC
C103784_52.0	178	128	228	ATCCTCCAGGTGTCAAGGTTTGATACTTATTCCTTTGACACACTTCACACGCCTGCACATACTCTTGAATTCTCTTTCTCATACCCTCCCAATATACCAC
C103784_52.0	216	166	266	CACACTTCACACGCCTGCACATACTCTTGAATTCTCTTTCTCATACCCTCCCAATATACCACACTACTAATCCTTTTGTAAGTCCTGAGATAACCAGAAT
C103784_52.0	278	228	328	ACTACTAATCCTTTTGTAAGTCCTGAGATAACCAGAATGCCCTCCTACTGCTGTATCATGGAATTCATTCAGAATCCAACTAATTCTAGGGGATCCTTTA
C103784_52.0	289	239	339	TTTTGTAAGTCCTGAGATAACCAGAATGCCCTCCTACTGCTGTATCATGGAATTCATTCAGAATCCAACTAATTCTAGGGGATCCTTTAGGCACCACTAT
C103784_52.0	281	231	331	ACTAATCCTTTTGTAAGTCCTGAGATAACCAGAATGCCCTCCTACTGCTGTATCATGGAATTCATTCAGAATCCAACTAATTCTAGGGGATCCTTTAGGC
C103784_52.0	83	33	133	AACAGTGTCTACTCCTTGCACTTTAGGTAAACCCCCTATGAAATCCATAGAAATATCACTCCATACTTGTGTGGGAATAGGTAAAGGCTGTAGTAATCCT
C103784_52.0	135	85	185	ATATCACTCCATACTTGTGTGGGAATAGGTAAAGGCTGTAGTAATCCTCCAGGTGTCAAGGTTTGATACTTATTCCTTTGACACACTTCACACGCCTGCA
C103794__6.0	249	199	299	TCCCTAATCGGTCCGGAAACCCCTACGTCTCATAATACGACTACACAGTCAAAAACTGCACACAAACATGATCAGGAAATCATCCCTCTGCCCATACGCG
C103794__6.0	250	200	300	CCCTAATCGGTCCGGAAACCCCTACGTCTCATAATACGACTACACAGTCAAAAACTGCACACAAACATGATCAGGAAATCATCCCTCTGCCCATACGCGT
C103822_31.0	144	94	194	GCTCTCTCCTTTCTTTATTTCCTTACTTCTGAATTGTTTCCAACTTATCCCTTCTTTTCTTCTGCTTCCCTCCCACGTTCCTCTTCCCTCCCACGTTCAT
C103868__4.0	148	98	198	TAACTAGAAAGGGGCAAGCGTTTGTTTGGGATTCAAAATGTGAAGAGGGTTTCCAAGAGTTAAAGAGAAGGTTAACTACTGCTCCTATTCTGATATTACC
C103868__4.0	241	191	291	TATTACCGAGTCCGTCGGAACCGTTTGAGGTTTATTGTGATGCTTCATTGTTGGGCTTGGGTGGTGTATTGATGCAGAATCAGCAGGTTGTAGCTTATGC
C103868__4.0	158	108	208	GGGGCAAGCGTTTGTTTGGGATTCAAAATGTGAAGAGGGTTTCCAAGAGTTAAAGAGAAGGTTAACTACTGCTCCTATTCTGATATTACCGAGTCCGTCG
C104068_11.0	186	136	236	TTTGTCACACTTAAGCATTTGCCGCAAGAATCACTTCCCGTAGGTCCGGCGGGTCCACAAAAGGCAGTCCAACCGTATTTGCTACGAAACGAGTATGGCT
C104176_61.0	346	285	385	ACATCCAAGTTTTTAGTTACATATGGAATATTTGTTTTGGTATTTGGGATATTTGTCCTCTAATGGTGTGTCTGTTTTAGTCGGAGGCATACAAGAGACC
C104246__7.0	163	113	213	ACATTTAACTATTATCAATGCACCATCCAAACGTTCATCATGTCATGTTCAATTCTAGTGCAAAATCCTAACCCTCGAGACAAGTTTATTGACAATAAAT
C104246__7.0	239	189	289	GAGACAAGTTTATTGACAATAAATATTTCTTAAGACTGAGAATATACCTCACATATTATAAGTTAAATTCACAGTTGTCAAATATCATAAGGCGAGTTGA
C104246__7.0	179	129	229	AATGCACCATCCAAACGTTCATCATGTCATGTTCAATTCTAGTGCAAAATCCTAACCCTCGAGACAAGTTTATTGACAATAAATATTTCTTAAGACTGAG
C104246__7.0	241	191	291	GACAAGTTTATTGACAATAAATATTTCTTAAGACTGAGAATATACCTCACATATTATAAGTTAAATTCACAGTTGTCAAATATCATAAGGCGAGTTGAAC
C104402_26.0	295	245	345	GAGGGATTGGTCTATTGAGTATAGTGAGGGGGTGGTTATAACTAGAAAGTTAGCCTTAGGGGTTTCTTACCATATACATATTTCTCTTCTCCTACATTTT
C104448__9.0	234	184	284	ATTGTTGTTGTTTGGTTGTATGAGCTGATTAGGGTGATTTAATGTGTTAGTTTACTTAACATTACATGATATTCTATAATGTTTGTTAATTGATTTGAGG
C104488__7.0	240	190	290	ACTATCTCCTAATCACTTTCTCCTTTCCTTTATTTATTCCTAATTAAAAGCAACATAACTGACATAATAAAAACATAACCAATCAGTAACTATCTCCTAA
C104492_11.0	237	187	287	AGTAAAGGGAGGGGGGGAGAAATCGGGGAAAAGTATTAGAGAAAAAAGATTTGGAGCGTTCGAAGCAGAGAAATTAAAAAGAAAGAAATTGGAGGAAGAA
C104492_11.0	289	239	339	GGAGCGTTCGAAGCAGAGAAATTAAAAAGAAAGAAATTGGAGGAAGAACAGTACTCACTTGCGATTGCTGTCGGATCATCATACGTCCATTACGAAGCCA
C104602_20.0	265	215	315	ATTATCTGCGTGAGCTGTCGTTCGGTTGAAGCTTGCGACATTTCAATCCGTCCAAAACGCAAGTCATTTGCAGCTTCCATTCGTTCCATATGTGACTGCA
C104616__6.0	258	208	308	TAGTATTAGCTAGTATGTTTTCGGCATGTAAGTGCCTATTTTTTAGTGTCCCCGTCGCTAAAATAACGTCTGCGCCGCTCCCCGCATCCGCGCTGCTCCC
C104854_14.0	83	33	133	TTGAGATCATTTCTTTTGGTGTGTTGACATTAAAAGTTTCTATTCCTACTGGAAGACCAACTTTGGCAGCTGGGAATTGGATGATATGGGTTCTGATGGA
C104856_11.0	228	178	278	ATCAAGGCACCATACTCCTCTTGCATAGCAGCAAACCACTTAGGATCTTTGAGAGCAGTTTTAACACTCTTAGGCTCAGAATTGACAAGAAAAATGGAAG
C104856_11.0	243	193	293	TCCTCTTGCATAGCAGCAAACCACTTAGGATCTTTGAGAGCAGTTTTAACACTCTTAGGCTCAGAATTGACAAGAAAAATGGAAGGATTTAGGCGAGGCA
C104876__8.0	132	82	182	AATTTATTCATTTTTTCAAATTATTATCAGTGTCCACGTGTTAGTGTTAGTGTCATGTTTACGGTGTCCGTGCTTCATAAGGGGGCACTCATCAAGTTTC
C104876__8.0	205	155	255	TTCATAAGGGGGCACTCATCAAGTTTCAGTTGACCTGTAAGTTAAACATTGGCGTGCTTAATTAAGGACAACGATAAGTGACTCATTCAGCCATTAAAGA
C104882__9.0	204	154	254	TTTTCCTATCACACCTGCCACGTCATCGTTCTATATTCCCTTTTCCCAGAGTAGAGTCTCCATATTTTGGGCCTCATTCCATTCTGGCCCACATCATCCA
C105022_54.0	129	79	179	TTGAATCACACCGCAAATTTTAAACTTCTTCCCTCCTAAAACTCAAAAACAATGACAATCAAATTTCATTATATATAAATACACCACACATGTTCTTGAT
C105022_54.0	152	102	202	ACTTCTTCCCTCCTAAAACTCAAAAACAATGACAATCAAATTTCATTATATATAAATACACCACACATGTTCTTGATCTTGTTACCTAAGATAGACTTTA
C105044_48.0	40	1	100	ACATTTTCCTTTTGGCTTATCTTTGCTACCAATGAACTGGTTTCCCATGAAACAAATATCCTAAGTTGGAGGGGGAACAAATCTAGTAAGCAATCCTCT
C105124__6.0	273	223	323	AGAGAATGGTTGATTCAATGGGAAGGGATGGATGTTGGAGATGCTACCTGGGAAGAGGAATTATTGTTGAAGAGTCAATTCCCTGATCTGCGCCTTAAGG
C105124__6.0	357	288	388	GTTGAAGAGTCAATTCCCTGATCTGCGCCTTAAGGACAAGGCTATTGTTGTAGGTGGGGGTGATGATAGGAATGGATCAGACCCCACAAGTGATGATGGG
C105598_12.0	114	64	164	TTAAATATGAAAACAGTGCAACTAAAGTTATTAAAATTTTCCACATATCAAGATCACTTTCGAATATTAGTAGTGCAAGGATTATTTTAATACATTCAAA
C105628_18.0	55	5	105	CTTCTCACCTTGGGTCCTATTATTATGTCAGTTATTGCCGTACTCTTGCCAATTATGATGACCAGTTATAGGTATTTAAATGTGGTTTTGTTCAATCAGT
C105734_26.0	99	49	149	CCTTCATAATCAGCAGTTACAGGCTTGCCATCAAAATAATGCACAATTGCGCCAGAAGCCTCTGATTCTTCTGACGAGAGACAGAAAGCACACTGATACT
C105736_50.0	291	241	341	TCAATGCAAAGCAGCGATGAATTGGTGGTCCTCTAACCTTTCTGTTTTCGATTATAACCTTTCTGTTTTCGATTATAACCTTTCTGTTTTCTTGAGATTA
C105736_50.0	132	82	182	TTCGACATGGAGTAGCAACTGCAGCTGACGAAGGCTGCTTTTCAGCTTGGCTTTTTTGAGTGTCCATGCTCTCTGAGGTTCCAATATCTGAACGGACTTT
C105736_50.0	144	94	194	TAGCAACTGCAGCTGACGAAGGCTGCTTTTCAGCTTGGCTTTTTTGAGTGTCCATGCTCTCTGAGGTTCCAATATCTGAACGGACTTTCTCGCTGTTTGT
C105812__5.0	125	75	175	CATACCGCACTCCGGCTATTCCTGCTTATCTTTGATCAAGTTGTCTCCTCTAGAAGCCTCAGCTCCAGTCAAAGCAAACACTCTACCAGATGTATGAGCT
C105836_14.0	229	179	279	CGGGTGTCTATGCCTCTAAAACTGAGAAAAACATCATAGGCGAAGCTATGAGAGACAGACAGTGAAGGTTGTGCCATGATATGTGATAAGATAATCGAGA
C105892__5.0	95	45	145	AATTTATGTTTAAAGTTGATGATGTGCACCTTGTTTTATCTGTTTGAAAGAAAAGTTTTGAAAAACTCTGATTTACGTTATAATAACTGTTGGGGTAGAA
C105892__5.0	289	239	339	TGTGTTGTGTTGTAGCTTAAGTTGAGATGGTGAGGAGTGATGGAAGGAACGATGCTGCACTTGCTGCTGCTATGGAAGCTATGGCTCAGGCAATGCAGAA
C106312_34.0	242	192	292	TATGTAATTGACGAAGGTGAGTGGGTGAAACCAACGAGTGATTGAATCTGGATCAAAGGATTATGTAAAACGAGACACACACGAGGAGTCCTCTTTTTTT
C106374_39.0	187	137	237	CCAGGTCAGGACTTGCCTATACCTGCCTGGGCCTCCCAGGTCAGGACTTGCTTGGACCTCTCCATGACTTAGCTGGGCTTGCACATACAAGCTTCTCTTG
C106426_12.0	105	55	155	AATTAGGACCTACTTGGATTAGTTTATAGAGGCTTATATACCATCGTAAAATTACATTTTCACCAGTTTTTTTCAACTAATTTTCACAAGTTTTACAAGT
C106526_33.0	255	205	305	TTCTTCAGATAATCAATTTTAATAAGAAACAGAAAAGGAAGTAAAATAACAAAGTGAAACATATACATGATTTGGCAAAACACTAAATGATAATAAGTAC
C106552_45.0	301	251	351	GGCGCTCAACCGATTCGTCATTGAAGTCGAAAAAGCCAAGGAAGCCAGTCATGGTAGACCTTCAAGAGGACCTGCGTACCGTAGCATCTTCGCTAAAGAT
C106552_45.0	288	238	338	CATCGGAATCCATGGCGCTCAACCGATTCGTCATTGAAGTCGAAAAAGCCAAGGAAGCCAGTCATGGTAGACCTTCAAGAGGACCTGCGTACCGTAGCAT
C106602_60.0	92	42	142	ACTCCAAGTGGTGGATACGAGCGCCAATTATCCAACTCTCTTTTACAGAGTGCTGATAAATGGTTAAGACTGCTTCAGGTCAGTCACCCAGATTTCCTGT
C106602_60.0	301	251	351	TACTTTATGAAATCAGAATTAATCACCTTTTTGACATGAAGGAAAAAAGGAAAGGTATAAAAGATGTTAAGGTCTCTCCTTTGTAACTTTCTGCTGTAAT
C106602_60.0	248	198	298	ATTGGTCATGCTATTTTTCAATGCTTCCTCTGGCCCAATTCTTAGATGTTGTATACTTTATGAAATCAGAATTAATCACCTTTTTGACATGAAGGAAAAA
C106664__7.0	149	99	199	GCTTCACATGTACTTTGTTGGGTTATGTCAGGTTGTATATCTGGATGAGGTGCATCATCTAGTACAATATCGTCAGATTGTTCTGTCATATTGTTGTCAA
C106664__7.0	205	155	255	ATCTAGTACAATATCGTCAGATTGTTCTGTCATATTGTTGTCAACTTCTATGGCATTGTTGTCATCTTGTGATTGTTGTTCCATTTGTGAGTCAGCTGTG
C106664__7.0	272	222	322	TGTGATTGTTGTTCCATTTGTGAGTCAGCTGTGTTCACTTCAGCTGAGATATCTCCTTCAGGGATTGCATCAGTGATAGGATTACCTGCAGAGCACAAGG
C106678_30.0	128	78	178	CTTCTTCCTATTTCAAAGCCATAAAAATCTTACAAACTCAAACAACAATCAAACAAAAACGAAATAAACAAACATACCGGAACAGATGCGTTGCAATGTA
C106678_30.0	292	242	342	TGCTCGTTTGGTGCGGCCGAATTTCTGGACAAAGAAGCCTCGGAGGAGGGGCTCACGTTGAAGGGGGACGTGAAGAGGTCGCAGACGCGACGTTCAGGTG
C106854_21.0	301	251	351	GTAATAGAATCCACTACGTGTACAATTTAATTCCTCCAATTCCACGCGTCCAGTTTTAGGTTTGTGGATCAACAATGGCGGTGGAAGCTTATGCTACAGC
C106862__7.0	126	76	176	CAATTCTTCAAATGGACGGAATAATGAAACATTGAACGTCATATTTGAATGTGTGAAGAACAATAATTTGTCGAGGAATAATTCAGTGACGTGGCTAGAA
C106862__7.0	116	66	166	AGAGAACGCGCAATTCTTCAAATGGACGGAATAATGAAACATTGAACGTCATATTTGAATGTGTGAAGAACAATAATTTGTCGAGGAATAATTCAGTGAC
C106984_37.0	176	126	226	AAGCTGTCGTTCATGACGCTGATATCATCCTCCCCAAGGTTATTGATTCAATCAAAACTGTTGAAATCCTTGAAGGAAATGGTGGTCCAGGCACTGTCAA
C106984_37.0	161	111	211	CTGCTAACTTATTCAAAGCTGTCGTTCATGACGCTGATATCATCCTCCCCAAGGTTATTGATTCAATCAAAACTGTTGAAATCCTTGAAGGAAATGGTGG
C107092_10.0	260	210	310	GATACTTTGTTTTAACTCAATATGTTGTGCATTTTCCATATTGATGGTTTAAAAGTTTTAACAAAACAGAAAATTGGCATAAAGAATTTAAACCTTGGCA
C107174_36.0	125	75	175	TGAAATATGTAACCACGTTTTCAAATTAATCAAAAGTTATAATCACACACGCATATATACTAAACACTCTTATATTATTATGCATGAATTTGTATGTTGT
C107174_36.0	99	49	149	CTTGCAACACATGATCCATTACAATCTGAAATATGTAACCACGTTTTCAAATTAATCAAAAGTTATAATCACACACGCATATATACTAAACACTCTTATA
C107276_35.0	256	206	306	GCCACCATCTCCTCCTTCTCCGACGTTGTCTCCTCCGCTACCTTCCGTACCGATGGTCGTCTTATCACGCACTATTGATTTGTGGTAAAGTCAAACAAAC
C107276_35.0	265	215	315	TCCTCCTTCTCCGACGTTGTCTCCTCCGCTACCTTCCGTACCGATGGTCGTCTTATCACGCACTATTGATTTGTGGTAAAGTCAAACAAACGAAGCTTCT
C107276_35.0	361	294	394	AGTCAAACAAACGAAGCTTCTCCTCCCCGATATTCAGAATCTTCCCTTCATTCCTCCTTCTGCCGTCGAAACCAATTTCGTCACTTACTTCGCTCTAGGT
C107362_54.0	212	162	262	TTGTGGTTGATTATACTATAATAAACAAAACAAAGCTACCATGTTTATAAATATTCTTCAATGTATTTGAAGATGAGTGGAGCAGTGGAGCTTTAGACCC
C107400_55.0	142	92	192	CAGTTTGAGAAGATGATAAGGTTAAACTCAATTGTGGCTTTGAAATTGAAGATAATGGGGTTGGTGTTTGGTGTGTAAAGAGTGTTTTTTTGGTGATAGA
C107400_55.0	151	101	201	AAGATGATAAGGTTAAACTCAATTGTGGCTTTGAAATTGAAGATAATGGGGTTGGTGTTTGGTGTGTAAAGAGTGTTTTTTTGGTGATAGATAGCGGAAG
C107492_25.0	310	260	360	CACACTTGTTTTGGTTTATCCTCATCCGAAAAAACAAAATGGCTAGGTTTTGATCGAGAAAAGCTAGCAAGTTCAAAAGGAAAATTTGCTCAATACCTGA
C107492_25.0	316	266	366	TGTTTTGGTTTATCCTCATCCGAAAAAACAAAATGGCTAGGTTTTGATCGAGAAAAGCTAGCAAGTTCAAAAGGAAAATTTGCTCAATACCTGACTGGAA
C107530_47.0	271	221	321	GGATCTTCATCTTCATCGCTCAACCCCTCTCACTGGAACCTCACCCAACGCCACCTCACTCTTCTCCGAGCCTTCTCCGTCGTGAATCAATGGAATCACC
C107694_49.0	194	144	244	CAATACCTCAAGGTGTAATGCAGTAAACTTCCCGTTATTCTTAAAGCCGACACTGTATGTTATCTTCATTGGATGCCTTCCTCCAACCATTAACATATCG
C107694_49.0	280	230	330	CCATTAACATATCGGTTTTACGACTTAGATACATCCTGACAGGTCGCTGCAATTTGTGCGCTGCGAGTGCACAAGATACAGCACCAGCTATAGATTTCAT
C107694_49.0	289	239	339	TATCGGTTTTACGACTTAGATACATCCTGACAGGTCGCTGCAATTTGTGCGCTGCGAGTGCACAAGATACAGCACCAGCTATAGATTTCATGCTCTTTCC
C107698__9.0	43	1	100	GAATGCTCAAATCTTCAGATCAAATAGATCCTTTCCTCCCCCTCTCTCCATTTCTGGCCCTCTTTCTTCATAATTCTCATCCCACATTATTTAATTTCA
C107714__9.0	316	266	366	TATATTTTGGTAAAGTCCTCCTTGATGCGATCAAGAAAGGTCATTGCAAAATGGCGATCAAAAGACTCCATTGCCACAACGCAGTAAGTGAATCCATCAT
C107786_25.0	213	163	263	GCAATGGATCACTCAATGATAGTCAAGACATACACCTACAAGTAGAAGATAACATGTGCATGTAACATCAAGTCCACTTCATACATAATCATTGATAAAA
C107800_50.0	288	238	338	GATTGAAGCTACCTTACTTGGCCATCTAAATTAATTTTTAGGTTTTAGGTTTTTTATGTTCAAAGTGAAAAAAAAAATGTAAATGACTAATATTTTGTTA
C107962__8.0	15	1	100	GGGCTGGAAGATGAGACATGTCACCCTCATACGGGTGCGTCCAAAAACTATCAACTGTAGACTCTGTGTACGGATCTAGAAAGCTGCTAAAGTCATTAT
C108052__6.0	317	267	367	AAATGAATTCTTAATATTAGCTAAGTTATCTATCTATTTAATTGTCAATCGCTAAATATTTATATATTTCTTTGTATTGAATTATTTTTTGATATTTTCA
C108104_12.0	77	27	127	ACACATTCAATGCAACATCATCATCTCTGCCACACTTACTTTATTCTCATGTTGGTTCTTAACCCCCCGACATTTTGTCTCGTACAACGTTGTAGGATAA
C108104_12.0	82	32	132	TTCAATGCAACATCATCATCTCTGCCACACTTACTTTATTCTCATGTTGGTTCTTAACCCCCCGACATTTTGTCTCGTACAACGTTGTAGGATAAAATTT
C108204_13.0	103	53	153	GCTCAGTCTGCATCATAGCAAGAATCACATAATATCTTATTATTAAATTAAAAAAAAAATTTAACAATTTTTTGTTGTTGTAAATGAGACAAATATTACA
C108264__8.0	306	256	356	GAGGCACTCTGAATTGAAATATATGATTTGGCCGCTTCTACCAAGGCACACCAAACAGAGTTGAAAGATCAATACCAACTGCTTCCACGAAGGCACACTA
C108264__8.0	325	275	375	TATATGATTTGGCCGCTTCTACCAAGGCACACCAAACAGAGTTGAAAGATCAATACCAACTGCTTCCACGAAGGCACACTAAATTGAAATGATATGATTT
C108286_37.0	249	199	299	CAACTGAACCGAACTGCTAACTATTGGTCCTGAATTAACCGAATTAGTACAGAACATTATTATCATTTTGGAATTGTTAGAGCTGATTATATCTGTTATT
C108310_31.0	122	72	172	ATGAATATAGGCCGTTCCTGCAAATGAATAACATCAAAGGCCAAATTATTAAGATCATTAACTAAAAGAATCAGATACATACCTAAACCCATCTTCCTAG
C108348_19.0	134	84	184	ATCTCAGGTAATGTGAATTCGCAATAGCAAACTTGATATTATTTGTGTCATAACTACTAGACACTCACACATTCAATCATGAGATCCAAGGTTCAAATCT
C108526_19.0	326	276	376	CACAGGCATATGCAATTGAACATACAAATATTGTTCAAACATTGTTTTTGCACACAATGGCTCACATTTTGTAGTTGATGAAGAGCCTGAAGCCAAAACA
C108538__9.0	172	122	222	AACCCATCCTATCGAGCATATACCTTAGAAAATTCCAATTAACATTATCGTACGCTTTTTCAAAATCCACTTTGAATAGGACACAATTGCGACCATGTTT
C108538__9.0	178	128	228	TCCTATCGAGCATATACCTTAGAAAATTCCAATTAACATTATCGTACGCTTTTTCAAAATCCACTTTGAATAGGACACAATTGCGACCATGTTTCCTCGC
C108538__9.0	196	146	246	TTAGAAAATTCCAATTAACATTATCGTACGCTTTTTCAAAATCCACTTTGAATAGGACACAATTGCGACCATGTTTCCTCGCAAAATCCACTACCTCATT
C108538__9.0	201	151	251	AAATTCCAATTAACATTATCGTACGCTTTTTCAAAATCCACTTTGAATAGGACACAATTGCGACCATGTTTCCTCGCAAAATCCACTACCTCATTGGCAA
C108650_61.0	90	40	140	GAAAGGTAGTTGTTAAGCTCTGAACGGAGAGTGTCGAAGGGAACGAAGGTTAATTTAAATGATAGTGGAGCTCCTACCTTAGGGCTTTGGTTCAGGGAGA
C108650_61.0	108	58	158	TCTGAACGGAGAGTGTCGAAGGGAACGAAGGTTAATTTAAATGATAGTGGAGCTCCTACCTTAGGGCTTTGGTTCAGGGAGATATAAGTTGCACAAGCGT
C108650_61.0	13	1	100	TCGCGGTTAATGAGATCAATGAGTTCATGATTTAGCGACGAAAGGTAGTTGTTAAGCTCTGAACGGAGAGTGTCGAAGGGAACGAAGGTTAATTTAAAT
C108658_13.0	143	93	193	AAAACGTATAATTATAATTATCTGCCGTAGCTTACGCAAAAATGAACACGAAATAAGATGAATTGATTTGAACTCCGGATAAATCGGAAGAAATGAAAAT
C108714_10.0	205	155	255	ACGGGCATCATTCTAGAACATGATTCAAGAAACAAAAAAGGGGGGGACATAGCCTAAAATTCAACCCTTCATTTTATGAAGCATGAAGCAACTCTACAAC
C108722__7.0	234	184	284	GCGAAGATTATTCAAATGCCGGAAAAACAGTCTAATCCAAGAAATCCCCTAAATTTACAATTATATCCATAGCTTTAGGGTTTTAAAAATAAAATCATAC
C108724_37.0	149	99	199	ACGTTATTCGCGATGCTGTCACCTACACTGAGCACGCTAGAAGGAAAACCGTCACCGCCATGGATGTGGTTTATGCTCTGAAGAGGCAAGGAAGGACTCT
C108724_37.0	243	193	293	GACTCTTTACGGTTTCGGTGGTTGATTTTAGGATCCAATTTAGGGTTTTATTAGTTTTAGTTTGGGTCTCAATGTATTTTAACGGTAATGTTTCAGTGCT
C108724_37.0	113	63	163	AAGAAACCCGTGGTGTTCTCAAGATCTTCCTCGAGAACGTTATTCGCGATGCTGTCACCTACACTGAGCACGCTAGAAGGAAAACCGTCACCGCCATGGA
C108734_36.0	288	238	338	GAGCAAGATCATGAACAAGGTCGTGCATTTTAAAATTTTCAATTTCACCGGTACCATCTTTCTCTATATCTTGAAAAAATGATCTCCAATATAGCTCATT
C108738_33.0	194	144	244	TCTTCGTCTTTTGCAATTTCAAGTTCGCTGAATTTTCCATCCATGTCTTCCTTCACTTCCACCTCCGAAAGCCGTCGCAAACTTGAATCCATATCTAGTT
C108774__8.0	140	90	190	TGGTTGAAAGTGAGATGAATCCGAACCAGTTGCAAGATGTGGGTAAGCAGAGGCAATTAGGAAAAATGTCTAGGTTTAGGCTATATGGTTTGTTTTGGGA
C108840__8.0	85	35	135	ATTTTCTGCTTGAAAAGAATTTTACCAGAGGAAAGGTTGACACAACACTTTTTCATAAAACAATTAAGAAAGAAATGCTTATTTGTCAAATTTATGTAGA
C108840__8.0	151	101	201	AGAAAGAAATGCTTATTTGTCAAATTTATGTAGATGATATTATTTTTGGTACAACTAATGCTACGCTGGGAAAGGAATTTTCTAAGTCTATGCAGGCAGA
C108922_24.0	75	25	125	TTGCATGGAGGAAATTGAAATAGGAAGTTGTTATAAGCTATCGGAAACACCCCCTACTTTGAATTGGCTATCGGTAGTCAAAAAAGTAACATTTGCTGAA
C108946_17.0	121	71	171	ATAAAAGCCCACCCAACCTACAAACTAGAACTAGGACTCAATAATATCTATGTCTTCTATTTGATAGGCATAATTGAAGTGAAACAACATATAAAGAATC
C108946_17.0	200	150	250	TGAAACAACATATAAAGAATCCACAGAAGCTTCGATTCAAAATGATAAGCGCACTCACGAAGAAAATCATCAAGTGAAAATCAATGCACAAAACATGACA
C108946_17.0	182	132	232	TGATAGGCATAATTGAAGTGAAACAACATATAAAGAATCCACAGAAGCTTCGATTCAAAATGATAAGCGCACTCACGAAGAAAATCATCAAGTGAAAATC
C108982__5.0	203	153	253	TCCACGAGAGGACCAAACATATTGAGATAGATTGTCACTTTGTTAGAGAGAAGATCGAGGCAGGCAACATCACCACAAGCTTTGTCAACTCTAATGACCA
C108982__5.0	150	100	200	GACACTTATTTGTGATAATCAAGTTGCATTGCATATTGCTTCAAATCCAGTCTTCCACGAGAGGACCAAACATATTGAGATAGATTGTCACTTTGTTAGA
C108996_17.0	299	249	349	CCAAAGCTTACTTCACCTTGCTTCTTCATTTTCTCCGATTCTAAACCGACTCAAAACTTCATCAAAACACAAAACCGATTACATATCCGTGAAGTTCGTT
C109052__5.0	220	170	270	ACAACAACACAACAATAATTCATTTAGTTCTTTTATAAAACGACTCAACGGACATAACTTCGATATCATTATAATTAAACATTACCTACTAATACATATT
C109052__5.0	177	127	227	CATCATTACAACAATAATATTATCATATCAATATCAACTGAATACAACAACACAACAATAATTCATTTAGTTCTTTTATAAAACGACTCAACGGACATAA
C109052__5.0	280	230	330	CGATATCATTATAATTAAACATTACCTACTAATACATATTAATTATTACTACCATCTACTAATATCCAATTCCTTCCTTCCACCGCATTCACTACTCAAT
C109140__8.0	237	187	287	TTTACTCTTTTCAACAACTCTACTAACTATAATTAATAAGGGTATTTTAATAAACGATAACAATTTTATCATTAAAATCAACACATCTAAGCATTTTTTT
C109428_37.0	247	197	297	GTCCTTTATCACTTTTTTCAATTCCATTTTCTCACTTCACTCCGGCAACGAGCTTCAACGATTCACCGCCGTTCCTGCCTGCGTCATTCGCTCACACCAC
C109428_37.0	244	194	294	CTTGTCCTTTATCACTTTTTTCAATTCCATTTTCTCACTTCACTCCGGCAACGAGCTTCAACGATTCACCGCCGTTCCTGCCTGCGTCATTCGCTCACAC
C109452__7.0	240	190	290	ATGAAAACTCATGACTTGGTTTTCTGTGATAGACCCCAACGTAAAACCTTTGATATCATGCTGTACGGTTCCAAAGATGTGGCAAGTTGTGCATATGGTG
C109454_14.0	142	92	192	TATTCTATTTTAGTTTGATGCAATTGAAAATTAGCTGAGCTTTTAATTTATTTACTTAGTTGTCTTGCATTTTTATTGAACTATGTAGTTATTTTCTGTG
C109462__7.0	304	254	354	AAGTGAAGTTACCTGAGACAACATCTGTGTTTGTGAATAGAACAATGGATATTGATGAATGTGGTGAAATGTGTCATGGGAATTGTTCTTGCACTGGTTA
C109462__7.0	323	273	373	AACATCTGTGTTTGTGAATAGAACAATGGATATTGATGAATGTGGTGAAATGTGTCATGGGAATTGTTCTTGCACTGGTTATGCAAATATTTATATAACA
C109490_28.0	263	213	313	GCACGATTATCTCTTTGCAACTCTGAACAACTTATTCCATGTTGTTGCCAATAAGCAGCTGGTTTTAAGGCCCGTTCTTGTGCTAATCATTTTGTGCAGA
C109490_28.0	280	230	330	CAACTCTGAACAACTTATTCCATGTTGTTGCCAATAAGCAGCTGGTTTTAAGGCCCGTTCTTGTGCTAATCATTTTGTGCAGAACTATAAAGCGGATAAA
C109490_28.0	283	233	333	CTCTGAACAACTTATTCCATGTTGTTGCCAATAAGCAGCTGGTTTTAAGGCCCGTTCTTGTGCTAATCATTTTGTGCAGAACTATAAAGCGGATAAATTG
C109490_28.0	286	236	336	TGAACAACTTATTCCATGTTGTTGCCAATAAGCAGCTGGTTTTAAGGCCCGTTCTTGTGCTAATCATTTTGTGCAGAACTATAAAGCGGATAAATTGTGG
C109638__8.0	147	97	197	AGCTTCAAATGCATATTTAGGAAGAATAGAAGATGCTGTAGATTTTGACATCACATATTACCGCAGTAAAGATCCATTGGCTCCGAGGCTTTTCGAAGAC
C109650__7.0	79	29	129	CTCTTATTTTGAGATTTAAACGCGTGTTTTGTAGTGAAACCGATGCAAGAAACTTGACCTGGCATGCAGATGAAAGGACTATAGATGGAAAGTATCGACA
C109650__7.0	60	10	110	AAAGTCTTATGGTATTTTCCTCTTATTTTGAGATTTAAACGCGTGTTTTGTAGTGAAACCGATGCAAGAAACTTGACCTGGCATGCAGATGAAAGGACTA
C109692_16.0	194	144	244	CACGTCACTTCGTGGAACTCCTTCCGTCTCACGTACTCACCATTTCGTTCGCTGCTCCACCGGAGTTCGATGTCGTCTCCGTCAACAATTCCACCTCCAT
C109692_16.0	189	139	239	GATCTCACGTCACTTCGTGGAACTCCTTCCGTCTCACGTACTCACCATTTCGTTCGCTGCTCCACCGGAGTTCGATGTCGTCTCCGTCAACAATTCCACC
C109692_16.0	300	250	350	ACGCGATTTCAAGAGCAGCAAGACAAATACATATCATAATACTATTTTCAAAATGTTGAAGTACTTGCTAGAATCTGAACTTGTTATAGAATAAACAAGG
C109692_16.0	299	249	349	AACGCGATTTCAAGAGCAGCAAGACAAATACATATCATAATACTATTTTCAAAATGTTGAAGTACTTGCTAGAATCTGAACTTGTTATAGAATAAACAAG
C109692_16.0	312	262	362	GAGCAGCAAGACAAATACATATCATAATACTATTTTCAAAATGTTGAAGTACTTGCTAGAATCTGAACTTGTTATAGAATAAACAAGGATTTAGACAACT
C109744_29.0	289	239	339	TAAGGTCTTGGGCGGAGACCACGGCAGCGGCCAAAATGACGACAAACAAGAAGGTGAAAAACTTCATTGTGGTAACTGATGATGCCATTGTAAAACTATG
C109744_29.0	374	302	402	TCATTGTGGTAACTGATGATGCCATTGTAAAACTATGAAATAGAGGAGTTGAAAAATGAGAAGAATGCAAAATTGTTAATTGAAAGAGAAGTTGTGTAGG
C109782_28.0	161	111	211	TTTACATCATCGCTCAACTCCTCGGATCCATCGTCGCCTCCGCACTCCTCCTCTTTGTCACCGCATCGGTATGATAATCTTTCAGTTTAATTTTTCATGT
C109922_36.0	88	38	138	TGATACAAGCATTTTGACGATTGTATCTTTATCATCATTCCTACCGACCGTGACAGATTCATTAACCGCGGAACTTGAAGGTGGTCTTCGAGAAACTCTA
C109922_36.0	260	210	310	AATTGGGAATTGATATCTCGATAGAAGTTTTTGAAACGAGATGAAAATAAATTCCACACCTGATTAGTTCTGTTTCCAGCTTGTCTATTCTCCATCTTGC
C109922_36.0	277	227	327	TCGATAGAAGTTTTTGAAACGAGATGAAAATAAATTCCACACCTGATTAGTTCTGTTTCCAGCTTGTCTATTCTCCATCTTGCACCGAAGGGAGTCGTAA
C109924_11.0	138	88	188	AAGTAAAAAGCTCAAAAGGGAATTGTAATAAAATAACTATTAGTATTTCCTTTATCAATATTAGTTTGTTTTTAATTTTTAAAAATTAATTACGCGTTTG
C109924_11.0	71	21	121	TATTTTGTCCTCGAGCTGTCTTCAAACTTTTATATCATCATTCTGATTTTGACTTTGTGATCTTAATAAGTAAAAAGCTCAAAAGGGAATTGTAATAAAA
C109942_17.0	266	216	316	TTGAATCAATAACCTTAGGGAGGATGATATCAGCGTCATGAACGACAGCTTTGAATAACTTAGCAGGAGGCACGGTAGAGGTGGTATCATTCTCATAAGT
C109942_17.0	322	272	372	AACTTAGCAGGAGGCACGGTAGAGGTGGTATCATTCTCATAAGTGAAAACAGCCATACTTATTGATATGATAATGAAGTTGTAAAGAGGAGTTAGAGAAG
C109942_17.0	334	284	384	GGCACGGTAGAGGTGGTATCATTCTCATAAGTGAAAACAGCCATACTTATTGATATGATAATGAAGTTGTAAAGAGGAGTTAGAGAAGAAGATAGTATGT
C109986_28.0	58	8	108	CTTCATCAACCTTCATAGTAAAACAAACAAAACTTGAGATAAAAATCATCTTATTATATACTTACTACTAAATTTTTGTGTTTAATGGAAGGAGTTTCAA
C110042_49.0	136	86	186	TCCTTTCATTCCGAATCTCTCACTCTCATATCTCTTCTTCGCGAACAGCCCACGAAAAAACCCTCGTTGGCGTCTCCCTCTCTCACGCGTGTTCCTCGAC
C110042_49.0	154	104	204	CTCACTCTCATATCTCTTCTTCGCGAACAGCCCACGAAAAAACCCTCGTTGGCGTCTCCCTCTCTCACGCGTGTTCCTCGACGTCTCTGACGGCCTCACT
C110042_49.0	153	103	203	TCTCACTCTCATATCTCTTCTTCGCGAACAGCCCACGAAAAAACCCTCGTTGGCGTCTCCCTCTCTCACGCGTGTTCCTCGACGTCTCTGACGGCCTCAC
C110042_49.0	279	229	329	CACGAATCTCCTCGCCTCCGCCTACGAATCTCTCTCTCATTCTCGGTTTCGAGGGTTTGCAAATTGGGGGTGGTTGTGACTGTTCATGGTGATGGACTTG
C110042_49.0	126	76	176	CCTCATGGCGTCCTTTCATTCCGAATCTCTCACTCTCATATCTCTTCTTCGCGAACAGCCCACGAAAAAACCCTCGTTGGCGTCTCCCTCTCTCACGCGT
C110218_16.0	240	190	290	AAAAATTCTCAATTTTCAAACTCCAATTAATACTTTCAAAGAATGTTTTCCTAGTACTCGTGTTTTAACTGATCTGACATTAAGAATCTTTGGTTGCACA
C110218_16.0	261	211	311	TCCAATTAATACTTTCAAAGAATGTTTTCCTAGTACTCGTGTTTTAACTGATCTGACATTAAGAATCTTTGGTTGCACAGCATTTGTTCGTGAACATAAA
C110402_21.0	155	105	205	CATCCCTTTCCTTTTCACTCTCAAACCCTCACCTTCAAAGGAACTTCTGCACCTCCAAATTCAACGACGAAAACGACACTCGTTTCATATCACTCATCTC
C110496__6.0	56	6	106	TATTGTCTGCCTTGCGTAATTTTTGAGCAGTTCCGCGTCTTGAAGAGAGCGATCTAGTTCGCGACTCGATCCAATAATTTCTTCTGTAGCATTTTTCAAA
C110498_26.0	249	199	299	TGACAAGCTTGAAGGATTATGTTACAAGAATGAAAGAAGGCCAGAAAGACATCTATTACATCACTGGAGAGAGCAAAAAGGCTGTGGAGAATTCTCCATT
C110676_33.0	166	116	216	GGGTTGAATTCTATGTCAAACCTAGTTAGATCCTCGTGGAAAACACGAGATGGACCAAGAAGGTCAGGCCTCAGCAAAGGAAATGGTGGACAAATTAATA
C110698_39.0	159	109	209	TTCGTGCAATCTGTCTACCAATCTCTTCAAGGGCTACGCTTTTACTGGCGTGATATTCATCACATCCCAATGCATGTTTTGAGAGTATAGACCAACAATC
C110698_39.0	163	113	213	TGCAATCTGTCTACCAATCTCTTCAAGGGCTACGCTTTTACTGGCGTGATATTCATCACATCCCAATGCATGTTTTGAGAGTATAGACCAACAATCTTCA
C110722__9.0	185	135	235	ATATAGTTTAGGTATGGTTATTATAGGGTAGTTGAAACCCATGATGTTTATATCAACACAGTGGTCATGTGTACCAAAACATGTTAATATGTGTCATACC
C110730_15.0	171	121	221	ACTCTTTCTCTCGCTTTCTCATCTCTTTTCTTTTCTTATTCTTCATCCTCAGTACCTTATCCAATCTTGCTCTCACCGGGACTTTGCCTTACGGATTAGA
C110730_15.0	272	222	322	GCCCTCACCTCTCTCACCAATCTGTAACGTTCTTTTCCCTATTCAACTCATACACTTTTTTATCTTCATTCTTCCTTACCATTCTTCATTGCAGAGACTT
C110730_15.0	290	240	340	AATCTGTAACGTTCTTTTCCCTATTCAACTCATACACTTTTTTATCTTCATTCTTCCTTACCATTCTTCATTGCAGAGACTTGAGTAACAACAATCTTGT
C110736_11.0	99	49	149	TTCGGGAACAGGTTATGATTGTTTGAATATGTGAAACTTCTTGAGGTGTGATGATTACAAGGGGTTTAGGTGTTGTGTGTGTTGCAAATCTGAGATTTTG
C110736_11.0	347	297	397	GTATGTGAAAATAAAACTGCTACTACTACAATAGTCAAATATGAGCTTAGAGGAATCATTTTTTGCTATAGTGATTCTGTATAAATGATGCTGCAAAATT
C110814__9.0	173	123	223	ACCTGTGAAGAAGAAAGTATGCTACAGAGAAGAAGAGACCGAAGAAAACCGCGTTTGCTAAGTACAGTGAAGGTTGCGATTGTGAATCTTGATTTTCGTT
C110814__9.0	295	245	345	GAGGGAGCTGAACATTCCACGGCATTCTGGTGAACATCCATTTCTCTCCAGTTAAGTGATGGAAGTTTTGAATATTTGTAATACGTAAGGAAAATGGATA
C110902_11.0	211	161	261	AGGATTAACGGCGAATTTGGCAATATTACATAGCACTTTGATTTGGTTAGAAGATCCAGAACGTAGTTTTTCCCCTTCAAAATTACAGTGGCGCATCGTG
C110950_44.0	332	282	382	CCATAGATATCTGCTTTTAACTTCTCATTCAATCATACAATACAACATATATAGTGTGATTATTGTCACCACTATTTTTTACCTCTGTTGTTTGTTTCCT
C110980_13.0	146	96	196	AATCTAACGTTATTCTCTTCTCATCCTACCCATCGACAACAAAACAACATAACATATTCTCAAGCTGAGTTTGAGTGCAAAACATGCAACCGCAAATTCT
C110980_13.0	282	232	332	ACAAGAAACTCAAACTTGAAGGAGAAGAAACACTCATAGGAAATAATCATACTAATAAGCAACCAAAAATGCACAAGTGTTCAATTTGTGGACAAGTATT
C110980_13.0	301	251	351	AGGAGAAGAAACACTCATAGGAAATAATCATACTAATAAGCAACCAAAAATGCACAAGTGTTCAATTTGTGGACAAGTATTTAAATTGGGTCAAGCTCTG
C110996__6.0	368	306	406	TTTATAGGTTCAGAAGCACTAGGCTTAGAAACACGTTCCAGCTTCAATTCATGAGAAAGAAATATCTGTTCTACCTCAATAATGGAGCACACATCAGGAC
C110996__6.0	373	306	406	TTTATAGGTTCAGAAGCACTAGGCTTAGAAACACGTTCCAGCTTCAATTCATGAGAAAGAAATATCTGTTCTACCTCAATAATGGAGCACACATCAGGAC
C111024__6.0	267	217	317	TGCAAAATATGCATACTATATTTATATCATGAAGAACACAATTAATGTAGGAATTAGTAGCTCTAGACAACTCACATTAGACATTTTTTTCAATAAGCAG
C111074_13.0	248	198	298	GATAACAAATATCACATGTGTAATTCTTTCTTTTTGGTCATCAACTATTCATCAGGCAGTCATTATTTTTTTTAGCCGTAGTTAACACGAGTATCAACTT
C111198_38.0	105	55	155	ACAAGTCCATAGTTGAAATTCTCTACAAAGCTTTATTAGGCCAAGGAGCAATGGAATTCCAAATGGTAGCAAAATTGCTAGCAAGTGATCTTGAGTATTG
C111198_38.0	123	73	173	TTCTCTACAAAGCTTTATTAGGCCAAGGAGCAATGGAATTCCAAATGGTAGCAAAATTGCTAGCAAGTGATCTTGAGTATTGGTTCCATGGTCCACCAAA
C111222_17.0	181	131	231	ACATCATTTCCGGACTGCTATTGATTATATATTTATTAGATTGTCTCGCGGATTCTGTTTGTATTGATGGCGATGTGTCTGCCGTGAGAACGCAATAATG
C111222_17.0	193	143	243	GACTGCTATTGATTATATATTTATTAGATTGTCTCGCGGATTCTGTTTGTATTGATGGCGATGTGTCTGCCGTGAGAACGCAATAATGCAAAGCAGACAC
C111222_17.0	282	232	332	AAAGCAGACACAAATGACTCCATCAGCTTTGAATGTTGTCCGGTGTATGTTACATTACTGATATACTTATTTACTATTTTTCTTTTAGATGAATCTTTTG
C111222_17.0	285	235	335	GCAGACACAAATGACTCCATCAGCTTTGAATGTTGTCCGGTGTATGTTACATTACTGATATACTTATTTACTATTTTTCTTTTAGATGAATCTTTTGGAT
C111316_26.0	280	230	330	GTGGAAGAGGGTGTGAATAGGAATGTTGGATGATGAAGGACCTAAGTTCGTGTTTGAGATAGTGGTGTTGATTTGGGTATAGGGTTTCAAGCATTTTCAA
C111408_50.0	135	85	185	AGCTTAACTGTATCCTTGGGTCTATTAAAAATGTTGTTGCGCTGCAAAAAGAGAAAACAAATGCTAGTTGATGGAAAGTCAGAGATCAATGATTCCCAAG
C111458_19.0	241	191	291	TCAACGATCGTCCTGGGTTGATCATGTGTTCTTCAGATGAAACTGATTCTGAAGACTCTGTTTCTCCATCGCCGCCGCGTTGTCTTCAGAGAACCATAAG
C111478_18.0	39	1	100	AAACAAAAATTTCCATATAATCTCTCTAGTATATCTAACCAAATTACATCACAGAAATGGATTTGTTAGCGTCATTAACGGAGAACAAATCAGTGGTGA
C111512_11.0	248	198	298	GTTATTTAAGTTGTACCAGAATTACAACAAACATAATATCTAGGATCTTGCAAAAAAATTTACACATATGAAACATGTTCTGTCTAGATGGCAGTTCTAC
C111520_42.0	293	243	343	CAGCATGACTAACTTCTGAATGCTCTTCTCAGACTTGTCTAATAGACTTGCCATCCTTTTCAAACTAGCAACACATGGAATGTCGGGGTCCTCCTTGTAA
C111520_42.0	392	308	408	TAGCAACACATGGAATGTCGGGGTCCTCCTTGTAAGATGAAATCTCTTGTTCCAACATTTTTAGCTCACAATACTCGACTGCAGCCTCACGCATCGCACA
C111520_42.0	111	61	161	AGAGAATCTTGACTAGATTCTCTGTATGAACTTCGAATGGATTCTAGCTCCATTGTCAATCTTTTCATATACATCTTAACGAGAATCATAGAAGCCTGAT
C111604_62.0	118	68	168	ATAAAGCTGGTGTGCCTCAGCTCCTGGTCGTCGAAGACACAAGAAAACAACGGGTTTATTTCGCCAAAGTTCAGAAGCCTTCAACGGTGGAGTTTTAAAT
C111614_41.0	92	42	142	TTGGAAAAATCTTGTTAAGTTTTTTACACCCTTCAATTCGCACAGAAATCAGACTAGAAAAGGAATCCGCACCAACTTCAACTTGCCATATGTCTGTCAA
C111654__6.0	374	308	408	GATGAGTTCATGAGGCAACAAGTTCAAGTTGAAGCACAATGGATGGAAGCATTTGAAGCTAGAGAAAATGAAAGGAGGTTGAGGGAGATGGAATGGAGAC
C111654__6.0	47	1	100	GCGGTTGCAGGGATGTGAAACAATGGAAACAGAAATGTTGAAACAGCAATTTCCATATTACAATGAACTTCAAGCAATTTTCTCAGCAAGAATGCAGAG
C111686_30.0	260	210	310	GTTTAGGTGGAAACGACTCGATCATCTTCAAACGACATTCGTCGATACTGTCGTTTATAGGATACTCTCTGTCGCTGAGGCTCTTGTTCTTGTTTCCACT
C111718_28.0	303	253	353	AACGTGGGAGGGCAGAGGAAAAGGGAACCATTTTCAGGAACGTGGGAGAGAAGAGGAACGTGGGAGCGATGCAGCACAAGAGTTTAGTTGGAAACAATTC
C111880_59.0	91	41	141	ACAAAGAGATCATAGGTCTATTTCACCATATTCAACTAACAGAAAACAATTGATCAGGGTATATGTATATCATAGTGCTTACGTCAAATTTCATACAAGA
C111880_59.0	267	217	317	CTCTTCACAAACACGCTGATAAAACAACCTGAGATTAATCAGAAGCTTGATCGACGAGCTTCTTGTCCCTTCGTTCCATGGCGACATCCCACAAGTCGTT
C111940__4.0	206	156	256	TGTTTGAAGGAGAATAACCTAGAATAGCATCACTTCCAAAGTTCATGGAGAAAGCATGGGAAGGATTGAATGATATGAAATGCTGAAGGATTTCATCAGG
C111948_15.0	281	231	331	ACTATAGTTATTAACTGAGATTATGTTTGAATTTAATTCATATATGTAAGTAGTAAAGAAGATTGTACTAATAGTGAAATTTGAAACAGAGGATACTATA
C112196_44.0	115	65	165	GTTACATGGTAGAGGCACAAAGTTGAAGGGCTTGTTGAAACCTCTTTTCAAGCATGTAGTAGCTATGAGTGTGAATCTGGCGGTTTATGTTGGATCTTGG
C112196_44.0	191	141	241	CTGGCGGTTTATGTTGGATCTTGGATTGCATGTATTTGGTGATCCATTTGAGTGGTGAAGAGCCTTTCATCCCAAGAGAAGTGGTTTGATGTGGGGGTGC
C112196_44.0	209	159	259	TCTTGGATTGCATGTATTTGGTGATCCATTTGAGTGGTGAAGAGCCTTTCATCCCAAGAGAAGTGGTTTGATGTGGGGGTGCGGTTGATGATTTTCCAAT
C112196_44.0	274	224	324	GTTTGATGTGGGGGTGCGGTTGATGATTTTCCAATATGTTGAGGAAGCAAAAGCATTGCTGCTGTAGGTGCCATTCAGAAAGCCAAAGTGAAGTGATTTA
C112196_44.0	51	1	101	AAAACATAATTACACGGCAGGATGATAATTGCGACCTTGTTCAAACCTTCTTTCTACTTTGTATGTTACATGGTAGAGGCACAAAGTTGAAGGGCTTGTT
C112230__6.0	239	189	289	CAAATCTTGACTGTTGGATCAGAGTTGCACCTTGATCCAACATGCAACATGTTACTGTAATGACCGGACGACATCTATGTTTTCCAGAATCCAATTTTCG
C112230__6.0	275	225	325	CCAACATGCAACATGTTACTGTAATGACCGGACGACATCTATGTTTTCCAGAATCCAATTTTCGTTTACATATTTAATCTCCATCATGTTGAACAGGAAT
C112230__6.0	35	1	100	CCAAATCTCAACCATTGAATCATGATTGTACCTTGATTCAATAGGCGAGATATGACTGCATTGGCTGGACGACCACTATATTTTTTTGGTTGTTGCTGT
C112236__6.0	283	233	333	ATCAGATAATAAGATCAGTGACGGAGAGATGATAGTTTTCTATGATAGGCTGGTGGAAATACAAGCAAAGATAAAGTTAGGAATGAAACCTATTGTACAA
C112254__7.0	295	245	345	TATCAGTGCTCGGAGAATTCGCGCAGACTTGTTGGTCTAAACAGATTAATTTGGAGGCTAAAGTGGCAATGAGTTCTACAATAGGTGGGGGTTTAGTGAA
C112254__7.0	310	260	360	AATTCGCGCAGACTTGTTGGTCTAAACAGATTAATTTGGAGGCTAAAGTGGCAATGAGTTCTACAATAGGTGGGGGTTTAGTGAAGGAAGCCGAGTCAAT
C112254__7.0	106	56	156	CTACAATACTTATTGGTCTTTCCTTAGACTCAAATGATAGCAAGGAGCTTCTATCATGGACAATAAGAGTTCTAGCCAAACCAAATGATACTATTGTTGC
C112256_15.0	170	120	220	TATCAGTGTTTTCACCTTATTTTCCATTTTCAAGGATTTCTATATGAAACGGTGAAAACAAAATTATTAAGAAATGAAGTACCAGTTTTTATTTATTAGT
C112256_15.0	126	76	176	GTTTGTCATGGGAAAATGTTATTTAGTTCCATTTCTTATGAAAATATCAGTGTTTTCACCTTATTTTCCATTTTCAAGGATTTCTATATGAAACGGTGAA
C112256_15.0	205	155	255	ATTTCTATATGAAACGGTGAAAACAAAATTATTAAGAAATGAAGTACCAGTTTTTATTTATTAGTAAGAAATGCAATATTTTCTTATTTCTCAAACCAAA
C112320__9.0	141	91	191	CAAGTGGCTTATCAACTTCAGCCTCAATTGTCTTAGAAGCTCCAGCAGTTTTTGCAGTGATCTCGAGTCTCCTTCTAGCAATGGAGGAAGAGCCATTTTT
C112334_12.0	304	254	354	TTTATTTAGTAGAATGTCTTAAAGATTTTGGGTGGAGATTTGATGTCTCTCTCTACTATATGATTATGGAGTTTTGAGTCTGCTATTACTTTTGATATTG
C112334_12.0	356	306	406	CTACTATATGATTATGGAGTTTTGAGTCTGCTATTACTTTTGATATTGTTCGACTCTCCAACTAAGAGTATTAGAGCTATGACTAAGCTTGGTGGGGGCA
C112488__9.0	189	139	239	CTACTGATGTATTGGAAAAGAATATATAGTGACACCTTAAACGTTGACCAATTTCCAAATTGACACGTGACTTTCTTAAAATATTTTATTTAATCGTAAA
C112502_10.0	90	40	140	AGTTCCTCTGATCAATATTTTGAATATATATAATAAAGATTATACAAAAATGGAAGGCAAACGGGCAACAAGTTGCACCGCTACTCCTTTCTGGATAGCA
C112502_10.0	199	149	249	CAAAAGGCGGAAGTTTAGAGCCATTGATGGCCATGATCAAGACAAATATAGGCTGCAGACAAATTTTATATGTTCCACAGCAAAAAAAGGGGGTGGGGTT
C112538__8.0	137	87	187	GTTAATTACAATATCAACAAGCTTTGGAAAAAAGAAAGAATTTTGAAAATAGAGTGCAAGTGTAAGTTTCTCTAAATGGGGTCCTTATTTTCCCTTCACT
C112538__8.0	249	199	299	TACTTACTCATTTTACTTCCAAATCTTTCTCATTATGTAACCATCATGACACCTCTTCATTGTTGCAATTCAAGAACTCATTTGCTGTCAACACGTCTTC
C112646_34.0	47	1	100	GCACCGATTAATTCTATCAATGTTTATGTACGGCAAGTCAAAAAAGTAGTACTAATAGTAAAAGTAAATTACTTAAATGAAAAAGTTTTCAAAATTATG
C112646_34.0	97	47	147	TAGTACTAATAGTAAAAGTAAATTACTTAAATGAAAAAGTTTTCAAAATTATGTTATACTAAGCTTCAAAAAATGCCACTATATGATACACTAGTTTACA
C112932_27.0	89	39	139	GATACTGGAAATCGCTTCCGGCGGCAGAGCAAGGCCAAACCCTGATTTTCTTCGCTCAACCTCTTCCTCTCCTCACACTCTACATCAATCTTATATCAGT
C112936_21.0	174	124	224	TGTATTCAATTTATTCTTTGCGGTGTTTGATTTTAGGTTGCAAATTTGTAATCAAAGGTTTTGTTCCTAACGGAATCAAAGCCACCTATGGAAATTAATA
C112968_29.0	212	162	262	TTCAAATCCGAATCACCATTCACCTCCATTCTCCCATCAAATGTCACCCTTCGCCGCCTCTTCACCTCCAATCCAAACGACGACGTACACAGAGTTTACT
C112968_29.0	158	108	208	ACCACTGTGACACTAACCAAACATCCTCAAAATTTTCCAATGTTCCTAAGGCATTTCAAATCCGAATCACCATTCACCTCCATTCTCCCATCAAATGTCA
C112976_20.0	104	54	154	TTGGAAGTACAGAACTTGTCCGTGTACTATTGCAGGTAATCTAGCTTAGATGTTCTTCTAATAGTTATTTTCATAATCAATCCATTAATTAATGTTTCCA
C113116_16.0	362	312	412	CCACCGCACGGAGAAACATTTTCTATCTCTCACGGTTCTCGCGGGAAGGGACTGTCGTGTCGTACATCACCTACTTTGTTTTTCTTCTTGTTACTATTCT
C113152_20.0	214	164	264	TGGATGCCGTCGTAGTCATGGTGGCCGGAGCTGTTATTGAAGACGCTGCCGGAATACTAGTCATGGATAGAACCGAAGCTCTATGATACCATATTAGAGT
C113164__6.0	218	168	268	TTGTGAGGTTGTTGCTAGAGACTAGAACACCTTCCATCAGGAAATCTTCGGTTGCAGAAGGGCTTGCAGTTGAGGGTATATTGGAGAATTGGTCCAAGTT
C113182_10.0	268	218	318	GAGTTGATCTCAGGGTATTTGCCGCTATATCTGGTGTCATGTAAGGAATGTGACGCTCTATAAAATTAATGGATGTAGTCGTATACTGTACTCCACGGAG
C113244_31.0	44	1	100	TAGTTCAATAAGCATCGATCCATCACCCATTATGCATGACAATAATTGGATAGGCGTTGCTTGCTGCTTAACATTCGTAGCACATGATAACCCGACTAG
C113278_12.0	164	114	214	TAATAATAGTTACGTATTTCTGTGAGGATACTTGTTTATCCAATATTATTATCTTACATAATTTTTTTCTGTCGAAAGGATAATAATGCACATCAAGGCT
C113320_46.0	295	245	345	ATTGACAAAAGAAAAGGTGTTTTGTGTTTGCACCAACTATTATATTAACCATCCTTAGCGGGTCTAAACAACCAAACCTGTGATGGATTGGTTCAACAGT
C113336_30.0	58	8	108	TCACCAGAGTTATGTAGAGATTGGGGCTGTAAGCAATTGGGACACATGCCTTGTATGCTTTGAACGCATTCATGTCTTCAACTTGAAACCCGAACAGCAT
C113366_13.0	207	157	257	TGACCAGCCTTGCCACACTTGAAACATTCAATCTTGGAAGGAGCGTCTCCCCCACTAGGCTTCTGACCCCCAACCTTCTGTTTTCCTTTACCAGCCGGAG
C113400_51.0	322	272	372	ACCTAAGTATTCCAGGTAAGGTTTCTTTTATTTTATGAAGTCGACAACAACGGAAACTAGCTCATTTTGGTGATTAGTGTAGGGATGATCAGCTCCTTCT
C113498_17.0	170	120	220	ATTTGCCCTATAAAGTACACAACATGGAGCAAAGAGGAAACAAGCAAAATTCTAAGTTGATACATGCAGATAAGAAGATGAAGATAGAAAGTGAGAGTAT
C113532__9.0	176	126	226	GTGTGGGAGACAACTCGTGTTTTCTTACATGGAATGAGATGTTTTTGTTGGACATGCCATTGCATGCAAGGTCAATCACGTTTGAGGCGCAATGCAAGAA
C113532__9.0	173	123	223	ACAGTGTGGGAGACAACTCGTGTTTTCTTACATGGAATGAGATGTTTTTGTTGGACATGCCATTGCATGCAAGGTCAATCACGTTTGAGGCGCAATGCAA
C113578_17.0	221	171	271	AACACAACTAAAAAAACTATAAATCGAACATTTAAGAACAGTAAAAATCAAAACTTTAACAGATTAAAAATCGAAAAAAAATAATTATAAGTAAATCAAA
C113578_17.0	259	209	309	CAGTAAAAATCAAAACTTTAACAGATTAAAAATCGAAAAAAAATAATTATAAGTAAATCAAATCGTCAGTATCATCCATGCAACGAAAAATTGAACAATA
C113678_12.0	54	4	104	CCTATAGTCTATAAGCAATATAGTTAATCACTTGTGTTCGCGAGATGAACTCAGGTCCATTATTGTGTGAACTTCAAGTTCAATCCCACGTGCCAAAGAA
C113792_47.0	142	92	192	GGATATAAACCCTTTAAACTTCTCCCTTCCAACCATAGATCCTCCCACAATAACGTTTCCTTACCATCCCCACTACTCTGGCTAAATTGTTACCAAACCA
C113792_47.0	156	106	206	TAAACTTCTCCCTTCCAACCATAGATCCTCCCACAATAACGTTTCCTTACCATCCCCACTACTCTGGCTAAATTGTTACCAAACCATCGATTTCCGTAAC
C113792_47.0	60	10	110	ACTCCATACTAAACCCCCATTTTCAAACCTAGGTAACTCTCCCAATCTAATGTACTTAACTGCAGCCTTCCCATACATCTCAGGATATAAACCCTTTAAA
C113812_22.0	180	130	230	AAGCAAATCTAAAGCAAAAGCCATGTGTGTACTAATCTAGGGGTGTGTTTGGATTGACTTATGAACAACTTATTTGAGCTTATCACCAAGCATAGTCACT
C113824_29.0	280	230	330	TTGAGATCTGAGAAAGGGAGTTGAGACGGTGAGATCTGGCAGTGATTTTGGAGTCGCGGATTCGAGCGAGTGCGCCTGGTTTGAGGAATTTGTGGAAGTG
C113824_29.0	229	179	279	GCTGATCGGTGGAAGACGACGGCGGCGGCGGTGAGGAAGGAGGACGGTAAATTGAGATCTGAGAAAGGGAGTTGAGACGGTGAGATCTGGCAGTGATTTT
C113858_13.0	291	241	341	CTGGATACAAGATTGTGGAGCCTGCTCACATGGAACTAGCAGAACCATCAATTGGAGATGCTTTTCAATCTTGCGTTCAGCAAGGGGCACACCGTGTTAT
C113868__9.0	92	42	142	CCATGTACCTTTCTGATAATCCAGTTCAACATCAATGCACCAAACACATTGAAATGAATATACACTTTGTGCGGGAAAAAGTTGCTCGTGGTCAAGTGTG
C114034_18.0	119	69	169	CATGAAACCGTAGCGGTGGCGCGTGAGCTATGTTAACATGTCCGGCGACATGAATTTCAGCCAAAGTACATCGTCCTTTACTCCGGCCAGGAACGGTGGA
C114034_18.0	59	9	109	TGCTATTCTATCAATGAGAGCTAGCTGCTCCAACTTCAAACTTGGGAATTACTATATCTCCATGAAACCGTAGCGGTGGCGCGTGAGCTATGTTAACATG
C114072_23.0	320	270	370	CTACAAATTCAAATGCTTGAGAAGCTTCCTAGCCATTGAAACTCAACGGCCGGAAAATTATTTATCAAGAAAGGTGGTCGAAGATTTGCTTCCCACATTT
C114072_23.0	335	285	385	CTTGAGAAGCTTCCTAGCCATTGAAACTCAACGGCCGGAAAATTATTTATCAAGAAAGGTGGTCGAAGATTTGCTTCCCACATTTGGAAGGTTGCGTGTG
C114094__5.0	216	166	266	AATGCCTCCAAAACCTTCAACCCTTGCAACTGATTTCTATTTTCCCAGATTACCCTCTCTTTCCTTCTTTTACTAACTTTCTATTTCTCTCTCAACTTAA
C114094__5.0	321	271	371	ACTAATATCTTACTTTCTACAACCCCTTAACTAATTAATACACCACCCTATATTAATTAATTAAATACTTATTATAGCAACTATATAATATAACACCAAC
C114094__5.0	108	58	158	TTATTAGAGTCGAACCCCACCCTTACCTTGATTGAACTACGGTTTGATCGACGGGACGTTCTACGGGAACTTTTCGTAGGTTTCCTCTTTTTCTCCAGAG
C114174_16.0	93	43	143	GGCAAGAGAGTTAATCGGCAGGAAGCTCGGACATCATATTCTACCTTAACTCTATTTTGAACCTTATTTTATGATAGCAAACCAAGTTTGTTCATCCAAA
C114194_46.0	102	52	152	ACCGTCTTTGAAGTTGCAGAAATAGAGGACAAGTGTGACACTGAGGATGGGATGTTTTTTTTCCAAGACTCGGGAGTAAATGCACTTGAAAGTTTATCTC
C114194_46.0	379	317	417	CATATTTTGTATCATTCAATTTTTCAGCAGCAAATTCTCTCGATTCTGTGGCATGACCATGCACGATTGTAGGTGACAACGGGAATGCAGGACGTGGGGG
C114228__8.0	130	80	180	TTCGGTGAATTCGGACAATTTCAAACATAGTTGGATTCGAATGGATGTGCTTTGATGCAAATGGAGTTGATGAATCGAAAAATGATGAAGATGGTCAATC
C114238_25.0	10	1	100	AAAGACAACAACAAAAGATGGATTCGGAGAAGACGATGAAGAGAAGTGACGAAGATGTTTATTTTGGTCTTGCTGTTCATAGCCAAGTGATCAAAATAA
C114246__9.0	175	125	225	TAGAGAAGTAAGATGCGTGAGGTTAGAAAATGATGGAGGAATGGGCCCTTGAAAATTATTTTCTGAAAAGTCCAAAATTCTAAGAAAAACACTGCAACTC
C114246__9.0	180	130	230	AAGTAAGATGCGTGAGGTTAGAAAATGATGGAGGAATGGGCCCTTGAAAATTATTTTCTGAAAAGTCCAAAATTCTAAGAAAAACACTGCAACTCAGTTC
C114246__9.0	177	127	227	GAGAAGTAAGATGCGTGAGGTTAGAAAATGATGGAGGAATGGGCCCTTGAAAATTATTTTCTGAAAAGTCCAAAATTCTAAGAAAAACACTGCAACTCAG
C114246__9.0	176	126	226	AGAGAAGTAAGATGCGTGAGGTTAGAAAATGATGGAGGAATGGGCCCTTGAAAATTATTTTCTGAAAAGTCCAAAATTCTAAGAAAAACACTGCAACTCA
C114246__9.0	195	145	245	GGTTAGAAAATGATGGAGGAATGGGCCCTTGAAAATTATTTTCTGAAAAGTCCAAAATTCTAAGAAAAACACTGCAACTCAGTTCTGGAAGTTGGCTTTG
C114342_13.0	277	227	327	GGGAGTACAAGCTCAGGTGCAAGATGTGATTCAACTAATGATCAATGAAACATCAAAAGATGTCATAATTATAGGGATATGGGGAATAAATGGGGTTGGC
C114342_13.0	350	300	400	GGGATATGGGGAATAAATGGGGTTGGCAAAACGACCATTGCGAAAGCCACTTACAATCAAATGGCTTACCGTTTTGAGGACAAGAGCTTCCTCTTAGATA
C114496_13.0	57	7	107	ATAACAAAAAGAGGGTGACATGTGATTTTTGTAGTATGACAAGCAGTGGCGGAATAAGTAGAGCAAAGAGGCATCAACTAGGAATTCAGAATGATGTAGT
C114506__4.0	195	145	245	TCCCCATACCATTGCCAGGAAACCCATATATCACCCAACCAAGACATCCCACAACCATATGCCTTTCAAACACCACAACATCCCTATCAATCATTCACCA
C114630_35.0	406	319	419	CTCCTCATCATTCTCCTTAACCTCTTCCAAGACTTCTTCACCTGAATCAGATGGTTTTGAAACATCACTCTCTTCCTCTGGCTTCAGAGTTTCCTCACTT
C114724_15.0	90	40	140	TGGCAGTATCAGAAAGTGTGATGAAAAAAGTGCTTCTTTCATACACATATGTATCAATATGGATTTTCTTAAGCTTCTCAGTGATTATCTACAACAAATA
C114724_15.0	183	133	233	ACAAATACATCCTAGATCAAAAAATGTACAACTGGCCATTCCCAATATCTCTAACAATGATTCACATGGCTTTTTGTTCCTCCCTTGCTTACATCCTCGT
C114724_15.0	297	247	347	TTGTCGAACCAATTTCAATGTCTTTCGACATTTACCTTAAATCAGTTGTCCCTATTGGTGCACTCTACTCTCTCTCCCTTTGGTTCTCAAACTCCGCTTA
C114758__7.0	232	182	282	TGATAAACGTTGTCTTCTCCATATCCTCAGGCGCCATCTTGATCTGATTGTAGCCCGAGAAACCGTCCATGAAGGAAAATACTTTGGCTTGTGCTGTGTT
C114758__7.0	223	173	273	CCCATGGTGTGATAAACGTTGTCTTCTCCATATCCTCAGGCGCCATCTTGATCTGATTGTAGCCCGAGAAACCGTCCATGAAGGAAAATACTTTGGCTTG
C114758__7.0	319	269	369	CTTGTGCTGTGTTATCTACTAAAACATCGATATGAGGGAGTGGAAAATCGTCTTTAGGGCTTGCTCGGTTTAAGTCTCTATAGTCGACACACATTCTGAC
C114788_39.0	92	42	142	CAATGCTGCGGCAACGGCTAGGAACAACTTGGGGCAGGGTCAACACCACTCCACTGGAACAGGCGGAAATCCAAATGCCACTGGGTATGGAACTGGCGGT
C114892_16.0	162	112	212	AACGGACCCTAAGAGGTATTTTTTTTGTGAAGAAGTGGCAGAATTGGTGTGTCTGGGGCTAGAGGATGTTGCGGTGTGGTTCAATGCCAATTTTTTTATG
C114902_43.0	175	125	225	TTACTTGCATCTTGTCCATTTAGTTCTTCACCATAAGTCCTTAGTTTAAGGATTTTTAATATTAAATTAACTTACTAGTAGAGCATATGCTAAAAGATTG
C114904_11.0	219	169	269	ACACTTGCTGATGATATGGGGGCTGACTGCTCTCCCTTCTTGTAAGCAGTTGCATAACCAAATCCAGTTGAGTCCTCAGTTGGCGGACTTCTTCCCTCAA
C115054_29.0	86	36	136	GGAAAGAGAGAACTGAAGATGAGTTCAAGGAATTGGCATTAAGATCTGGATTTAGTGAATTCAAAATTGCTTGCAATTTCTCTGGCTTTTGGGTTTTGGA
C115054_29.0	185	135	235	AATTCTTGAAATAGATATCTTCATCAAGTATGGATACAAGATTGCATGTGGTTATATGATCTATTAATTGTGTGGCATTATAAATGCTATATTGTATACT
C115054_29.0	216	166	266	GGATACAAGATTGCATGTGGTTATATGATCTATTAATTGTGTGGCATTATAAATGCTATATTGTATACTATTTTCTGCATAATTTGGATGTAAAATTCAA
C115174__9.0	270	220	320	AAATAACAAGACTTTAGAAGAGGTTGGTTATGGGTATTTTAATGACTTGGTTTCCAAATCATTTTTTCAACATTTTGGCCATGGGAACTTCTACCAACGT
C115174__9.0	210	160	260	ATTTGATAGAGATCAGTTAATCTTGCTGTGGATGGCTGAGGATCTTCTACATCCTTCAGAAAATAACAAGACTTTAGAAGAGGTTGGTTATGGGTATTTT
C115174__9.0	324	274	374	CAAATCATTTTTTCAACATTTTGGCCATGGGAACTTCTACCAACGTTTTGTAATGCATGATCTTGTGCATGATTTGGCAACATGGCTTGGTGGAGAATTC
C115206_57.0	96	46	146	GATTGTGACATTTCTCGACAATCCTAACCAATGCAGCTTCTCTACGATCCTCATCGTCGTATTTCTTTTTTTCCTTTGCCTTAGCCTTCTTCCTCGCCTG
C115206_57.0	345	295	395	TTTTGATGAAGAAAGTTGGTGCTTTTCCAAACTATATGGTTTGAAGAGAAGAATGGTGTAGAAAAGAGAGAGCGCCAAAGGGACTAAACAAATATTTTGA
C115238_48.0	137	87	187	TGTCCAATCCCATGTGTAGAAAAATAAAATATAGGCAGTAAGGATTGTTGTTGAGTAATATCCAAGGAAAGAATACAAACAAAAATGGTACTTGAAAGTG
C115238_48.0	192	142	242	TAATATCCAAGGAAAGAATACAAACAAAAATGGTACTTGAAAGTGAAAACTTAATACTAATGGGTTGGCTGCCACCAAAAGCCACCATAATTTGAAGCAA
C115238_48.0	186	136	236	GTTGAGTAATATCCAAGGAAAGAATACAAACAAAAATGGTACTTGAAAGTGAAAACTTAATACTAATGGGTTGGCTGCCACCAAAAGCCACCATAATTTG
C115238_48.0	219	169	269	AAATGGTACTTGAAAGTGAAAACTTAATACTAATGGGTTGGCTGCCACCAAAAGCCACCATAATTTGAAGCAAAATAATAACACCAAGCTAAAAGTTATA
C115238_48.0	230	180	280	GAAAGTGAAAACTTAATACTAATGGGTTGGCTGCCACCAAAAGCCACCATAATTTGAAGCAAAATAATAACACCAAGCTAAAAGTTATAGCTGCCACCCG
C115238_48.0	342	292	392	TTGACAAGACATACAAGCCGAGAAGAAGCATTAGAGAAAATTGGGGCAATTGCTTGTATTAAGCGCTTCCCTTCTGTTTCAAAGTGATTTTATCCCCAAG
C115288_10.0	94	44	144	CATCAAAGGAACCACCACATCTTGTATAGAACCATATAAGTTCCTGCCCGCATATAAAAAATAATAATGCATTTACAACACATTATTTCATGCTAAATGA
C115308_17.0	264	214	314	AAAACCTAAGATGACATCAGAGCCTACCAACATGGAACACCTGCCTTATTATCTGCATACCTAGCCCAATAGTGTTAGGCGCATCAGGGGTGTATTGGTG
C115308_17.0	334	284	384	AGTGTTAGGCGCATCAGGGGTGTATTGGTGAAAAATCCAAAGTCCCACGTTGAAAATAGATAAGGCCTAAAAAGACTTTCTAAATAATGGCACCCTTTAC
C115308_17.0	323	273	373	CCTAGCCCAATAGTGTTAGGCGCATCAGGGGTGTATTGGTGAAAAATCCAAAGTCCCACGTTGAAAATAGATAAGGCCTAAAAAGACTTTCTAAATAATG
C115346__5.0	158	108	208	TTGAGGATTGAATAGATTCCTAGCTATTATATATTAATTATCATGATTTTGTTTATATGTTTCAATATCTCACCCTTTGCTTGGAAATGTTGCCTCGAAA
C115346__5.0	259	209	309	GTGGGTAACTTGCAGGTAGTCAGGAATGAAGACAATTGCCTTCGGTAGTTCGAGTCGGGTCGTCGTTCTGATACGTAACACTCGGGGGGATGGACGATTA
C115346__5.0	293	243	343	ATTGCCTTCGGTAGTTCGAGTCGGGTCGTCGTTCTGATACGTAACACTCGGGGGGATGGACGATTAGTTTTAATTATTTCGTTGTTTAATTGAACTATCT
C115350_62.0	284	234	334	CCATCGCCATTTAATTTTGTTTCTTAGTTCTAGGGTTTTGAATTTTGTGGGAGAAATTTGGATAGATAGATGAGTTTCAGTGAGAATGAATGGTAGGGTT
C115372_29.0	218	168	268	CACCGCAAGAAAATATGATCATCGATAAAACTGAAAGAGATAGAAAGATAATTCCTAACAAATATAAAATCCCTGAAATATAATCGCTGTTGCCACCGCC
C115378_11.0	234	184	284	TGTATGGAACCGTAATTCAAATTTTAGCATCTGTAAATTGGTACCCTTTAACAATTCAAATTAAAAAAACAGCAAACATACTACATGTTGATAATGAGGC
C115406_52.0	228	178	278	CGGCGATCGATCCACCGTCTCCGAAACTCTCTGCGTGCGGGTTCTGTAGTCTTTTCGCCAGAAACGGTCAACGAACAAAGTCCGGAAACCGTCGATCGAG
C115512__5.0	167	117	217	CAATAATGGCAATCAAAGGAGTACTATTAATGAAACACGTACCTCTAATCAGGTTGTCCTCACTGGTTGTTTGAACTCCCGCCAAAGCAAACACATTTCC
C115512__5.0	113	63	163	GGTCTAACTTACTAGCACACTCAGCAGATATAAAAGAATGCGTAGCACCAATATCAATAATGGCAATCAAAGGAGTACTATTAATGAAACACGTACCTCT
C115512__5.0	105	55	155	TACAATAAGGTCTAACTTACTAGCACACTCAGCAGATATAAAAGAATGCGTAGCACCAATATCAATAATGGCAATCAAAGGAGTACTATTAATGAAACAC
C115512__5.0	104	54	154	ATACAATAAGGTCTAACTTACTAGCACACTCAGCAGATATAAAAGAATGCGTAGCACCAATATCAATAATGGCAATCAAAGGAGTACTATTAATGAAACA
C115522_30.0	75	25	125	ACCCTATCCCCCGACAAAATCCCTAAATACCCCTTTTTCACTATTTTTTGTATTGTTACATCAGAATACAAATGATAAGATTGGGGAAATTATAGACGCC
C115522_30.0	150	100	200	TAAGATTGGGGAAATTATAGACGCCTGAATACAAAACCTGCACGCAAAACGTTAGTCGTGAAATAAAAAGAATCAAAAAATGAATAAGTAAATAAATGAA
C115524_12.0	208	158	258	TCAGTCCTTAAAGCCATTCCTGATGCAATACTACTATATCTTCTACACCATTGACAAGAGTCACATGTTTCTTCTATCCAATACCCTTCTTGCTATCATA
C115524_12.0	384	322	422	TTGACAGCAACAAGAGTAATCACTTCGAGTTTTATATATCAGAACCAGAAGTTACAGAATCGATTGATAGTTATAACATTTTGGAAACTGAAACTCCAAA
C115550_20.0	137	87	187	ATGTTCCTTTTGAATCCCTTGAGAGGTTTACAAGTATGGGCTACTCCAAGGAGCAAGTTATTAGTGCTTTTGAGGACGAATCCAGTAGCCATCCAAATAA
C115550_20.0	266	216	316	TATGTCATCTTCGGGAGAAGCAAGTCTATGGTTCAGAGCCAGAATCTGAAATAATGATGAGTGCTAGTAATGTTGTAAATGGCCCCAAAGTCTCCGTTAG
C115550_20.0	278	228	328	GGGAGAAGCAAGTCTATGGTTCAGAGCCAGAATCTGAAATAATGATGAGTGCTAGTAATGTTGTAAATGGCCCCAAAGTCTCCGTTAGAAAAGAGAACAG
C115618_24.0	331	281	381	GTATTTGATGGAAGTATTTGTTCGTATTCACGATGGTTGCATGTAATGCGCGGAGGGTCTCTTGCCATGAGGATCTCTCTATGCCACACAGGTTGAATGG
C115644_12.0	240	190	290	CTTGGTAACAATGTGAAGTTGGTTGAGAAAGGTAGAAGGAAATGCTGTGCAGGTTTTGGTTCTCCTTGTTGATTGCTTGAAGAAACCATTGTAGGTCTTT
C115644_12.0	258	208	308	TTGGTTGAGAAAGGTAGAAGGAAATGCTGTGCAGGTTTTGGTTCTCCTTGTTGATTGCTTGAAGAAACCATTGTAGGTCTTTTAGGTTCTGGTTTGGGGG
C115644_12.0	347	297	397	TGGTTTGGGGGCATCATCACTTTAGAAGTGTTTTCTCAAAGTTGCAGAATTTTGTTGTGAAAATGGTTTTGAATGTAGTATTTCATAGTGAGTTTATGAG
C115650_11.0	321	271	371	AGCAAAGCGGAATAGAATGGAGAGGAGCGGAATGAAGATTCCATTCCATTGTTTGGAAATTTTAGGATGAAGCGATGCAAGTTATTCATTCCACCTAAAT
C115650_11.0	322	272	372	GCAAAGCGGAATAGAATGGAGAGGAGCGGAATGAAGATTCCATTCCATTGTTTGGAAATTTTAGGATGAAGCGATGCAAGTTATTCATTCCACCTAAATC
C115650_11.0	333	283	383	TAGAATGGAGAGGAGCGGAATGAAGATTCCATTCCATTGTTTGGAAATTTTAGGATGAAGCGATGCAAGTTATTCATTCCACCTAAATCGGAGGGAAAAA
C115704_12.0	275	225	325	AAAGATGAATATTTTGGATAACTTGGTTAGGTCTTGTTTGCTATGATGATCTGTTGTTTGGGTAAAATTTTCTAGGGAGAGTTGACACTTTTTTATTGTT
C115736_23.0	327	277	377	TCAACCACATTACTTGAAAATTTCTCAATCTGAAAAAGCACTAAAAAGGCGATGAGTCACCATCCATTACCGCACTCTACCTTTTTATTTACTGCAGTTA
C115780__5.0	120	70	170	AGGTCCTCTAGCAATGACCCTGCAACAATTCAAATATTCAATTAATTAGTATTGATTAATTAAGAAGAAAATTAAGTAGTAAATAAAAAGTAATAATAAT
C115788_17.0	353	303	403	TGAGAAAAATAAAAACAATTGAAACAGACTTGAAACTCTTAGTCAATTTTTGGTAAAAATCCTGAGTCAACGATTGTCCTTTGGTTTCCCTTAGCACTTT
C115900_15.0	240	190	290	ATCACGGCCTTTGTTAGTTAATTGATCATGATTTTTAATGCATTAAAGCGCTCTCTGAACCTTGAGGTCTGTCCTAACTCTGGTGAGCCCCGGAGCCCAA
C115900_15.0	246	196	296	GCCTTTGTTAGTTAATTGATCATGATTTTTAATGCATTAAAGCGCTCTCTGAACCTTGAGGTCTGTCCTAACTCTGGTGAGCCCCGGAGCCCAACTCACC
C116074__7.0	193	143	243	AATAATTCCATATCACTGATAGGGCGTCAAGCCAAAACCATTGACATACGAAAGCAGTCACAGAGCAATGGCAGAAAAGCATGCATCTTATCGTAGAGTT
C116076__6.0	256	206	306	CATCCCCTCTGAAACTCAAGAACACATCGTACATCTTTGGCTGATTAGTATTATTACTTGATTCCCTCTTGATGATATATCTTGCCATGGCTTGTAGCAG
C116128_43.0	232	182	282	TGATGGAGGTGATGAATTGGAACCTAGAAGTACGGGGCTATGGTTCAGCAAGTCAAAACGCACGGGATGGTATTAAGAACTTGTGAAAAAGGTACATAAC
C116128_43.0	53	3	103	CCGTTCCCATGCTTCTCTCCTCTCTCCCTTTCAACCAAAATCAAATCCTCACAACACGAAACTTAACCGAAAATGACATCTAAACCTGAAACTACCTTCA
C116206_42.0	226	176	276	CTACTTTCACTCAAGAACCTTAAGTTTTATAAGTTAAATTAAATGGCGGTGGAGCTCCGTTTGGAGCTCCCACCTTAAGGCTTTTATTCAGGGAGATGTA
C116206_42.0	228	178	278	ACTTTCACTCAAGAACCTTAAGTTTTATAAGTTAAATTAAATGGCGGTGGAGCTCCGTTTGGAGCTCCCACCTTAAGGCTTTTATTCAGGGAGATGTAAG
C116206_42.0	253	203	303	TATAAGTTAAATTAAATGGCGGTGGAGCTCCGTTTGGAGCTCCCACCTTAAGGCTTTTATTCAGGGAGATGTAAGCTAGAAAACTTCAACAAGATTGAAG
C116224__5.0	171	121	221	AAGAAGCTCCTGAGTCTGGGAACCAGGCACTGCTTGGAACTGAAGCTGTATTAGCAATCATAGCATTGGGAGTGATCTGTGTCTGAGGAACAGGGAGAGG
C116224__5.0	258	208	308	GAACAGGGAGAGGAGCAAGTCTTGGTTGATAGCTTGGGCGTGACCAAGTGTTAACCATGGGTTGAGCAAACTGAGGTCCACCAGTTGGTTGATACGGATT
C116224__5.0	184	134	234	GTCTGGGAACCAGGCACTGCTTGGAACTGAAGCTGTATTAGCAATCATAGCATTGGGAGTGATCTGTGTCTGAGGAACAGGGAGAGGAGCAAGTCTTGGT
C116224__5.0	363	313	413	AATTTTGTAGGTTCATTGTTTGAAAATCAGCAGGTATGTTAGGTTGAAACTGTTGATTGAACCTGTGATAGCAGTTAGCAGCAAGGTGACCATATTTGAA
C116432__6.0	285	235	335	TTCCTGAAACCTTTGTGATATAAATGGGAACGTCCAGTGTTTTTATAATCCCATTATCTCCATTGGGAAGACAATATTTAATGTGATTTAGTGTAGTATA
C116500_17.0	251	201	301	TGACCGTCAAAAGTGAAAAATGATTTCCATTGCAAATTTCCCTGAACCTCTGAGCTATCATCTTTATCAGGTGCAATTGCAATGTTCTTTTGAAGCTTGA
C116500_17.0	248	198	298	ATATGACCGTCAAAAGTGAAAAATGATTTCCATTGCAAATTTCCCTGAACCTCTGAGCTATCATCTTTATCAGGTGCAATTGCAATGTTCTTTTGAAGCT
C116548_34.0	126	76	176	AAAACCAAGAAACCAAACAAAATAGTAAGGAGAGGAGGTCCCTTGGAAGCATTGCCAGTTTCCTTTACATCTGAATCTGACCCTTCATTAGATGCTTTTC
C116548_34.0	60	10	110	CATGTTTATTTTATGAAGCTTACCAACCACATTACAATGGACCCAATGACCCGAACAGCAATGAAAAAAACCAAGAAACCAAACAAAATAGTAAGGAGAG
C116668__6.0	84	34	134	ATGTTTGGTTCCCTTCAGAAGGAGAGATCTGTCAACCTGACTTCCCACAACTACAACACTCGAAGCCAGACTCGACGGTTCGCTATGGAAAGTTTACAAG
C116668__6.0	97	47	147	TTCAGAAGGAGAGATCTGTCAACCTGACTTCCCACAACTACAACACTCGAAGCCAGACTCGACGGTTCGCTATGGAAAGTTTACAAGAGGACGTGACTGA
C116668__6.0	100	50	150	AGAAGGAGAGATCTGTCAACCTGACTTCCCACAACTACAACACTCGAAGCCAGACTCGACGGTTCGCTATGGAAAGTTTACAAGAGGACGTGACTGAGTT
C116668__6.0	214	164	264	GCAACAGAATGAATCAGTTTATGGAAGTTATCCAGGCTATGGCTAAGGGTCAAGAAGAGCTGAGAGCAGCTATCCAGAGGCCTCCTGTCGCCGAGACCAC
C116668__6.0	238	188	288	AAGTTATCCAGGCTATGGCTAAGGGTCAAGAAGAGCTGAGAGCAGCTATCCAGAGGCCTCCTGTCGCCGAGACCACCACTCAGAATGCTAATTTGATTCC
C116682_14.0	109	59	159	TCACTTTCTTTTAAAATTATCAATTTCATAATTTTTCAGCACCTATATGACACAAGCACAACCCCACAACCGTAGCAGAAGATGTTGTTGCTGCCTTTTC
C116702__7.0	107	57	157	AATCAAGAGCATACTCCATGATTTGCGTCAAGATGACCGCTCAGTCACAGAGTATTTTAATACTCTCAATCGTCACTGGTAGCAACTGGATGTATATGAT
C116702__7.0	305	255	355	TGATGAAGTTCGTGGGAGAATCCTTGGAACCAAACCTCATCCAAAAATTTGAGAAGCTTTCTCGGAAATACGAAGAGAGGAGAGCAGGAGAAAAGTGATG
C116822_33.0	239	189	289	TAGGATAACTTACATTCGATATCCCAACAAAGTAAACAGTTGCATCCTTGGTAACTCCAGAAGCAAAGTCTTCCTTGCTGCTCCTTCTTGTTGGACCATA
C116822_33.0	176	126	226	TAAGGCAAATTAGTGCTTAATATTTAATAGGCCTACCCCAACGATTTTGAGGTAGTTTTCCCTTAGGATAACTTACATTCGATATCCCAACAAAGTAAAC
C116822_33.0	365	315	415	CTAAGCCAATCTTTCTTAAGTCGGATGAAGGAGGTGCCATTGATGCTAAATGTTGGAGCTGAAGAAAATATGCTTATATTCTATGAAATGTGTGTGTATT
C116822_33.0	158	108	208	AGATACCCACTTAAAATTTAAGGCAAATTAGTGCTTAATATTTAATAGGCCTACCCCAACGATTTTGAGGTAGTTTTCCCTTAGGATAACTTACATTCGA
C116832_50.0	130	80	180	TTTTCCTCTTGAGAACCATGGCTTCGTTGTTGGTGGTGGTGGCTGCGGCCGCTCATGGAAACCCTAACTCCCGAAATTCAGCTCTGGTAATCTATATGAT
C116832_50.0	197	147	247	CTCCCGAAATTCAGCTCTGGTAATCTATATGATTTGTTGAAATTGAAAACCCGAATTCACGTTATGTTCTTCAACACCATCGTGATGTTCATCTTCACCA
C116832_50.0	134	84	184	CCTCTTGAGAACCATGGCTTCGTTGTTGGTGGTGGTGGCTGCGGCCGCTCATGGAAACCCTAACTCCCGAAATTCAGCTCTGGTAATCTATATGATTTGT
C116832_50.0	256	206	306	CGTTATGTTCTTCAACACCATCGTGATGTTCATCTTCACCACCACAGATCATCATGCAATCCGTCCTGCCAAATCTGTTCCGGCGTGGGTTTGTGGTTCG
C117080__6.0	281	231	331	TGGTCAAATGTCTAAGAGAAGTGAGAGGAAGGGTCGATCTGTTGAATACATCAGACGTTGGAATTATAATAATGAAATTGTTAGTATCATACGATTGTCT
C117080__6.0	262	212	312	AGAGATGGAAATCCGTCTATGGTCAAATGTCTAAGAGAAGTGAGAGGAAGGGTCGATCTGTTGAATACATCAGACGTTGGAATTATAATAATGAAATTGT
C117080__6.0	336	286	386	CGTTGGAATTATAATAATGAAATTGTTAGTATCATACGATTGTCTTGACTCCACCAGTAAAGGACATTCCCTTAACTCAAGTTCAGTTAAGGAAGGAAGA
C117104_41.0	276	226	326	AAGGTAAAACTGAGGTATGGTAGTTAAGTTTCAGTTTTTCTTGTACAGTTAGTTTTGAAGAAGAAGAAGAAAATAAGGTGTTTTTTGTTTCCGTTGCCTC
C117146_16.0	153	103	203	ACAGAAATCTATTCAACTCTGATACAATTAACCATTTTTGCTCTGATACACTCATGTGCTCTAAATTTTTTCAAATTGGTGTATATTGGTTTTTGCTCTG
C117146_16.0	203	153	253	CTCATGTGCTCTAAATTTTTTCAAATTGGTGTATATTGGTTTTTGCTCTGAAACATACACTTTTTGATTATGACAAAAAGGGGGAGAAGATGAAATGAAA
C117146_16.0	269	219	319	ATTATGACAAAAAGGGGGAGAAGATGAAATGAAATTTTGATTGATTCATATAAGCATGACTCTGAACACAATCTCAAACAATGTTTGAACTAACATTCTT
C117146_16.0	317	267	367	TATAAGCATGACTCTGAACACAATCTCAAACAATGTTTGAACTAACATTCTTCAAAAGATATGTTTTTAAGAATGCAGAATGCTCTGAAGCAGAACAAGG
C117176_15.0	349	299	399	CCTCCACCATCCAATCCTTCCAGAACCTTCTACAATCCAACTCCGACAACCCTCAAACCCCTCTCGCCACCACCCTCCGCCGATCTTCCCGTAAACCAAC
C117176_15.0	399	328	428	CTACAATCCAACTCCGACAACCCTCAAACCCCTCTCGCCACCACCCTCCGCCGATCTTCCCGTAAACCAACCGCCAACACCGAACAAAAGCCCCGACCCG
C117178_42.0	361	311	411	TGGGTGCGAAGGCGAAAAGATTTGATTTGGAGAGAATCGCAGGTGAAGGCGAAGGTGAAGGTTTAAAGAACGTGAAGGTGAAGGTTTAAAGATCTGAATT
C117188__7.0	163	113	213	TGAGATACTTTCTTGGTATGGAGGTTGCTAGGTCAAAGAATGGTATTGTGGTTTCACAGCAGAAATACATCCTAGACTTATTGAAAGAAACAGGAATGAG
C117188__7.0	106	56	156	TGGCAAGAGTAAAAGAGAAATTGGCAGTAGACTTTGAAATCAAGGACTTGGGATTCATGAGATACTTTCTTGGTATGGAGGTTGCTAGGTCAAAGAATGG
C117216__9.0	379	328	428	TTTTCGCCCTCATTGTGGTCCGCCCCTAGTCGCCTAAATTGCGGCATTTGGCTTGCCTTCATTGCAGCCTCCAACACCTTCATTGTGTTGGGTTTGAAGG
C117226_28.0	165	115	215	TCCTTTATTTATTTGTGGGTATTTACGTTTATGGCCCATATTGCTTATTGCTTTGTTAGTTGATGGAATTATTTAATTTGTATGATGTGATGTGATGTGA
C117340__8.0	345	295	395	TGTAGCAGAAATGAGGATGTTGTGTTGGATGTGTGGTAAGACTAGAAAGGATAGGATTAGAAATGAATATTAGAGAGTGTTGGGGTAGCACCCATAGTAC
C117348__5.0	145	95	195	TTAAGTTGCATTCATGGCATAACATGTTTAAGTTGGAGCCTTGCTCAAATTGATAAGTTGGCCTTAACAGGCAATATTATGTTGAAAGTTGCAGATGCCT
C117348__5.0	198	148	248	TAAGTTGGCCTTAACAGGCAATATTATGTTGAAAGTTGCAGATGCCTCAGTAACCTGGCATGTTTAAGTTGGGAGTTCGCTCCAATGGTACCACATGCAT
C117402_20.0	224	174	274	CCTCTGCTATGAGTGTGAGGCAGTTGAGAGAAAGAGAAGCAGATCGTCTCATTTTTTTAATTTTAAGCATTTTTCATGAGAAAAAAATGAGACTGAGATG
C117402_20.0	267	217	317	TCGTCTCATTTTTTTAATTTTAAGCATTTTTCATGAGAAAAAAATGAGACTGAGATGAAAGAAAGGAAGGAAATAAGATGAGAGAGTTTTGTCAGTAGAG
C117402_20.0	265	215	315	GATCGTCTCATTTTTTTAATTTTAAGCATTTTTCATGAGAAAAAAATGAGACTGAGATGAAAGAAAGGAAGGAAATAAGATGAGAGAGTTTTGTCAGTAG
C117456__7.0	218	168	268	TATGACTTGAACATGTGCTTATAAGTGGGAGCAATCCTCACCTTACAAGCCGGTTTTGTAGGGATGAGTTAGGTCCAACCCAAATTCTAAGATAATTTCA
C117456__7.0	243	193	293	TGGGAGCAATCCTCACCTTACAAGCCGGTTTTGTAGGGATGAGTTAGGTCCAACCCAAATTCTAAGATAATTTCACGCACATCATATATCATCTTAATCT
C117484_31.0	61	11	111	ATAGCAACAAGGAGATAGGAGAGATTTTGGGTACCTGTGCTAGATTTGGTGCAAGAGTTATAATCGATACGTCATCCTCTAGTTTAGAATTTGACTGTAA
C117556_58.0	309	259	359	GTAGAAGATCACGAGTTGCTAGGCTAGTTTCCATGTTTGAGATGGAAATAGCAATGAAAATTGCTAAAATGAAGGAACTATAGGATGCCATGGCAAAAGG
C117556_58.0	53	3	103	GTGGTTTTTGAAGGTGGTGGAGAAAAGAAGGGGAGTGTTGGCATAGTGAATGGGATTGTAGTAGGAAAGTTAGGAAGTGGTGGAAGAGTGAACTGTGGAA
C117628_10.0	166	116	216	AGCTTGTTACATCATTTCTTGTTCTATAAGTCAATAAATAATTTCTCCATTGTCCCTATTAAAATGATTTTCATTAGCACCTCAAACTGTTTATGAATTA
C117628_10.0	36	1	100	TTATTTATGCTAAAGTTACTTTATTCTTGTGTGATTTGATTCTAGCCTGAACAAAATTTTGGCCATTAGACTATTACACAAAAGAAAATTTAGCTATTT
C117652_24.0	234	184	284	CGTCACTACTTCTCCGGTGAAACCAAAGGCTCCGGCGGTTGGAGAATCTGCCTGAATGAACTCGATCTGCCATCTCTCCGTCATTTTGCTTCTGCTGCTT
C117734__8.0	158	108	208	AAGCACAAAGGACAACAGTTGGGCAACGTGTTAAAGTTGCAAAAAGAAGCGGCGAAGATATTCAAGCTAATGCTCTTTTTTGGGAAGATGAAGCTGATAA
C117770_18.0	248	198	298	AGTTCGGCTCTTGGTTTCAATCAATCGTATCCCTAGCAGTGTTGTCGATAGCTGAAGGTCAAATATCCCCCATATAAACACACCACTGCGGCCTATGGCA
C117772_31.0	339	289	389	AAGACATTTACCCTCATTCTCCCAATGATTCAACACAGAAGCAAGACCCGATTCAGGGTTTTCCATCATCGAGATTCTCTTGTAAAGAACATTCCATTTC
C117772_31.0	326	276	376	GTTCCCATTTTGTAAGACATTTACCCTCATTCTCCCAATGATTCAACACAGAAGCAAGACCCGATTCAGGGTTTTCCATCATCGAGATTCTCTTGTAAAG
C117828_19.0	122	72	172	AAATGTATTAACTTCAGGTATACCCCACTTTTCAATGTCTTGGATTCTGGGCAATGTTCATACCATACTGGATCTTTCTTTTCTTTCTTTAGCCACATAG
C117970_42.0	249	199	299	CATCCAAGGATTCAACTGTTCACTTTGTTGGAATATCGAATGTAAGTTATCCTAAGGGAAAGTTACCCTTAAATCGTTGGGGTAGGCCTATTAAATTTTA
C117970_42.0	301	251	351	TAAGGGAAAGTTACCCTTAAATCGTTGGGGTAGGCCTATTAAATTTTAAGAACTAATTTGCCTAAAGTTTTTAAGTGGGTACCTCTTTTGTATTATTAGA
C118032_36.0	149	99	199	TGAAGCTGATGCACTTCTTTTCAGTTTTGGCTAATCCTTCGCGTAACTTTGCTATATCCCTGAGCCCTCTTATATTCATCAGTTCTTTTTGTTTTTATTC
C118032_36.0	168	118	218	TTCAGTTTTGGCTAATCCTTCGCGTAACTTTGCTATATCCCTGAGCCCTCTTATATTCATCAGTTCTTTTTGTTTTTATTCTTTCAACATGACCTTTATA
C118032_36.0	135	85	185	TGTTCGGTGAGTCTTGAAGCTGATGCACTTCTTTTCAGTTTTGGCTAATCCTTCGCGTAACTTTGCTATATCCCTGAGCCCTCTTATATTCATCAGTTCT
C118032_36.0	92	42	142	TTTTTCCACTCAGCAACTTGATTTGACATGGAAGGTATCATGTTGTTCGGTGAGTCTTGAAGCTGATGCACTTCTTTTCAGTTTTGGCTAATCCTTCGCG
C118046__8.0	250	200	300	GGATGTCGATGGATTTATACAGTGAAAGTTGGACCAAATGGTCAGATTAATCGTTTCAAAGCTCGTTTGGTAGTCCAGGGATACACATAAATAGTTGGCC
C118046__8.0	23	1	100	TTGTGTTTTAAATTATGATCCTCTCTCTACTTCCTATGTTTCTTTTGTGTCTGCTTTGGATTATGTGTCTATTCCTAAGTCTACAGGTGAAGCAATGAC
C118128_23.0	265	215	315	TAATTTGTCCTGTTGTATGACTTTAATCGGTTGTAGTTTTTGTGCAAACTATTATTTGCACTGTCCTTGTTCTTTTATTGATATATAAAATATGGCCAAA
C118198_24.0	280	230	330	ACTTCACATCATGATTATCATTCCAATATCAACTCATGTTCAACATGGTAATGAGAATAACGAGAAATTCCAAGGTGGTTACAAGATTTATGATAGAAAG
C118208_20.0	241	191	291	AGATTTAAGTGACTCTTCTTTTGAAATTATGCCCAATTCAATTGCAAAATTAGAGCAACTGCGTGGTCTCGATCTTTCTGATAATCAGAAAATCAGAAAA
C118208_20.0	329	279	379	AAAATCAGAAAAGTACCAAATTCCATTTGTGAACTTCTAAATTTGCAAGTTTTGTTTCTTGATGGATGCACAGAGCTTGAAAAGTTGCCCAAAGGATTAG
C118442_18.0	199	149	249	TGGTTTTTAAAACTTCCGGAGCATATTATTTTCAAGAACGCCTAACACTCAAAAACACCATTCCAAAAAATCAATCAATTAACAAACATCCCTAAATCAC
C118442_18.0	264	214	314	AAAAATCAATCAATTAACAAACATCCCTAAATCACTAACAGGGTCCCAATAACGAAATTAACGCATTTCAAGTAACCAAACATCCCTAGATCATTAGCAG
C118476_54.0	320	270	370	TTGTAGATACTAATACAATAAAGAAACAATTCATAAGATCGGAAACGGTAATGAGGGGTTGTTAAGAGTCCTCTTTGTGTGTCTTGAAGAGAAGCTAAAA
C118476_54.0	251	201	301	ATGTTCTGGTGTGCTTACTCCTCTATGGTTCACTTTTTCTTTTGGCTCTAAGAGAGTTTTGTACTTGTGTTGTAGATACTAATACAATAAAGAAACAATT
C118560_36.0	243	193	293	TTGGTTAAGGTTACGGTTTCGATTTACTTCAGCTCTGTCACCATCGCAGCTGCTTTGCACTATAACTCAAATATGGAGACTGATGTAATCAATTGGAATA
C118560_36.0	336	286	386	TGGAATAAGGATTTCAGAGAAGTTGTGGATAAATTTTGTATTCATGGTGCAGGTTAGGAGTACTGCAAAACCCAGAAATTCAATGCTTCAATGGTAGCTT
C118590_26.0	183	133	233	ATATTTCAAATGCAATGAGCACAAATAAGAAACACATGAAGACACAGTCACTCATGGGGAAAGTGCAATGTCTTAGCCTTCCATCTCTTGGTGGTTGCTT
C118708__8.0	82	32	132	GATGATGACCCTTTAAGTTTTTTACCCAAAGGGTTTCTAGAGAGAACTAAAAAACAAGGTTTAGTTGTACCTAATTGGGCTCCACAAACTCAAATTTTGA
C118720__8.0	207	157	257	GTATACTCAGTCGATATGTTGTTAGGGTTTGTGTACGTTGTAAAATTTTAACTGGTATGCTATAATTGATTTTGTTATAGACTGCTTAAAAACAATAAAG
C118720__8.0	265	215	315	GCTATAATTGATTTTGTTATAGACTGCTTAAAAACAATAAAGTACATAATGAAAAATATAAAATAACATCAATAATAGCTAAACAAAGGCAACAGCTAAC
C118722_14.0	113	63	163	AACTGAAAAACCAATTCATTTGCAATGTATTTATGTTACCGATGTCATTTAACTAATCTCCTCGATAGACTCTTAACTATCTTCTTAAATTATGGTATTT
C118722_14.0	28	1	100	TCCTTAGCCGTCAAATTTTGTCCCCCAAGAATGTTTAGGCAGTCAAACCTAACTCCTATCGAAACTGAAAAACCAATTCATTTGCAATGTATTTATGTT
C118724__9.0	183	133	233	AGGGATTTTATCGTTATTTATTCCCTTCCTCTTTTGGATAAAATAAAAGACGGTGGCGACTCTTGCTCTTTTGCATTTTCAAACGGACCGTGTTAATCAA
C118724__9.0	198	148	248	ATTTATTCCCTTCCTCTTTTGGATAAAATAAAAGACGGTGGCGACTCTTGCTCTTTTGCATTTTCAAACGGACCGTGTTAATCAATAGCACCGGCCTCCG
C118724__9.0	199	149	249	TTTATTCCCTTCCTCTTTTGGATAAAATAAAAGACGGTGGCGACTCTTGCTCTTTTGCATTTTCAAACGGACCGTGTTAATCAATAGCACCGGCCTCCGC
C118724__9.0	203	153	253	TTCCCTTCCTCTTTTGGATAAAATAAAAGACGGTGGCGACTCTTGCTCTTTTGCATTTTCAAACGGACCGTGTTAATCAATAGCACCGGCCTCCGCGAAA
C118724__9.0	132	82	182	GCCTAACACCTTCCCTCTGCATAACTAACCCCTGAACCCGAAACTCTTTTGAGGGATTTTATCGTTATTTATTCCCTTCCTCTTTTGGATAAAATAAAAG
C118724__9.0	202	152	252	ATTCCCTTCCTCTTTTGGATAAAATAAAAGACGGTGGCGACTCTTGCTCTTTTGCATTTTCAAACGGACCGTGTTAATCAATAGCACCGGCCTCCGCGAA
C118724__9.0	117	67	167	ACGGATGTAGAGGGTGCCTAACACCTTCCCTCTGCATAACTAACCCCTGAACCCGAAACTCTTTTGAGGGATTTTATCGTTATTTATTCCCTTCCTCTTT
C118724__9.0	124	74	174	TAGAGGGTGCCTAACACCTTCCCTCTGCATAACTAACCCCTGAACCCGAAACTCTTTTGAGGGATTTTATCGTTATTTATTCCCTTCCTCTTTTGGATAA
C118724__9.0	133	83	183	CCTAACACCTTCCCTCTGCATAACTAACCCCTGAACCCGAAACTCTTTTGAGGGATTTTATCGTTATTTATTCCCTTCCTCTTTTGGATAAAATAAAAGA
C118724__9.0	63	13	113	GATAACGCAAACACTTACATACAAACATTTGCAAGGAGGTTCCCGTGGAGTACCACGGATGTAGAGGGTGCCTAACACCTTCCCTCTGCATAACTAACCC
C118768_15.0	184	134	234	AGATAAGGTATTTTTCAAATTATTTGATATGCTCGATCAAAATTCTGTTGAGGATAGGGTAGGTAGTGTTTTTCCAAAATGATTTAAACCACAGCTGCAC
C118880__6.0	256	206	306	CTGAATTCTCTTCTGGTCGATCAAACACTGAATACCGGACTTCAAACTATCACATCCTTCTGGCTGATCAAGGCACAACTGACAATCCTTGGAACAACCC
C118880__6.0	255	205	305	ACTGAATTCTCTTCTGGTCGATCAAACACTGAATACCGGACTTCAAACTATCACATCCTTCTGGCTGATCAAGGCACAACTGACAATCCTTGGAACAACC
C118880__6.0	264	214	314	TCTTCTGGTCGATCAAACACTGAATACCGGACTTCAAACTATCACATCCTTCTGGCTGATCAAGGCACAACTGACAATCCTTGGAACAACCCGGGAACAC
C118880__6.0	326	276	376	AGGCACAACTGACAATCCTTGGAACAACCCGGGAACACATCATACTCTAACAGCTTCTTCTTAACAAACGACAGAGGAGTTTTTAACTGATTCACATCAA
C118944_31.0	51	1	101	TTACACATAGCGGTTATTTTCCTGAACTTCAATTTTACTAATTTGGTATCAGAGCAAGTGGGTTTTAGAAGAAAATTGGAGAGAAAGAGAGGAAACACTT
C119036_19.0	191	141	241	ATGTGTTATATGTAATAATTTTAATGTTTACAAAAGGGGACCTTAGAGGGCGCTTTTGGAAAAAAGCGCCCTCTAAAGGGTACCCTTAGAGGGCGCTTCT
C119196_29.0	105	55	155	AACAGCAAAAGCAAAATGGTGAAGCAAGTAAAAGCCTCACTCACATGTTTTGTTCTTTTCCTTCTTGTCATAGCTACTTCCATGATATCAATAGTTCACT
C119270_46.0	162	112	212	AACCAGTGGCTTGGCTGAGAGGAAGGATCTAGAGAGGATAACCAAACAGGTAGAACTTTAGTTTCCTCCGTCCAAATAACAAAACATTACAGATAGCAAC
C119276_61.0	197	147	247	CTTCTCCGCTTGCGTACTCTTCCGCTGCGGCGGAGAATTACTTCGTTAAGGAAGATGATATGTCCGTGTCCCACAGAAGCACGGGGTTTAAGCAGAGTCG
C119298__5.0	258	208	308	GGCAAAGGAATTCAATGTCATGGATGTGAAGGTTTTGGTCACATAAAAGCTGAATGTCCCACCTATCTCAAGAAACAGAAGAAAGGTCTGGCAGTCACAT
C119298__5.0	67	17	117	TGTCAAATAAAGAGGAGGAGACACAAGAGAGTGAGTCTGACTCTGAAAATTTGGTTGAAGCTATAGCCTTACTTGGAAAGCAATTCAACAAAATTATTAA
C119332_42.0	306	256	356	TGTGCGCCATTCTTAGACTCCAATTATCGTAGTTGCTCTTTGTGAGCATCGGGACTTGGAAAGGAACACCATTAACTCTGATGCCACTTAGTTGGAAAGA
C119336__6.0	252	202	302	TCTGCCTTGGCAATTCCCCATGTCAATCGTAAACCACTCCCTAATCAACGAGGTGGAGACAAGACTCATTTATTTTGTAACTACTGTGGTCGCAATCGCC
C119372__8.0	129	79	179	ACAGGAAGAGCTGTAAAAACACAGAAACAAAGACATGTCAGTTGAGAAACATGAATGATTATAAGTTATGAAACCAGATACACCCCAAACATGACATCGA
C119430__7.0	321	271	371	ACGCGAACACGTCAAGCATTTCATCCACATGGCCCATACGACCCAAGATATCTAGAACAATGTTATACGTGATCCAGTCCAGAACACTATCGTTCTGTGT
C119458_44.0	340	290	390	TAGGGTTAACAACAGGAGGGATAGGCGGTGGCCTGTAAATTCGTGGCGGTAAAACTGGGGTGGGTCGTGTATATTCAGTAGGGTTAACAACAGGAGGGAT
C119536_24.0	337	287	387	CATCCCATGCCGGATTCTATTCACAGGAAATTAGACTTCAATAGCCAGCGCAAAAAGGCAGATCTAGGTGCTGATGCATGTTTAGAGTCAAAATTGTGGA
C119738_20.0	172	122	222	TGGAGGGTAGCAACATCAGCTCTGTAGTGTTTCTGCGTGAATTCAAACAAACTAGCCCATGTGAAATCTGGGTACTTTCTTGCTTCATTTTTGTTTAACA
C119738_20.0	296	246	346	TATCTTCTCTTGGACACACAAAGAATACCAATGATTTCCTTACTCTGTATTTGTTCACCAATGCTCTATGCAGACAACTCTTGTATCTTCCATTTGATAA
C119738_20.0	291	241	341	AACCTTATCTTCTCTTGGACACACAAAGAATACCAATGATTTCCTTACTCTGTATTTGTTCACCAATGCTCTATGCAGACAACTCTTGTATCTTCCATTT
C119750_46.0	168	118	218	TTTTCAAAACACAAGAATCACTTCCCTTCACTACATTCCCCCATGAAAAGCCATCAACCTAAGCACCTTAAAACTCAACTTTTCTCATGTGGCTTCTTTC
C119780_11.0	114	64	164	TGGTATCTCTATCCATTTTCCATCTTTGAAGAATTCAAGACCAGGTACTCTGTCATCTTGAAGCAATAGGATGATTCCACCAGCATCTGTGTGCTCTCTT
C119780_11.0	122	72	172	CTATCCATTTTCCATCTTTGAAGAATTCAAGACCAGGTACTCTGTCATCTTGAAGCAATAGGATGATTCCACCAGCATCTGTGTGCTCTCTTAAACCTCT
C119806_52.0	130	80	180	TATTTTTCATGGAGGATTATTTTGCGCAAAACTTATTATATCAACAGTCAAGTCTGCAACTGAAGGAGGCAAAATGTTGGTTTACTTAGTGATTTAAATG
C119806_52.0	148	98	198	ATTTTGCGCAAAACTTATTATATCAACAGTCAAGTCTGCAACTGAAGGAGGCAAAATGTTGGTTTACTTAGTGATTTAAATGTTTTGTTATAACTTTAAT
C119806_52.0	431	338	438	GTGGGTCTACAGACAGAAATGCTCTGGCTTTTTTGACTTCAAGTGCCACATACAATACGTTTGCTTGAGTTGGATAATGATGTTTGGTCTGTTTTTGGCA
C119864_25.0	190	140	240	TTATTTCGTACTTGCAATTGCAGTTGCAGAACACAATTTAGAACTATATCACAACAGTTAATCAGTAACCAGAACAATACACACACAACAGCATTGGCCT
C119882_56.0	221	171	271	CTGATTGATTATCTGAACTCGCCATTCTGAAAAGCCAAACCGAATTACTCACCCTTTCTTTTCTCTCTTCTATATATCTCTTTTACTTCACTTCCTCCAT
C119882_56.0	310	260	360	ACTTCCTCCATACGCAACAAAACGTGGCCATAAATATAAAGAATTTTTTATATATATTATATTTGGAAAATGGAAACAAGGTGCTGATTCTGCTGAATTG
C119882_56.0	331	281	381	ACGTGGCCATAAATATAAAGAATTTTTTATATATATTATATTTGGAAAATGGAAACAAGGTGCTGATTCTGCTGAATTGAAGTGATCATTGTTTTGATTT
C119882_56.0	41	1	100	AGGGCCAGCGAGACCAACAGAAGAAGTAGCGGAAGGTTTTGCGTGAAGAAGAACAAGCTTGAAAACGGAATTGTTGTTGTTGAAGAAATGATCAAGAGT
C119936__4.0	170	120	220	CATACCGCACTCCGGCTAATCCTGCTTATCTGCACGTTGTCCACAAATGGACATCAACAACAACATGCAGAAGGGGTGAGTAACCTCATTATTGACAATA
C119936__4.0	139	89	189	ACAATAAAAATAGAAACTACTCTCTACGCTTCATACCGCACTCCGGCTAATCCTGCTTATCTGCACGTTGTCCACAAATGGACATCAACAACAACATGCA
C119992_17.0	28	1	100	AACATCACAACAAATGCTTCTCTCTCCTCATTCCACCATATTGTAACTAACTACCAGGTGAACTCTCTCTCTAGAACTTATTACTTTTTTGTTTCCTTA
C120012_39.0	366	316	416	TAGGCTTCAAGCAACCTTGAAGTACCTTGAAGTGTTTTATTGACCCAAAGTAAAGGGGGGAAGCTAAAATGTTTGGTTTGGCATCTTGTGATGGGCAAGG
C120146__5.0	260	210	310	TTGCACTTGGGCGAAGGAAGTTGTTTGAAGGGATTCACACTGGGGCGAAGAAAATGTGGAAAGATGAGAAAATGGAGAAGGTAGCTCGCTGAGGCTAATG
C120158__9.0	338	288	388	GGTGGTGTCGTCGGTGGGTTGCTAGAGAGAGAAGTGAGAAATGGGAATCGGTGTGAGAGGTGAGTGAAATTTAATGGAAAAGTTTGATTTGATAATTTGA
C120200_32.0	332	282	382	TACCAATTTTGTTACATTCAATACCATCTAAGGTAAATCTGAGCCTCTCGAGAAGCATCCACATAGAGATGTTTCTCCCCAAGTCGTGTGGTTGACCAGG
C120210_21.0	99	49	149	TTCCGCTATTGTATGGCGTCACCAATGCTACTATTTGACAACATTGATCAGGTCTAATGCCTTCACAATAGCATACATGTAATGCCAGAACTCAATCTAA
C120474_45.0	309	259	359	TCCATAAAACCACGAAGAATCACACGGTGAATTCATGAGATGCGTTGTGATTGGCGGAAGTGTTGGAATGTTTGCGGAAGCACGGCGAGGTAGAAAACGA
C120474_45.0	302	252	352	TTTCGTCTCCATAAAACCACGAAGAATCACACGGTGAATTCATGAGATGCGTTGTGATTGGCGGAAGTGTTGGAATGTTTGCGGAAGCACGGCGAGGTAG
C120538_51.0	161	111	211	TGCTGAGGCGTGACATCATTCTAGACACCGCAACCGCACTGTGAAGCGGTAACATCGACTGAACGCATCCAAGCTCCGGTGCAATCCGGGATGAAAAGGA
C120538_51.0	255	205	305	AAAGGATCGGCGAAGCGGAGAAGAAGTGGTGGATGTTGGTTTGGGGAGACAAGATGAACGAATGTTCGATTTGATAGCTGATTTGATGGATGTAATTGAC
C120538_51.0	369	319	419	TCTACTACACGCTGAAGCCATTGAGGATGAGATCAGATCGGAAGAATTACAACAGCGAAAACTAGGGTTTAGGGTTTTCCTTTTACCAAGGGATAACCCT
C120540_43.0	103	53	153	CGAGAGTGTTGCCGGAAAGTGAAGCTCCGGTGAGGTTAACGGTGGTGATATCGCCGGAGTTAGAACAAGTGATACCTTGCCAGAAACAAGGGGAAGATGA
C120578_11.0	267	217	317	CATAGATTTTATCATTCTAGAGAAGTATGTTTGTTGACAGTGCTATGATCGTTAGGTTTGTTGTTCTGCGGTGATTCTGCATTTGGTTGGCAAACTAACT
C120596__6.0	282	232	332	ATCACAACCCAAATTTGCAAAACCATTGACAACTATATTATCCTCTCTAGACATGTTGAATGTTAACATTCCAATTCAACCCAACCAAAGTCTTAATCCT
C120620_39.0	146	96	196	GAGTAACATTCTACAATCAAAATTCTGAAAGATGCTGTAAACTAAAAGCACGTCGAATGTAAAATGATTTATGTTTGAATACTATCGTGTAAAATTCAGG
C120620_39.0	151	101	201	ACATTCTACAATCAAAATTCTGAAAGATGCTGTAAACTAAAAGCACGTCGAATGTAAAATGATTTATGTTTGAATACTATCGTGTAAAATTCAGGTCAAA
C120620_39.0	185	135	235	AACTAAAAGCACGTCGAATGTAAAATGATTTATGTTTGAATACTATCGTGTAAAATTCAGGTCAAAGTGAATTGAACTATAAATTCAAAGGTAAAAATCC
C120620_39.0	179	129	229	GCTGTAAACTAAAAGCACGTCGAATGTAAAATGATTTATGTTTGAATACTATCGTGTAAAATTCAGGTCAAAGTGAATTGAACTATAAATTCAAAGGTAA
C120620_39.0	182	132	232	GTAAACTAAAAGCACGTCGAATGTAAAATGATTTATGTTTGAATACTATCGTGTAAAATTCAGGTCAAAGTGAATTGAACTATAAATTCAAAGGTAAAAA
C120662_18.0	102	52	152	TTCTAACCTCCGTTCGTCCGAATTCGTCGTCGGCAACGAGTTTCCGTTCGGGTAAGCATACTCTACCATTGGTTGATTTCTTTATACCATAACGAGCGCA
C120686_26.0	94	44	144	TTTCTTTCGGGTTTTTTTGTTGATTCTGGAAATTTAGGGTTTGTTGATGTAAACCTGGAAGGGATCTTATGATTTTGTTGAAATTAGGGTTTGTCGGAGA
C120686_26.0	31	1	100	GGAGATTGAGTTTTTGTTTCATCGGTTTCAACGGATCTGGATTTTTCTTTCGGGTTTTTTTGTTGATTCTGGAAATTTAGGGTTTGTTGATGTAAACCT
C120690_14.0	316	266	366	GGAGTATGTGTCCCATAGCTAACCATGGAAGCATAACAATGTGAAGAGGCTTGTTTTCAACAACGTTGTTGTTGTTGGTGTTGACAATATTGTCATTTGA
C120690_14.0	337	287	387	ACCATGGAAGCATAACAATGTGAAGAGGCTTGTTTTCAACAACGTTGTTGTTGTTGGTGTTGACAATATTGTCATTTGAAGCCATGATGTGTTAGATTTG
C120708_32.0	375	325	425	AATTAGAAGAAAGAAAAAAGGAAAACCTGGTTTTTCTCACTGTCTGATTACCTACAACGGACTACCTCGCCTGCGTTTTCCGGCGGCTCAAAACATTCAG
C120708_32.0	376	326	426	ATTAGAAGAAAGAAAAAAGGAAAACCTGGTTTTTCTCACTGTCTGATTACCTACAACGGACTACCTCGCCTGCGTTTTCCGGCGGCTCAAAACATTCAGG
C120750_59.0	229	179	279	TGTTCTTCATTTTCGGCGTTTCAAAATCGTACCGATTATTCACCGAAAATCAAAACCGGTTACATATCCGTGAAGTTCGTCGAGTCCAGGTCACAGATGT
C120750_59.0	280	230	330	AAAACCGGTTACATATCCGTGAAGTTCGTCGAGTCCAGGTCACAGATGTCCAAGGTTCACTTCATTCTGGCGACGTTTCACCGATCGAAAGTGACTCCGA
C120808_13.0	148	98	198	TGTAGAAGATGTATTTTCCTGATAAAAAACGCGGTCTATTAGCTAAAACAATGTCGTTTTTTGTGAAACATTGTTGGAATTCGGAGAGAGAGGAAACAAC
C120866_22.0	101	51	151	TCCCGAGTTCCGTATGTCGAATAATGTTCCCGAGTTCCGTTTGTCGAATGATGTTCCCGAGTTCCGTATGTCGAATAATTTTCCCAAGTTCCGTATGTCG
C120904_14.0	239	189	289	CTGTGATTGAGGGACTCAACCCAGCAGTGAATCTACACACACACACACAAAAAAGAAGCATAATTGACATTGAAATTGAAAGAGAGAAAAGAGAAGTGAA
C120976_42.0	126	76	176	AAACTAGAAGTTGAAGAGGATGATACTTCTTGATCATCATCATCATCATCATCCATTTCTGATGAAGAAATAGATGAACATATTGAATCTTCTGTCATAA
C121082_28.0	93	43	143	CCTCATCTCAGGTACTCTCTCTTTCTCTCTCTATTGATTTTTTTGTGTTAGGAATTTGGATTCTTCACTTTCTCCGCTCATCACAAAACGTGCATTTGGC
C121098__9.0	159	109	209	TAGTCGTGCAGAGTTTGCTCATGGAAGTAGAATAATCATCACAACAAGTGATAGGTATATACTCCGTCGCCTTCAAGTGGACCATGTATACCAAATGAAA
C121098__9.0	360	310	410	ACTGTGGGGGATTGCCGCTAGCTCTCAAAGTCATTGGGTCTTTTTTCTTCAGAAGGTCTGTAGCAGAGTGGAAAAGTGCACTGGAGAAACTCAAAATCAT
C121138__9.0	309	259	359	GTCTGTCAGATTGATCTCAATATACGTTTTTATTTTGTTAGTGCAATACTAAAATATAGAGCGACAAAGAAATATCGTAGTAGGAAGGACGTTACCTGGA
C121138__9.0	301	251	351	TTAATTATGTCTGTCAGATTGATCTCAATATACGTTTTTATTTTGTTAGTGCAATACTAAAATATAGAGCGACAAAGAAATATCGTAGTAGGAAGGACGT
C121138__9.0	302	252	352	TAATTATGTCTGTCAGATTGATCTCAATATACGTTTTTATTTTGTTAGTGCAATACTAAAATATAGAGCGACAAAGAAATATCGTAGTAGGAAGGACGTT
C121174_56.0	344	294	394	ACAGCCTACAAAATAACTGTCTTTTGGAAAGTTTGTGTAGCATAGTTCATTACCCGGTTATTAGTTAAATAAACCGAAAGACAAGAGGCTATATGCAAAT
C121198_43.0	345	295	395	TGTTTGTTTTTGTAAGGAGAAAAGAAACTTATGCTTAAGAAAGTTTCAAGTTTTTGTTTGTTTGTACGAGTTAAGGAGAGTGTTTGTTAGTTTTATAGAG
C121212__9.0	46	1	100	CTCGGAAGCTGATCAAAGTGGCTTTGCTTGAAGCGGCGAAGAAAAGAGAGATGAGGTACTCTGATCTGAAGAAAATTGATCGCGGTGTCCGCCGTCATT
C121322_20.0	118	68	168	CAAAATAACTAACATGGCCTATAAGAATGTGTCTTTGATAGCTACGGCGGCGGCGAAGGAAGGTAGCTTACCCGAAGATGGCGGCGGCGGTGTATCATGG
C121322_20.0	99	49	149	CTCAAATTTCTCCCACCACCAAAATAACTAACATGGCCTATAAGAATGTGTCTTTGATAGCTACGGCGGCGGCGAAGGAAGGTAGCTTACCCGAAGATGG
C121480_54.0	120	70	170	AAAGAAACAAAACAACAAAATGTTTAAAAATTTCATTTCTCAGAAGTCACAGAAGGGTATCAAACACAAATGCTTTCAAAGAGGACCGGGGAAGGTTCCG
C121548_42.0	280	230	330	AAGCTGATCGTGTTGGGGATGATTCCATTCTTCTTCGTTCAACTCTCGGCGGTGATAGGTTCAGCTTCAAATCAAGCTTTGGTCCACTTCCGTTTCTTCG
C121596_41.0	326	276	376	ATGATGAATCTGAGAATGAAGATTTTTCAGTGAGTGAGTATCATGAACACAACGGTGATGGTATATCTGAGAAGGAACCGAAGCAAGCAATGTCTGAGAT
C121630__6.0	115	65	165	AAAAGCCAACACAAAACTTAGGTTTCTGTGGCGGCAAGAAAAAGGAATCGCCATGGCATTGTGTAGAAGGTTGTGGTGCTTGCTGTAAGCTTCAAAAAGG
C121680_15.0	298	248	348	CTCTAAATTCTAAACAATTAAACTGCAGCTACATTCAAATCGTGTATCGGATAATTCCTTCCTTGCACTCTGAGTCACCTCGAAATACAACCACAACTTC
C121680_15.0	108	58	158	AAACCATCTCTATTACCAATCCTCGTACTACCATTCTTATTAACTCAAGGTAACTCACCATCTCCACCTTTATCGCACAACACTAATCGATTCACCAATG
C121680_15.0	42	1	100	GCATACTTTCTTCATATCTGATTACCAAAACAATTCTCTCGAATCAGACACACCTGAAAACCATCTCTATTACCAATCCTCGTACTACCATTCTTATTA
C121734__4.0	431	346	446	TGCTTGACCCTTTCTAGTCAACATAGTCAACGGTAAAGCCAATTTAGAAAATCCCTCAATGAATTTCCTATAATAACCTGCAAGTCCCAGAAAACTCCTT
C121760_18.0	330	280	380	ATTTTGAAATACTAAATGATCATTACTTTCGACATACAAAATTGAATAAGACCCTAACAGTAAAGAAATATGGCACACCAGTTCTGAGATACTCCGGAGG
C121760_18.0	334	284	384	TGAAATACTAAATGATCATTACTTTCGACATACAAAATTGAATAAGACCCTAACAGTAAAGAAATATGGCACACCAGTTCTGAGATACTCCGGAGGGGTA
C121784_11.0	340	290	390	CATCTAAAAGGTTCTTTATTCCCGGGATGTTACCTTTCATGAGGAGGAATTGTACTTCACTCAACCTCTTCAGGGGGAGAATTTTAAGGAAGATAAGCTT
C121796_13.0	154	104	204	AGAACTCTCAAACACCCCAAAATTCAATTTCAAGTTTTTCAGAACTGAACCCAAACATGCACAAAGTAATATTCAGTTATCAGTCAACACACAACAAAAT
C121796_13.0	164	114	214	AACACCCCAAAATTCAATTTCAAGTTTTTCAGAACTGAACCCAAACATGCACAAAGTAATATTCAGTTATCAGTCAACACACAACAAAATAAAACACTCA
C121818__8.0	173	123	223	CAGGCTATCCATGCAAGTCAGAAACAAATGTAACAGCAGATGATTTTTCCTCCTCTAGTCTTGTAGCTGGAAACACAAAAAACATTTTTAATTCTGGATT
C121818__8.0	65	15	115	AGATGATTCACATTATTCTCTTCTGTTTATATCTTCTCTCGTATACCTCCCATGCTACATCTACAAATGATTTCTGTGTAGCCAACTTTATGCTTCCAAA
C121834_16.0	277	227	327	AAATTAAAACCTAAATGAAATAATACAGGTAAATCCAAATAAACATCATTCAGAGCTAATTGATGCAGCTAAATCAAGGCATTGACTATGAACAAAATTG
C121860__5.0	164	114	214	ATCTGTAAGTGCTCTTTGAGTCTCGAGGTTTTCCTTCACTTTATCGACCTCGTCTCTTTTAATTTATTTGGGGTATTACTAGCCTAGCCTTCGTCAATCA
C121886__5.0	314	264	364	AGATAATGGTTTTGTCCAGGATTCGTCACAGACACCTTGTTTCCTTAATTGGGTATTGTGATGAAAGGTATGAGATGATACTTGTTTATGAGTACATGGA
C121900_32.0	233	183	283	CATTCTTTTTCTTCATCGTCTTCGCCGCTGTCGCCTCAGCACAAGACCTCAGTCCTTCGTTAGCTCCGGCTCCAGGTCCTGATGCCGGAGCCGCTGGATC
C121920__6.0	319	269	369	TAACCCTAAACAATAATAAAATCGACACGACACAACGAAAATGTCGATAAATACAACCCTAAATAAACGACCAATACACAAACCCTAATCGACACAAAAT
C121958_18.0	386	336	436	AGAGTAGTGATAGGACTCAGCAACAAGGTTTGTTGGAATTGAATTTGTCGTCACCATCTTCTTATAGTTGGTATTCTTCTCTGTGATGAAAATAGGATCA
C122028_50.0	285	235	335	GTATATAGGAACCTAAATCTTTTAGAGCTTTCTTGATCTCATCCTTTGTATAACAACCATCTTTATTCACATCTGCATCTATCAATATTTGCATTATTTT
C122028_50.0	418	347	447	GATTTGATATTGAGGCATGGCCTTCTGACGGTTGTGAAACATAGGCATATTCAAATGATAATTATTGATTTTTTTTTTTTGGTTCTCACTCTCAAGTGTA
C122034_12.0	162	112	212	AGCTGATGCAGGAGTAGTTTGGCTTGGTGTTTCGGTTTGCAGGGACAAGCAGTACTAAAATTAGAAAATGGGAGATTGGTTGGAGGATGTATGGCATGAG
C122034_12.0	165	115	215	TGATGCAGGAGTAGTTTGGCTTGGTGTTTCGGTTTGCAGGGACAAGCAGTACTAAAATTAGAAAATGGGAGATTGGTTGGAGGATGTATGGCATGAGAAA
C122034_12.0	57	7	107	GCTCTGTGGAAGTCAATCAAGAACGATGGTTCTCAAATTAAATTTCGTCTAAGCTTGACAACGGAAGGGATATTGATTTCTTGAGAAAAAATTGGCTTGG
C122060__5.0	351	301	401	ATGCTGATAAAAGAGCTTCAACAGCTGAAGGAGTGAAAACATGGGTTAAGCAAGTTAGAGAAGCAGCTTTTCGCATTGAAGATATCATTGATGATTATTT
C122184__9.0	108	58	158	ATAGAGATTCAAATCTTGGGTCGCGTATAACCTGAAAATTTATGAAGGCATGCGTAGTTCAGCAAAAACCATCCAGAGATATCAAACAGAAAGATCATAT
C122202_33.0	334	284	384	ATCCTCAGATAGTTCATCGGATAGTGATAGTGACGGGTAAAGACATTTGCAGAGTTTTGAGTAATGTCTGAAAATATGTAGTGAGTGCCATATTTGACGT
C122298_35.0	199	149	249	TCTTTTTGTTGGATCTTGATGAATATCAACAAGATCAACAGAGGGAACAGCAAGTTTGGTGGTGCTACTTGAAGATGAACCTGAATCTCTATCAAATTCA
C122392_12.0	335	285	385	TCGGAAAACGTCGTCCAGAACATCTGAAGATCTGCATCTGGAACTCATCGTCCAGAACATCTGAAGATCTGCATCTGGAACTCATCGTCCAGAACTTCTG
C122538_37.0	323	273	373	GAACTTGATCCATATTTGCCTCTGTGTATTCATCTTAAGATATTGACTTCGACCGAATCTCACATATACCAATTGCCTCCGTGTATTCATCTGATGACAT
C122642_12.0	356	306	406	TGTATGTTGGATTGTTGTATATGGATAACTTCTATGTGGCAAAATTTTGGTAGAACTTTGGTGGATATTTTTTTGGAGAGATTGGTTGTAAGAAAGTGGG
C122642_12.0	354	304	404	ATTGTATGTTGGATTGTTGTATATGGATAACTTCTATGTGGCAAAATTTTGGTAGAACTTTGGTGGATATTTTTTTGGAGAGATTGGTTGTAAGAAAGTG
C122642_12.0	351	301	401	TTGATTGTATGTTGGATTGTTGTATATGGATAACTTCTATGTGGCAAAATTTTGGTAGAACTTTGGTGGATATTTTTTTGGAGAGATTGGTTGTAAGAAA
C122642_12.0	355	305	405	TTGTATGTTGGATTGTTGTATATGGATAACTTCTATGTGGCAAAATTTTGGTAGAACTTTGGTGGATATTTTTTTGGAGAGATTGGTTGTAAGAAAGTGG
C122648_10.0	114	64	164	ATAACAGCCCTCGCAGTTTCTCCCTAGACGAAATTAACAAACTTTTTAGCACCGTAATGCGTCAAAAATTATTGACCCAGACCTCTCTGATTTTCTTTGT
C122648_10.0	118	68	168	CAGCCCTCGCAGTTTCTCCCTAGACGAAATTAACAAACTTTTTAGCACCGTAATGCGTCAAAAATTATTGACCCAGACCTCTCTGATTTTCTTTGTTGTA
C122700_18.0	182	132	232	TCGTTCTTTCTTTACCGCTGTATAATCCACATCCAGGTAACATTCTTCTTCATTTTTATTTACCTGTTAAAACACATAAAAATTCAAGAATAAATTCAAG
C122812_47.0	29	1	100	AACCCAAAGAATCTAAGTGATAAGAATCAAAATAAGTGAACTCATCACTATGTCAAAATTAAGCACCCTCTTCACCTTAACTCTTCTATTAAGCTTGTG
C122866_38.0	400	350	450	GAAAGTTTCATGGATTCGCTACGCTCCGTCACCGTCGATCGATGGAGCAATTTTTGGAAAGTAGGTCGGGGAAGACGACTGGAGACTGGTTTGGGGAATT
C122976_48.0	163	113	213	CTCCATGTTGCTTTTGTTTCTCCACCAAGAAAGATGTTGCAAGGAATAACAAAAGCAGAGGAGTTTCAAGTTTTGGCCAAGTTGAATGGAAAAAGAGTGA
C122976_48.0	171	121	221	TGCTTTTGTTTCTCCACCAAGAAAGATGTTGCAAGGAATAACAAAAGCAGAGGAGTTTCAAGTTTTGGCCAAGTTGAATGGAAAAAGAGTGATGAAATAT
C122976_48.0	187	137	237	CCAAGAAAGATGTTGCAAGGAATAACAAAAGCAGAGGAGTTTCAAGTTTTGGCCAAGTTGAATGGAAAAAGAGTGATGAAATATTATCTGATATGAGCAC
C123038_47.0	238	188	288	CAAACGAACTAAGAAAACGAAAACGAGAAAACCACTTAGCTTCACGATTGGGGCTTGTTAGATTTGGGCTTTGGAAGACGAATCTGAAGAATCCATGCAC
C123054__8.0	340	290	390	TACCTCTGTTATTACTAATACATGGTGTGGAAATTCATGATCTTGCTATCACCTGTATGCTTTCATAGTGCAGCTCAGTGATCTTCCTGAAATTGATTGC
C123132_11.0	340	290	390	AGTGAGCAAACAGCCGTGAATGAGAAGAAGAGAGAAGCAACAGTGAGTTCGTGAGAGAGACGACCGTAAATTTGAGAGATTAAGAGAGGCAGTAGCAAAT
C123142_17.0	288	238	338	TATACATGCAGGTAAATATCTATCCACAAGAGAAAGGATTAACATGGAACGTAGACGAAACAAACCTTATCACATTGATCCTCATACAATTAAACTTAAA
C123148_40.0	320	270	370	ATGAAGCTTTTCTTTTTCTTTTTCTTTCTTCAAAAATGAAGATATCATAGACTTCTCATCATTTATAGTGTGTTAAATAAGTCAACAATAAACGATACAA
C123218_17.0	181	131	231	CACAAACACTCAAAATTCTATGCATATTTCAAAGTTGACAATTATTGAATCATGCATATAAATATAAATTATTTGAAGGTATGTACCTCAATATACAGTA
C123218_17.0	237	187	287	TATAAATATAAATTATTTGAAGGTATGTACCTCAATATACAGTATATATTTACCTCCCACCAAACTCCGGATTACCAAGGTTCCTTTCCATTGGAAAACA
C123218_17.0	236	186	286	ATATAAATATAAATTATTTGAAGGTATGTACCTCAATATACAGTATATATTTACCTCCCACCAAACTCCGGATTACCAAGGTTCCTTTCCATTGGAAAAC
C123284_23.0	119	69	169	GGCTTTGCAGCACCCGATCCTACAACCGAATTTAAAACTCAAATTAACTTATGAACAATCTAATGCATGCAACATTATTTACACATTGGATTAAAAACCA
C123284_23.0	21	1	100	CCCTATACTGATTCTTCCTCTTTCTCTTCGTCTCCTTTTCAGCTTGCTCATTCAATTTCGATGCCACAGGCTTTGCAGCACCCGATCCTACAACCGAAT
C123332_55.0	92	42	142	TTCCTAACTAGGTAACGATGGCATCATTGAGGGAATTGCTGCGCCTCCTTGACGATGAAGCTGGGGATGAACCACAACCACAACCCCGACGACGCAACCG
C123502_10.0	227	177	277	CACCGCATCTAAAGAAACCTAGCTCCTAGTAACCACTGGACTAAGCTGGGGAATGAACAAGTAAACACTTGATCAGAACAGGAATAAGTAAACACTTGAC
C123564_14.0	268	218	318	ACTGATCAGTCTTTTGTTTATCAAGCCAACGAAGTAGCAGGCGGCAGCAGCGTTGAGTGGTCTTCTACTCATACCAGAGATACTAATAATATTAATATGA
C123564_14.0	83	33	133	TGTCTGAATCATGATCACAGTTATTTTCATATGATCAGTCTTGCACTAACAAAATGACAGAGAGAAATCCAATAGCAGCAAATTCATCATCACCTGACAG
C123574__9.0	257	207	307	TTGTGTCCAGCATCTGACGCATGCTTCTCATAGGTGACCACGGGTCCAACAAACCAAATGGTGAAATGTCGATCGAACTTCTGCGAGGCTTTCTTTCTAC
C123598_23.0	157	107	207	CTTTGTCTCCTCATCCTGATCCTACTTCTAGTGTCCAAAAACCCTAAAAGCTAACACAAGCCATTTAATCTAAATTTTCCTTAAAGAACCCTAAAACCTA
C123604_52.0	337	287	387	TCACTCTGTAAACCAGAGTTAACCGCCTTAGCCATTGTAATACCCCTAAGTGGATCCCTTCTCTTAACAACCTTCATACTCAAATCCACAGAATCCTCAT
C123612_63.0	92	42	142	AAAAAGTTGATTATCCCCATCATCCTTATCACTATCACAGTCACTCACATTGTCATCACTTTCTTCTGATTGCTCCATATAAGCATCCGTAAAGTCCTGG
C123612_63.0	180	130	230	GTAAAGTCCTGGTCAAATTCACAGTTGGGCAACAGGTCTTGAATTATTTGATTTGTTTGAGCACTCACACTTAGTATGCAGTCAACTTCTTCTTCAATAT
C123718__7.0	69	19	119	GCTCAATTTCCAATAGGCATCTCCACATTCACCAAGCTCAAAAGAAACACAAATAGAGAAAAAAAGCATCATCACATGAAAATTGAAATGTCCACAAAAC
C123846_12.0	448	355	455	GCATAGAAAGATGATCATGTGTAGAACTAAACTTGAGATAATCATTCTAATTCCTCAATATTCAAAAATTTGTTTTAGGAGATAGGAAAAATCATGCCTG
C123868_53.0	229	179	279	GCATATGAGTTGTTGCACAGAGATTCTTGAAATCCTGCTATTCTCAACGTCGTATTGGTTATAACAATACATGCCAGCCGATAATAAAAAATCACACCAG
C123912_53.0	136	86	186	CTATTCTGCAGTCTCACTCCTTAGAACTGAATGACTCCTATACCAAGTTGTTTCCTTTCTCCTGAGTACTCGTACTCCTTGGAACTGTGATGATCCCTAT
C123928_37.0	209	159	259	GTTCTGGTTGTTGTGGTGATGACTTTAAGTCCTTGTTTGGCTAATGGGGGAAGCGGTTTTCATGAGAAGACAAGGGATGCCAATGGCATTAATTCTACTG
C123990_12.0	96	46	146	TCCAACATCAACCAATGACTCCAATCCATCGAACACTCCCTTACACTTCTCAATCAACAAAACGCTCACTAATCGAGCATCACTCGCCATGGACTCATTG
C123990_12.0	100	50	150	ACATCAACCAATGACTCCAATCCATCGAACACTCCCTTACACTTCTCAATCAACAAAACGCTCACTAATCGAGCATCACTCGCCATGGACTCATTGAATA
C123990_12.0	116	66	166	CCAATCCATCGAACACTCCCTTACACTTCTCAATCAACAAAACGCTCACTAATCGAGCATCACTCGCCATGGACTCATTGAATAAACGGTTAAATATTGG
C123990_12.0	108	58	158	CAATGACTCCAATCCATCGAACACTCCCTTACACTTCTCAATCAACAAAACGCTCACTAATCGAGCATCACTCGCCATGGACTCATTGAATAAACGGTTA
C124010_52.0	38	1	100	TTTTTTTTTTCATTTGAAGAAAATATTATGGTACTAAAATCATACAAATCCAAACTAGAGAGTACCAAAAAGTGCAATTAAACAGGAAGGATCATGATT
C124014_35.0	83	33	133	CCCCATTCAAATCAAAACATTTAATTATAGCTTTACATTCATCAACAGATTTAGACTCGCCCATCTTCTTAAACATCCTCTTCAAACTCTTGGGTGTTAT
C124018_30.0	201	151	251	ATGCCACTGCTGCGAACAACCAATTATAAATCTTCCCTGAGAAAATCTACGACTATTACAATAACATGTGCTAATCATCAATATAAAGCAAAACAACATA
C124018_30.0	197	147	247	ACAAATGCCACTGCTGCGAACAACCAATTATAAATCTTCCCTGAGAAAATCTACGACTATTACAATAACATGTGCTAATCATCAATATAAAGCAAAACAA
C124018_30.0	217	167	267	CAACCAATTATAAATCTTCCCTGAGAAAATCTACGACTATTACAATAACATGTGCTAATCATCAATATAAAGCAAAACAACATAATAGAAGCAGAAATGG
C124028_46.0	169	119	219	AACCCAAAGGTCACCCCTAAATCAACTGAAACTAGATTAATTTTGCGTATTTTTGAAGATGGCTCATAAACCCTAGAGTTTTCAACAGAAATTAAATGGC
C124040_37.0	206	156	256	GTAAGGGCTAACGTGCGCGGAGGGGTGGAGAGGTCCACACCTCTGACTTGGGTTGTTGTTATTATCATCATGATCATATTATCAAAATTAGATAGATGTT
C124092_11.0	172	122	222	GGAGAGAGAAGCGTGAGAGATAAAAGAAGCATAGAAAAGAACATAACCAATAATCATCCACCACCCATAACTTCATCTTACCACCACCTCTAATCTTCTT
C124092_11.0	283	233	333	ACCCATAACTTCATCTCACCACCACCTCTAATCTTCTTCACCACCATCCATAACTTCGCCTCACCACCGCCGTAGCTTCAACGCCGTCACAAACATCGTC
C124126_19.0	245	195	295	AATGCCAATTTGTTTCCTTCAGCCTCTTCCTCTTTCAACAAGTCAAAGACTGGTGTATAGTAGCATGTTTCTGCCCCTGTGTGGCAGGTAGGCCCATCAG
C124222__4.0	159	109	209	TTTGATAGTGACGATTTGTCTTGGCTGGATGTTGAAATTGCAAGCGGTGCTGGTGAGCCTACAATCAACACTAGGAGCCAAGCAACATTGCGGAAGAAGG
C124222__4.0	140	90	190	ACCTGGTAATGATATGGTGTTTGATAGTGACGATTTGTCTTGGCTGGATGTTGAAATTGCAAGCGGTGCTGGTGAGCCTACAATCAACACTAGGAGCCAA
C124222__4.0	210	160	260	GGTGAGCCTACAATCAACACTAGGAGCCAAGCAACATTGCGGAAGAAGGAAGTTGCACCTCCACCACCTCCACCTTCTTCATCTAGATCTCAGCCAAAAC
C124222__4.0	201	151	251	AGCGGTGCTGGTGAGCCTACAATCAACACTAGGAGCCAAGCAACATTGCGGAAGAAGGAAGTTGCACCTCCACCACCTCCACCTTCTTCATCTAGATCTC
C124224_15.0	340	290	390	GAACTTACAAATAAGTTTGAATGTACTTGGCAAGTATTGTAGGATATGCGATTCCTCAGTGTGAGGGTCTATCAGTTGTGAAATATGTTTGACTTTTAAA
C124224_15.0	348	298	398	AAATAAGTTTGAATGTACTTGGCAAGTATTGTAGGATATGCGATTCCTCAGTGTGAGGGTCTATCAGTTGTGAAATATGTTTGACTTTTAAATCATGTAA
C124224_15.0	396	346	446	CAGTGTGAGGGTCTATCAGTTGTGAAATATGTTTGACTTTTAAATCATGTAAGAGATTTTTCTTACCTGCATACTGATGGTGTTGGGAGATATTCACGAA
C124380__9.0	190	140	240	TCCATTCATGGATTCAACCAGGTTTGTTGTCATGTGGCCCCATCGGCATCCTCCGTCAAATGCCCTAGTCCACTTCTCCAGTGGAATGTTATCCAGCCAC
C124380__9.0	263	213	313	TTCTCCAGTGGAATGTTATCCAGCCACGCCCCTGCTTCTGCATTTGACATTCTTATTTCGTTGAGGTAGTATTGAAATGTGGGTCGAGTTAGGGCATACC
C124380__9.0	207	157	257	CCAGGTTTGTTGTCATGTGGCCCCATCGGCATCCTCCGTCAAATGCCCTAGTCCACTTCTCCAGTGGAATGTTATCCAGCCACGCCCCTGCTTCTGCATT
C124380__9.0	219	169	269	TCATGTGGCCCCATCGGCATCCTCCGTCAAATGCCCTAGTCCACTTCTCCAGTGGAATGTTATCCAGCCACGCCCCTGCTTCTGCATTTGACATTCTTAT
C124388_11.0	227	177	277	CCGTTTCGCGGGACCTTTCAATGAGTTCACGGAAGACAGGGTTATCGACAACGTCGGAGGTCACACGGTAAAGACGGCGGGACTTGCCGACGAAGACGGG
C124388_11.0	242	192	292	TTTCAATGAGTTCACGGAAGACAGGGTTATCGACAACGTCGGAGGTCACACGGTAAAGACGGCGGGACTTGCCGACGAAGACGGGGTGCAGGTCGGATCT
C124388_11.0	278	228	328	CGTCGGAGGTCACACGGTAAAGACGGCGGGACTTGCCGACGAAGACGGGGTGCAGGTCGGATCTGAAGGAGGTGGAGGAGGATTCTTCATCGGCGACGGC
C124388_11.0	401	351	451	TTCCGTTTCCGAATGAGTTCCATTTTTTGAGCGCTGATTTTAGCTTCAATAGCTTTCCACCTTTCGCCATGTTTGAATTATGCACATGCAATGAGAGAGA
C124402_20.0	322	272	372	AAGGAAAATAAGAAAATTTGTTTTCATGCCATTATCAACATGGGCTCTGCTTGAATAGCATATCTAAACCATATAGTGGTTGTTACTCAATCGCAGAATG
C124432__6.0	120	70	170	GGAGTCCAATCGATTGAACGTTAGACAAATATTCAGTACAAAACTCAACAGCTTCTTCAACAATGTATCGTTCAACAATACAACCCTCTGGTCGACTTCG
C124450_14.0	216	166	266	AGGGAGAGAGAGAGAGAGAGAAAACTCTGAATATTGCAGAGTGAAATAGGAAATTTGAGAGGGAAAAATTGGGATCTGAAAAAATGTGAATGAGAGTGCT
C124450_14.0	150	100	200	AGCTTCAATGTGAAGCTTTAGAAGAAGAGTTCTCTAGAGGCTTTGGTGTAAATGGAAGGGAAAAACAGGGAGAGAGAGAGAGAGAGAAAACTCTGAATAT
C124480__5.0	299	249	349	AAATATACTTTTTTGGTTAAATATAGGGTATAAATTTGTAAAATATTTATAAGAATTATTTATAGGAATCAAAATTAATATATCTTCCCATTGGATTCTT
C124652_12.0	106	56	156	TACAGAAAAGGAAGATGTAGACTCTCCAAGGAAACTCCTTCTTCTAGAACATATCACTGATAAAAAGATCTTCTTGAAGATTTCTTTGCTATTGTTGCCT
C124652_12.0	119	69	169	GATGTAGACTCTCCAAGGAAACTCCTTCTTCTAGAACATATCACTGATAAAAAGATCTTCTTGAAGATTTCTTTGCTATTGTTGCCTTTGGAGTGCTCAA
C124652_12.0	296	246	346	CCCTTGCTAAAGAACCAAAAGATTGTGCCTTCCCTTGATAAAACATAGACAATCCTCTCTTTATAGGAAGATGGTTAATGAGCTCTGATAGTTCATATAA
C124678_26.0	165	115	215	TTTCTCGCATGTTCTGAGATTTCGGAGGGTCCTCATGATACTTAACATGGAATGAGGAGAAACCACTGCTCTACATATTTCAACAATGGAAGTAGTTTAG
C124678_26.0	161	111	211	TATTTTTCTCGCATGTTCTGAGATTTCGGAGGGTCCTCATGATACTTAACATGGAATGAGGAGAAACCACTGCTCTACATATTTCAACAATGGAAGTAGT
C124736_14.0	123	73	173	TGCACTTGCTGCATGGGAAGCTTGATGTCACTATATATGAGGTTGATTCATTACAAACACTTCGAGGATTCAGTTTCGATATCGGCAACAAGGGAACATA
C124736_14.0	225	175	275	CAAGCATGGGGAAGAAAATTCTGTCACAACTCAAAAATTGCATTATGTGCCAATGCCAATTCCAGCCAGAGAATATTATTGGGATGGGTCTATATGCAAC
C124742_45.0	101	51	151	GTCTTTCCACATTTCATGCATTGGCTTGAAAATATCAAATTTATGGAACTCTTTTGGAAGATTGAATGATCCATGTTTTTTATGTTGTTTCATAGACAAG
C124742_45.0	343	293	393	CATCTCCCTTCTTAAGAAGTTCATGCAATATTCCTGAAACCGAACATCCTCTTTCAAAAGAAGACTCCCCATTAGTTGTGAGCAGATTTTCATTTACAGT
C124784__5.0	206	156	256	ATTGAATACTAATCACTAGTCAGGGGAGTCCAAGGCACTAAAGTGGGCAACACAAGCGTACAACACCTTACTTGTTAAGGAGCTGGCCCCTTGGTGTGGT
C124834_13.0	119	69	169	AACTCTCCAAACGACCTCTCAACGACGATAATTGGGACAGCACCAACGGATCCACACCCACTGAACCTTGTATCCCCAAATCACCCCACCTCCATACATT
C124834_13.0	248	198	298	AAACATACTTTAAAGCCGATAACTCAAAAAGAGCTGGATAATGATCAGAAAGAGGAACATCATCCAACCAGGCAGCCGACTAAAAGGGAGTATGAAATCC
C124834_13.0	254	204	304	ACTTTAAAGCCGATAACTCAAAAAGAGCTGGATAATGATCAGAAAGAGGAACATCATCCAACCAGGCAGCCGACTAAAAGGGAGTATGAAATCCATTATT
C124834_13.0	246	196	296	TGAAACATACTTTAAAGCCGATAACTCAAAAAGAGCTGGATAATGATCAGAAAGAGGAACATCATCCAACCAGGCAGCCGACTAAAAGGGAGTATGAAAT
C125170_13.0	223	173	273	TAGGAATGATGTTTGTTTTTGCAAAGAGGTCTGAAATGTGAATAATACTATTTAGAATATTAAGATGATGGCTTGGAGATGGTCGTTTTGTGGGAACGTG
C125170_13.0	111	61	161	GAAAAGTACTTATCAAATTTTATGAACTGACACTTATTCTTTCATAGTAATAGGGTGAAGGATAGAAAATTAAATTTAATTTGGTTTTCGACAACTTGGT
C125170_13.0	119	69	169	CTTATCAAATTTTATGAACTGACACTTATTCTTTCATAGTAATAGGGTGAAGGATAGAAAATTAAATTTAATTTGGTTTTCGACAACTTGGTGTCTTTAG
C125170_13.0	134	84	184	GAACTGACACTTATTCTTTCATAGTAATAGGGTGAAGGATAGAAAATTAAATTTAATTTGGTTTTCGACAACTTGGTGTCTTTAGGAATTAGGAATGATG
C125172__9.0	321	271	371	CGCGAGGTCTCTGGCAAGTAACTTTCAAAAGAGAAGTAATTTGTTTCTCATTTAATCTTTTTGTATAACGTTGACCTTCGACAATTTTGCATGCCTCCAT
C125260_12.0	207	157	257	TCAACGCCGTACAAAGAACGTTATCTTTCTCAACATCACATTTAAGAATCTGCGAATGTACCATTCTTCCAAGATCACCAACCATCGCAACATCAACCCC
C125318_49.0	332	282	382	AGTCCGAATAGACTCATCCGCATTCGACCGGTTAACCTCAACGCCGTCGCTAAAGCAAAAAATCAACATCCCCGAATTCCTAACCCTGGAAGAAACAAGA
C125352_43.0	302	252	352	TTTCTATGACTACGATTCACAAACACATATTTCACTTGATTAGTCTATTAAAAATTATATTCATAAATATGTTCGCCAAATAATTATTTATTTTATTCAA
C125352_43.0	307	257	357	ATGACTACGATTCACAAACACATATTTCACTTGATTAGTCTATTAAAAATTATATTCATAAATATGTTCGCCAAATAATTATTTATTTTATTCAATTGTT
C125376_34.0	268	218	318	TGCACCTCGTGATAAACCCAAAGGGAGAGGGTCACCTGGGACGGGAGAAGCCAGGCCATCGAGAGTCTTTGGAGTTGAAATGTCTAAATCCCAAAACCCT
C125390_27.0	68	18	118	GAAATTGTGGAAGTGGATGATGCAGACGATAAGGAAGACGGAGGTGACTCTGGGCCAAATCCAAAGAGAAGGCAGGTTTTTCTATGTTAATTTTTCGCCA
C125390_27.0	132	82	182	AGAGAAGGCAGGTTTTTCTATGTTAATTTTTCGCCATTCAGTTACACTTATTTAATTTTTGATCCCCGGTAGATGCCCCATGGCTTAGGCTCTTTGGGAC
C125422_39.0	420	361	461	TCAATTTTTCCTTGTACACCTTCTGCATCACATATGCTTCAGCCAGTCCATACCCTCCGGATGCCATGCCTAGTTAGTTAGAAAATAGTATGAAAGATTG
C125460_50.0	88	38	138	AACTCAGATGGGGAGAATTGGAAGACGACGGCGAAGATCTCGATTTTCTGTTGCCGCCTCGTCAGGTCATAGGCCCTGACGATAACGGAATCAAGAAAGT
C125460_50.0	214	164	264	GCAATAAGGTTAAGATCACAACAACTACTCGCACCCGCAAACTCGCCAACGCGCGTCTCAGCAAACGCGCCGTTGAGCGTCGTTCGTGGCCGAAGTTTGG
C125460_50.0	226	176	276	AGATCACAACAACTACTCGCACCCGCAAACTCGCCAACGCGCGTCTCAGCAAACGCGCCGTTGAGCGTCGTTCGTGGCCGAAGTTTGGAGATGCTGTCCA
C125504_57.0	90	40	140	TAAATTGGGCAATGGTTGTTTCTCTCGCTAAACCACCAGTAAATATCTTTCCAGGACTAGCGCCATCTCCGGTAAGGGGTTGAGAGTTATGATGTTGTTG
C125616_14.0	316	266	366	GATTTGTTCACATATCACAACGATGATGGATGCCGTCAAAGACAAAAAGTAAATAGCAAATTCAACGACTACTATACTGATGATTATATCCGGAACATGA
C125636_59.0	149	99	199	CCAAAACATTGTATATCGTGGATGGTGTCCTTCAAACTCTTACAATTACCAAGTCCATGAAGTAACCGAGCCTATGCTTCGCAAGCGCAACGATCGTCCT
C125636_59.0	112	62	162	AAGAGGTAGTAAGCAGTAACACAACCTCAATGGAAAACCAAAACATTGTATATCGTGGATGGTGTCCTTCAAACTCTTACAATTACCAAGTCCATGAAGT
C125642__7.0	313	263	363	CGGTGGAAGGTCCTCTTGATGATGGATATAGTTGGAGAAAATATGGCCAAAAAGACATTCTCGGAGCCATACATCCTAGAGGTTATTACAGATGCACTCA
C125668_19.0	302	252	352	ACTCCATAACACCACTTAAACAACCATTCTGTGCATAAACTCCAAGAATCGTATTCCACGTAACAACATTTCTTTCACACACAACATCAAACACTTTCTT
C125668_19.0	358	308	408	CACGTAACAACATTTCTTTCACACACAACATCAAACACTTTCTTCGCATAACACAACATTCCACACTTCCCATACATATTAACCAAAGAACTCACCACAT
C125670_55.0	147	97	197	TAGAAAGTTGCATTTATTTCATTCCTTTCATGAATAACACACAATATTTCATAGTAAGTAAGATTAATACTTTTTTAACTTAAACTCTGTCACCACCAGC
C125836_10.0	351	301	401	GGGTACCCCACAATCCCAAAACATGGCATTTCACAATAATTCACAATTAACATACAAACACACAATTAAATTAAATAAATCAATTAACGATAAATCTAAT
C125916__9.0	150	100	200	GCAGATTAGGAGGAGAGTTCGAACCTTGAATCCTCAAAATCGTATGCAGATGATGAGGATTGCGAAAGACGTGGAAGACAAATTGAAGGAGGAAGATGAC
C125916__9.0	249	199	299	CGATGACGAGCGTCGTAGTGGAAAGAAAGGGGGTATGAACGTTTGGGCCGAAATGATTGGGTTGGGTCATTAAAAAATAAAAAAGGGTCCAATTACCTAA
C125916__9.0	446	364	464	AAATCACACTTCGTCATTCGCATCAATAGCTCGCAAGAGTGAGAACGACCACCGTTCTGGGTTGTCGGAGAGATGGAAGGGGGTACGAAGCTTGCACAAC
C125920__9.0	121	71	171	CGAAGCGTTTCGACACATTGTGTAAAAAAGATTAAGTCATTTGCTCCGACTGATGCTTGACGCCTGACTCCTTCGACTGACCAGTCTTTTTGAAAACTTT
C125920__9.0	264	214	314	ATGATGGCAAGTGCATTTGGAATCCCCATTGTGACAGATGAATGTACTGGAAACAAGTTGATAGTGTCATATGCTAGAGTGCTAGTGGAAGTTGACATAA
C125960_16.0	173	123	223	ATGGCAATAGCTAAAGTGCTGCACTATTGGCTGTTAATATTAGCTGCTACACTGGCTCCACAGGGTCCGTCACTTTCACATGTCCACATATGTAACTCAC
C126166_39.0	259	209	309	GCCTCCACTAAACCCCTCTCGCCATCACAATCCACATTCAGGTCCCCTGTTGAATTGAGTTTTTGCGTGGAATCCATGATGCCTTACCACACGGTCACTG
C126166_39.0	95	45	145	GACTCCGCATAACCAAACCGAAAAACCCTACACCCATCTCAACAATTCCGATCACTACAATGGCCTCCACCGCCGCCAGATCAATATTCCGATCATCTTC
C126268_20.0	219	169	269	TGTATTTGGCAATTTTTTTCATCGGCAATATTAAAGAAAACATATAAATTGTTTAATTATAATCAGAAAGCTGTTTTGGGATATCAAATTTGAGACATAA
C126406__8.0	169	119	219	CCTCACGCCCAGGATTGGACATCTGGAGCATGAAAATAAATGGTGGGTGACCCGATAGCTAAAACCTGATAGCAGGTGGCCCACCGAATCTTAAATGATA
C126416_10.0	126	76	176	TTTGGGATAAATTTTGTCTTATAGTATAACAGATTTATGTCAAATAATAGTGAAATTTTGCATTTATCACCACTTAAATTGAAACTTTTAGTGTTTTTTG
C126416_10.0	209	159	259	ACTTTTAGTGTTTTTTGTAATGTAATTTTTCATTAATGTAATTATTTTCCCTATATATAAGCATAAGAATATGAATTTTCTTTTCCCAATAAGTGTCCCC
C126416_10.0	222	172	272	TTTGTAATGTAATTTTTCATTAATGTAATTATTTTCCCTATATATAAGCATAAGAATATGAATTTTCTTTTCCCAATAAGTGTCCCCTCACAAAACCTGC
C126416_10.0	259	209	309	CTATATATAAGCATAAGAATATGAATTTTCTTTTCCCAATAAGTGTCCCCTCACAAAACCTGCAATTGGAGCACCAGAATCTGCAATTTGCCGCAATTGT
C126416_10.0	347	297	397	TGCCGCAATTGTTGTTCTTTCATGTGGTGATATATTTCTCTGATTGAATTCTTCACTATTAGTTTTCTCGTTTCTTTCAGGTGTTCTATGTAGGTGTAAA
C126430_12.0	272	222	322	TTGTTTTTCAAGAGACAAGAAAATGATCGTGTATTCATGTTTCTCGCTGGGCTCAATAAAGATCTTGATGAGGTAAGAGGTAGAGGTTTAGGAAAAGTAC
C126474_10.0	222	172	272	TACAATCTAAAGACTCTGAATCATTCTCAACTGTCTCAGCTAAGAATAGCTCAGAGCCCTCACGCGAAGAGAAGTGTTTTTCACCCGCTTTCATCGCGGC
C126488_36.0	204	154	254	TGAGAAGATTTCTCAGCACCACAATATCTGACAATGCTACTGTCATTCCGCCCCCTGTTAAAGGATGACGCATGTTGAATGCATCTCCCATCAGTATGGC
C126618__9.0	159	109	209	GATTAGTAGTTAAACATTAACTTACATCACTTCAACACAATTGTTACTATAACATAAAACATGAAACCCTATAATTATACAACAATTATATATCTACTAA
C126660_56.0	388	338	438	TCAAGTTAGAACCGTTGTTATTATTATTATTAGCAACAACAAAATGGTCGCTCTCCGATTTAATCCCATTTTTCCCATCTCCGTCATTCTTCAAACCACC
C126668_18.0	160	110	210	AATTTGTGAAGGATGGCGGAACCCTAGCATTTCACGGCGGCTTCAAATGGCGTACTTTTGGCTTTCCGTCATCCACAATCGTAACACTAATTGCCCATGA
C126668_18.0	239	189	289	CGTAACACTAATTGCCCATGATTAAATGAGGTATGTTCAGGAATTAAGAGATTAGATTTGTTACGGACTTTCTAAAAGGCCAGCAAATAAGCAGTTTTCG
C126702_15.0	245	195	295	CAAACTTAATGCACGAGGTTGCACTTGGGGATTCACCTGACAATAATAATTTCTTGAGCACTTGAAATGAAAGGTCAATGTCATTATTTTGAATTGCTTC
C126702_15.0	326	276	376	CATTATTTTGAATTGCTTCCACTAACATGAGATTATACACATTAGGCGAGATAACAATGTTCTTGTCATTTAACATTTCTAGCATTTGACTTAAGGCTGA
C126702_15.0	328	278	378	TTATTTTGAATTGCTTCCACTAACATGAGATTATACACATTAGGCGAGATAACAATGTTCTTGTCATTTAACATTTCTAGCATTTGACTTAAGGCTGAAA
C126702_15.0	323	273	373	TGTCATTATTTTGAATTGCTTCCACTAACATGAGATTATACACATTAGGCGAGATAACAATGTTCTTGTCATTTAACATTTCTAGCATTTGACTTAAGGC
C126702_15.0	366	316	416	ATTAGGCGAGATAACAATGTTCTTGTCATTTAACATTTCTAGCATTTGACTTAAGGCTGAAAGGTTTCCAACCTTGCAAATCTTATCAATATATGCGGAG
C126870__6.0	186	136	236	TGGCAATAGAACTCACAAGCCGTAGAAAAAAGATTACTTTGCCTCAAATAAATCTGGTACCACACAAACCCGAAGAGAAACACAATGAAAGAGTCCATGT
C126886_10.0	306	256	356	TGAATTTACGCAGAGTTTGGTGAGAATCTCAGGAGTGGAAGAATTTCAGGAAAAGTTGTTTCGGTGAATTAGGATTTTGACTTTATTGAAGACCCTATAT
C126898__6.0	112	62	162	TAAAGAGAAGGTTAACTACTGCTCCTATTCTGATATTACCAAGTCCGTCAGAACTGTTTGAGGTTTATTGTGATGCTTCATTGTTGGGTTTGGGTGGTGT
C126944_59.0	185	135	235	TTGATTGATTGAAGGACATAAATCCCAACCCTTAATTCCTCAAAAAAAAATTAAATTAAAGAAACAAAAAGAAAAAGAGGGAATTTTTATATTTTCCCCC
C126944_59.0	63	13	113	GGGTGAAGGCACGGCCGCGCCGGTGCCGGCCTTAACGTAAGAACCGCCGGTGTTACCTCGGTGCTGATTAAAGCTGGCGGATCGGGCGGGGCGTCGGTAC
C127034_18.0	277	227	327	TTTGGTATGCAAAAATCTCTGAGAAAACAGTTGTGTGGTATGCTAATGGTGACAGTCCTGCACCAAAAGGGTCAAAAGTTGAACTCGATGCCAATGATGG
C127200_21.0	367	317	417	GGTACTTCAATGGAGGAATATCTATCACCTTGATCTCCAGCCATATGCTGCTACTCTAGAAGAAGGTGAATGTGTCTCGTGATGTTTGCTAGATATTTGC
C127228__8.0	335	285	385	AGAAACATGGTCCTAGATAGAATATTATGGCGAAAGTTGATCTATGTAGTCGACCCCACTTAGTGGGATAAGGCTTGATTGTTGTTGTTGTTGTAAACAT
C127326_49.0	349	299	399	TCCTCTCCTCTGGTTTAGTGAATGGGTCATTCTTGACCAAGATGAAGTTAGCGACGGCGACTGTGGCCACTACGCCAGCGAGGATAGCCGTCGGACCTGT
C127448_26.0	89	39	139	AAGCACTCTAATACAAAAAATAAAACTCCTTGTTACCAATGGCAGAGCTAGAGAATCCTAATGAAATGCCAAAGCTTATAGCTTTTCTATCTTCTCTTCT
C127448_26.0	173	123	223	TTCTATCTTCTCTTCTAAAAAAAGTTGCTGAATCAAATGATATCAACCAGCAACAACAACTACTACAACAAAAGATCTCAGTTTTTCAAGGCTTAACTCA
C127534__8.0	218	168	268	GCCTCAAGTTTGTGTTTCCCTTCATAGAACCATGCAATAGGTGCCATGAAGATGAATGAAATAGCTTGTCGATATGTTACAATTGACATGTAGTCCATTC
C127534__8.0	363	313	413	CTAAGTTAACTGTAATCAAGGTAATAACTGGCTTGCACAATACATGGCACTGCATCATGATGAATTTCCTCTTTCAAATTTGTAGTTTGTTGTTAGTTTT
C127586_21.0	33	1	100	CTCACAAATGAACTCATTGTGAAGAAGACAAAAATTTATCTTGTATATGACGAACCAAGTGATGAAAAGGCGAAGCACTGTGATGTGCCCAATGAGAAT
C127586_21.0	30	1	100	CTCACAAATGAACTCATTGTGAAGAAGACAAAAATTTATCTTGTATATGACGAACCAAGTGATGAAAAGGCGAAGCACTGTGATGTGCCCAATGAGAAT
C127616_15.0	304	254	354	AGACAGAAAAATAGCGAGAATTGAAGAAAAGAGAAAGAACATTGCGGCATTGAAGGGTGGTATGATGAGTGAATCTAGGAATCAGAAAATGATACATTTG
C127616_15.0	386	336	436	CAGAAAATGATACATTTGTAAAGAGAAAAGAGATTGAACTGACCCAGTTTCAGTTTGAAGGAATACGCTCCAGTCAACCAACTTTCATCATACTTCAAAA
C127664__9.0	86	36	136	TAAACTTGAGGTGCAATTACAACAACAATGAAGAAAAGGAAGGAAACAACAACCACACCAACAAAGCACCACTTTGGGAGAGAATATCACAAGGGATGTT
C127666_43.0	310	260	360	ACCTAAAGAGAAGAGGATGATGTGGGAATAATGATGATGATAGAGAAGAAAATAAAAGAGAGACATGATGATGATGATTTCTGGCGTTGAAATAGAGGTA
C127690__9.0	215	165	265	CATCCAACAACTCCATCAATTCAAATTCAGTGAGAGATAATGCATCCTTGGCGGTGATGATGTTGCGAGCGGTGAAAATATTAGCGATGGATTTAGGCAA
C127772_10.0	304	254	354	CTCATCAATAATCCCCCTGAAGCTATTGCATATATATTATGTATCCTAATTGACTTGGTAGACATTCTACCAAGTGATCATTGGAATTAGTGAATGGCAT
C127798__8.0	344	294	394	AGGAAATCATCATTAGGATCATCATTAGGATCATCATTAGTATCTCCTTTGGTAACTATAGGCAGAAGTAACAAGAGAATCATGGCTATAAGGCCCAACA
C127798__8.0	357	307	407	TAGGATCATCATTAGGATCATCATTAGTATCTCCTTTGGTAACTATAGGCAGAAGTAACAAGAGAATCATGGCTATAAGGCCCAACAACTTGGAAGACTC
C127854_52.0	228	178	278	TTAAACTCTGGATGAAAATTTCTACAATTTCTAAGTACTTAGCTATGTACTACGCAATTAGTCTTAAATTTGAATCCTAAGTTAGAAAATTTACCCCAAA
C127866_10.0	180	130	230	TGTTTTTTAGAGGTCCTTTAACATCGATGAAAGCCGGCAAAAATATTGTATTCAATTGGCCGGAAAAAGACTCTGAGGATTTCGATCCTTTTTATCCAAC
C127866_10.0	340	290	390	GAGATTATTTCAGCTGAAGAATGGGATAACTTTGTCGCCAAACGAAGAAACGAAAAATTCCATGTAATGTTAATTTGTAATGTCTATTAATTATGGTATT
C127914_13.0	293	243	343	TTGTTGGATCATTCTTAAGTCGAAATGGATGTTTGATGTTTCTGATTTTGCCGCAGGAAGAAGGTGGACAGTATGTTTGGTTAGTACTAATTGTTGCCTC
C127914_13.0	296	246	346	TTGGATCATTCTTAAGTCGAAATGGATGTTTGATGTTTCTGATTTTGCCGCAGGAAGAAGGTGGACAGTATGTTTGGTTAGTACTAATTGTTGCCTCACA
C127914_13.0	292	242	342	GTTGTTGGATCATTCTTAAGTCGAAATGGATGTTTGATGTTTCTGATTTTGCCGCAGGAAGAAGGTGGACAGTATGTTTGGTTAGTACTAATTGTTGCCT
C127914_13.0	416	366	466	CTACCATAAATTTTTTGAGGAAGCATAAAATGGATTCCATAGAACATGACAAAGATAAGGTTTTTTCACTGCACATCATTGAAGCTTTAAATTTACTTGA
C127948_11.0	110	60	160	ATAGAGCATGTGTCTCTTCAGTCACACGTGACCTTCCAATCACCGGAGGCATCCACGAAACCAACGTAACCACAATGGTTTCAGAGAACGCGGTTATCAT
C127948_11.0	115	65	165	GCATGTGTCTCTTCAGTCACACGTGACCTTCCAATCACCGGAGGCATCCACGAAACCAACGTAACCACAATGGTTTCAGAGAACGCGGTTATCATCGTCG
C128048_24.0	275	225	325	TCCATGATGAAAGGTCGCCACTTCCTAAAACGAGAGCATCTTTAAACTTAAGGAGAGATGTCCTCTCTGTCTCCACACACTTGTTCATATGAAAACTTTC
C128048_24.0	373	323	423	TCACCACATAGCAAACAAATGCACAGAAAGCTCACCACGCAAAAGAGATAATGGAACATTGTGTTCAAGAAATCAACTCAACTCCTTTCAAAATAATTTA
C128100_15.0	95	45	145	CGATTTAGGAGTACAAGTCATAAATCACAAATAACAATCGACACAATAAACAATGAAAGAATATCATCACTCCCTTGCAAATGTGTCCCCAACTAACAGA
C128100_15.0	241	191	291	TTTGGGAAGGGCAGGGTTACTCCAAAACCAGAGTAAAACTCAAGTAACTTATACAAATAAACACAAAACCTTAAGCACAAAAAGAACATATAATTTAAAA
C128100_15.0	87	37	137	GAGGATATCGATTTAGGAGTACAAGTCATAAATCACAAATAACAATCGACACAATAAACAATGAAAGAATATCATCACTCCCTTGCAAATGTGTCCCCAA
C128100_15.0	85	35	135	CAGAGGATATCGATTTAGGAGTACAAGTCATAAATCACAAATAACAATCGACACAATAAACAATGAAAGAATATCATCACTCCCTTGCAAATGTGTCCCC
C128148_13.0	397	347	447	GTCTAACCATTCTCCATCTTTATTTACACTTCCTTTTAGCAAAACACACGTCTAGAACCAAATTCCAAAACATAAAAAGTAGAAACGGTAAGTCACAAGA
C128148_13.0	412	362	462	ATCTTTATTTACACTTCCTTTTAGCAAAACACACGTCTAGAACCAAATTCCAAAACATAAAAAGTAGAAACGGTAAGTCACAAGACCTGCTTTCACTGAA
C128148_13.0	410	360	460	CCATCTTTATTTACACTTCCTTTTAGCAAAACACACGTCTAGAACCAAATTCCAAAACATAAAAAGTAGAAACGGTAAGTCACAAGACCTGCTTTCACTG
C128160_33.0	87	37	137	ACACATGCATTGCAGCGGAACTTGAATTTGAAGATTACATTACATCGCACCAGGTTGAGAGCAATGTATGACTTCCAAAATTAAACTGCTCAACATAAAC
C128178_54.0	373	323	423	CCCTATTCTCGTGTTTCATAGATTTATATCTAGGGTCATCTCTTAAACTCTCTTTAACCGAATTAGGCCTAACCAATTTCCCATCAACTAGTCTCAGCAA
C128324_18.0	148	98	198	ACTAAATCCACCCTTACAATCAAAAATCATAATCTGAAATGAAAAGGGAGGAAATAAAACACCTCCAGCAAAGCAACTGCGTGATGGAGTTATTCAATCC
C128330_47.0	329	279	379	TCGTCCCAACGATCGAACCTTCGAACCCTTCATCGAAAATGAACCAGCAAAAAGATTAGCAGTAGCAGCCATTAGTTCTCTTTAAACTTTGTTGTGTGAA
C128364__9.0	353	303	403	ACATGTACAGCGCTGCGGATTCGTGGTTGAAGCAACTCAACGCTTACCATCACGACTTCAACTTTTTCACTCTCCGGACTCCTTTGTAAATTAGTTGCCG
C128386_28.0	241	191	291	TTTATAGTAAAAGGTTTGAGTTGGAAGAATATATATTTGTGTGTAGTAGCAGTGACAGTAATTGATGTTTTTAAGGAAAAAACAAAAATTTGAAGATGGC
C128636_18.0	263	213	313	GAATTAGGGATTGGAGGAGTGAGGATTCGGGAGCAGAGACAAGTTCGGGTGGGTTTGGAACATGAAGGGCAAATGGGTCTTTTTGATTTACCATGCGACA
C128638_58.0	456	376	476	AGGCGACGTAGTTCGGAGGCTTTACGGATGAGAATTTTTGAATCGGAGAGTCCGAGTTTTTTTGCGATTTCTGAGATGTCCATTTTTTGGTTTAGGTTTT
C128638_58.0	471	376	476	AGGCGACGTAGTTCGGAGGCTTTACGGATGAGAATTTTTGAATCGGAGAGTCCGAGTTTTTTTGCGATTTCTGAGATGTCCATTTTTTGGTTTAGGTTTT
C128638_58.0	66	16	116	GAACATATGGTATAATCCTCACACAACCAAATCGAATAGCCAACTCTCTAACATCTAGAAACAGAAAAATATCAAAGATATGAAACAGAAGAGATTAATT
C128650_37.0	171	121	221	GAACCTGCTAAACTACTACTTCATTTTTCTCCACAACTCTCACTCCATTTGCTGATCTAAGCACATTGGCTTGTTCCTCAGTAATTTCCACTATGAAAGC
C128660_11.0	106	56	156	AGTTTTGGCACCCTCACCTTATAAGTCGGTTTTGCAAAGATGAGTTAGGTCCAATATTAAACCTAAGACTTATAATATCACAATCCAATGGATTTGAGAG
C128714_34.0	258	208	308	GAAAAAGGAGGAGGAGGAGAAAAGAGAGATTCCCCCATCTTAACAAAAGCGTACAATTGAAAGGGAAAATATTAGTATATTATTTAGTATCTATATTTAT
C128752__3.0	79	29	129	CTCATTCATGCAACTTGGCAGAGGTTGGGGTTCCACAGTCGGTATTACAGCTTTTTTAAGCAGAGATGCATGGAAGACAGGATGCACCTTAGAGCCCTCA
C128752__3.0	182	132	232	AATTTGAGCTTATAAGCCACAACTCCAATTCTTTGTATCACCTCATATGGCCCATAATACCTTGGACTCAGTTTCTGATTTAGCCTTTTTGTCAGTTTTT
C128752__3.0	225	175	275	CATATGGCCCATAATACCTTGGACTCAGTTTCTGATTTAGCCTTTTTGTCAGTTTTTTCATCTTATAAGGCTGAAATTTTAAGAATACCATATCTCCCAC
C128810_40.0	86	36	136	CAATCCAAACCATAAAAGAAAGTGGGTTTGTTGACAATTTAGATTTATTTTTGTCAACAACATCAAAAGATTGTGCCTTGTGAGTATAAACCAAAGAAGA
C128838_21.0	232	182	282	CACAATTTGGGAAAAGCATGAAAGCAAAGAACATGCTGTGGCGGCGCCTGGTTGAAGAATTTTTGGTCTCAAAATTTGGGAATTAGGGTTAGTCGTGGCA
C128838_21.0	280	230	330	TGGTTGAAGAATTTTTGGTCTCAAAATTTGGGAATTAGGGTTAGTCGTGGCACAGTGAAAGAGAGTTTTTAGAGAACCTCACGTTCGCTAACGGGTTGAA
C128846_13.0	227	177	277	GTCTTCAATAAAGATACAGATTTGTCCCATTCAGGGAAAGTTTGAATCTGGTGATGATGAAGATTGGACTGAAAATGAATTCAATGATAATATCTTGCAT
C128846_13.0	9	1	100	GAAAAGATTAATGAAGGTGGAAGATCTGGAGCCAGATCCTTAGAGTTGTGTTTTATTAATAATAATAAGTTACCGATTAATACTTTTACTAAAACGAAT
C128902__6.0	285	235	335	TCAGTCAAAGTAAACAACAACCTTACCCTTCTTAAAAACTTTAACCCTTCATTTTGGCTTCATAATGATGATGTTGACGGAAAAATCACCAAAGAATATT
C128902__6.0	289	239	339	TCAAAGTAAACAACAACCTTACCCTTCTTAAAAACTTTAACCCTTCATTTTGGCTTCATAATGATGATGTTGACGGAAAAATCACCAAAGAATATTGCAT
C128902__6.0	284	234	334	TTCAGTCAAAGTAAACAACAACCTTACCCTTCTTAAAAACTTTAACCCTTCATTTTGGCTTCATAATGATGATGTTGACGGAAAAATCACCAAAGAATAT
C128902__6.0	309	259	359	ACCCTTCTTAAAAACTTTAACCCTTCATTTTGGCTTCATAATGATGATGTTGACGGAAAAATCACCAAAGAATATTGCATCCAAATCAATTCAAATGCGA
C128968_53.0	161	111	211	GGTTTCTTCAATGCTGTCCAAGATTTCTTCTTCAACGAAAACATTCTACCACAATACTAATACATTTCAACATCCAATTCCAATCAAAATAGCTTCATGC
C128968_53.0	281	231	331	AAGGGTTCGTTGATATAGGGGCAAACCTCCCAATGATTCCCTCTCTGTTCGTTCCCTCTTCACAAAGGTCAGCATCTCCTGAAGGTAGCTCCTGAATGGT
C128976__8.0	175	125	225	GTAAAATTCAAATTTCAAACATATGGACATAAATTGCACATGGACCTACTAATTTGACATAGTAGATTTCAAGCATATGGACAGCCTGATTGCAAAGTAA
C128976__8.0	15	1	100	CATATGACAGGCAAAGTGGCGGAAATGCAGCATTTCTAATTCCAATCAATTGAAGATGGTTTTGGTTAATTCTGAAGCAGACAAAATCCTGCCCAAACC
C129016__9.0	93	43	143	CGCGCCTTCGCTCAGCGAACTGGCCAAAATTTCACTTCTTCGCTCAGCGAATTTTGACGTCGATTTTCTTCGCATCAGCGAAGCCCTGCAATTTTCCCTC
C129020_37.0	294	244	344	ATTATGGAGGGGTGTTTTTGGAATTTTTTGGTAAGATGGAGAGAATAAATATTTGAAGTTTGTTAGAGTTTTTTGGAAGAGTTTCTTGTATTTGGAAATT
C129020_37.0	394	344	444	GAGGTTCTTAGAAGCATTGTGTGATTGATGAGAATGATAAGTAAAAGTGGAAATTGAGGTACTTTGTGCAGAGAATTAGAAGTGAAACAGAAGGGAAAGA
C129102__3.0	275	225	325	CGTGGGATACGTATTTACCTTTAATTGAATTTACGTATAATAATAGTTTTCATTCAAGTATTGGAATGGCACCGTTTGAAGCGTTGTATGGTCGGAAGTG
C129102__3.0	194	144	244	CGCAGACAGATGGTCAGACCGAAAGAACTATTCAGTCATTAGAGGACTTGTTGAGGTCATGTGTATTGGAGCAAGGAGGTTCGTGGGATACGTATTTACC
C129102__3.0	200	150	250	CAGATGGTCAGACCGAAAGAACTATTCAGTCATTAGAGGACTTGTTGAGGTCATGTGTATTGGAGCAAGGAGGTTCGTGGGATACGTATTTACCTTTAAT
C129150_10.0	128	78	178	TATAGCGCCTGCAGAAGGTGTCAAAATGACTAACTTGATAGTGAACAACTGAGAAAATCTACTCAGGAAATAATAAACACGGCCATTTACAAAATTCAAT
C129192_18.0	440	378	478	TGCGACTGTTGTCATAGAAGCTAGATATTAGTATGTGATTGCTGGGTGGGGAATGAGAAAAGAAGTGATGGGTGAATGGGTCTAACCAATGACTTGGTCG
C129204__6.0	353	303	403	TGGATGAAAACGAAAATGAAAAAGAAGCATATATTTCCAAACTACTTTAAACAATGAAAAATAACGAAGAGAAGAACAAAATATACCTATGGTGACAAAC
C129204__6.0	352	302	402	ATGGATGAAAACGAAAATGAAAAAGAAGCATATATTTCCAAACTACTTTAAACAATGAAAAATAACGAAGAGAAGAACAAAATATACCTATGGTGACAAA
C129260__6.0	351	301	401	GTGGGAGTATTTAAAACGCGATGTGGGAGAAAGATTATGGGAAGCCATGTTAGCTTTGGGTGTGGTGGACAGAGTTGGGCGGAATCCTTTGGTATTAGGC
C129320_29.0	149	99	199	GGTGAAACCGGATGGTGAGACCGAAACGATGAAGGAGATGAAAGTGAACGGAGATGAAGCCATCGAAACATGAGTGAAGTGACGATGGAACCGGCAGCAG
C129320_29.0	414	364	464	GAAGCAAGAATGAAGGCAAGGTTGCGCTGTTGAGTGAAGCCATGGCAGCAAGGAAGGAAACGCGTGGGAGAGAGAGGCAGAGGCGTGGAGAGGAGAGAAA
C129320_29.0	361	311	411	CGAAGCGAAGCAGAGATTGAGAGGTAGTATGGATCGAGAGAGATGATGAGGTAGAAGCAAGAATGAAGGCAAGGTTGCGCTGTTGAGTGAAGCCATGGCA
C129404__7.0	455	380	480	TGATTGTTTTGGGCGTTTAAACCATGCATCAAAGGTTTTACATTTTTCAAACCTATCATTCAAATTGATGGAACATGGTTATACAGTAAATACAAGGGTA
C129432_43.0	152	102	202	AGATAATCGCCGCAACACCGGAGGCTCTAATGACGGAGATCGACTCTGCAATTTCAAATCTGGAATACTCACGCGCCACCGCCGTACTCGACGTCGATCG
C129440_29.0	51	1	101	TTCATTTTCAATTCTCCCAAAACCGAACAATAAAGCGTTAATTTTGATTATATCCTCGTCGCAACCGCTAACTACATCGCCGGCGGCGGAACATGATCGT
C129440_29.0	46	1	100	TTCATTTTCAATTCTCCCAAAACCGAACAATAAAGCGTTAATTTTGATTATATCCTCGTCGCAACCGCTAACTACATCGCCGGCGGCGGAACATGATCG
C129466_17.0	255	205	305	ATATATGTAAAAGTAAAGTATAGGGTATATCCAATTTGACGGCCACTCCCTTGTCAAAATAGTTTTATATCAAAGTAAACTACTCTGTTATTGAAGAAAA
C129466_17.0	306	256	356	TGTCAAAATAGTTTTATATCAAAGTAAACTACTCTGTTATTGAAGAAAAGTAGCATCCAATGCATGAGGCTCTCACCTTATGAAGTCTAGGAAAGACCAA
C129596__8.0	61	11	111	GGAAGTTCAAAAAAGAAGAACTCTGAAAATGGTCCAGAGAATGTTGTTCGTGGTTCAGATACTCTTTCTGAAGATTTGGGAAATCTCAGAATTTCTGAAG
C129608_22.0	391	341	441	GTTTATGTATTGGCCGTTAATATTGAGCACTTGAAATGCATCAAGGAGCTAATTTAAATGTTTAGTAGCACAGGTGGCAGAAATCACTTTCAGCACATAT
C129622_29.0	400	350	450	GATCGAGTTTATCGAATTCAAGTGATAAGAATCTATCATCCCAAACAAGACCTGATGAACCTGATCTTCTGAATGATACTTGAGATCTTGGAAGACCAGC
C129658_68.0	17	1	100	AGTCTTCCCGGCACCTTTGATCTGCAGTTCCCACCTTTCAGACTTTGAATTCAGTATCTCTCCAAGTGTAATTGCCCTACCATCACCCAATTGCCCATC
C129710_41.0	198	148	248	CTCAAATTCCATCTTTCACGCTTAAAATGGGTCTTCAAACTCCACATGACAACAAGCTTGAACAAGATGACCAACCCATCTATAAGAACGTCGATTTATC
C129710_41.0	332	282	382	CATATTCCGGTAACTTATCTTGTATTTATTTTGTTCGATTCTCGAACTGATATCAAGATTTATATTGTTTATATGTTTCGAACTCCTTAATCCTTTTCAT
C129764__8.0	305	255	355	TATGCACATTTCGGGTTGGATGAATGCAATGAAGGAGAAAAGAGATGCAGGTTTCTAGATACATGGTGGAGAATGGAAATGCAGGAAAATTAGGGCACTT
C129764__8.0	312	262	362	ATTTCGGGTTGGATGAATGCAATGAAGGAGAAAAGAGATGCAGGTTTCTAGATACATGGTGGAGAATGGAAATGCAGGAAAATTAGGGCACTTCTTGTAT
C129806_24.0	80	30	130	TACAGCATGGCTGCAACTATGATAGGAAGTGCTTTCCTCTCTGCAACTGCTCAGACCTTAGTTGAGAAACTTGCTTCCAAAGAGTTTCTTAATTACATCG
C129912_25.0	129	79	179	GGGGTATGAGGTAAAATTTTCGTTTTCAGGTGTTTGACACTCCATCTACATGCCAAAAAATAAATGTTCAACGCACAGTAGCTTCGTTATCACTATAGGA
C129970_23.0	225	175	275	TCATCCTCTCAATTATATGTTGCACCGACAACTTTGAAAAAATGTGTCTATCTTTGTGTCGGACCATTTGAGATTAAGTTCAATTTATTCCTATTTTCAA
C129970_23.0	168	118	218	TGTCCCTTTTATATTATGTGTATTGTGTATTGTGTCTTGTTATTGTTATCGTAAACTTCATCCTCTCAATTATATGTTGCACCGACAACTTTGAAAAAAT
C129970_23.0	298	248	348	TTAAGTTCAATTTATTCCTATTTTCAAATTATTTCCGGTGTCTATGTGTCGGGTCAGTGTCATGCCCGGTGTCTGTGTTTATGTCCGTGCTTCATAGCTC
C129970_23.0	246	196	296	GCACCGACAACTTTGAAAAAATGTGTCTATCTTTGTGTCGGACCATTTGAGATTAAGTTCAATTTATTCCTATTTTCAAATTATTTCCGGTGTCTATGTG
C130032_28.0	193	143	243	CAACATTACAACCCACATCAAACTTCAAATTCAAAAAAATCACAGCAAACAAAACCAATTGAAACCAAGAAGCAAAAATTGAAAAGAAAAGAGAAGAGGG
C130032_28.0	121	71	171	AATTCTCACTTTCAATCCATTTTACTTCTTCTTTTCAATCTTCTTCTCCGTTATTCTTTCAATGTTCTTATTCAACATTACAACCCACATCAAACTTCAA
C130086_50.0	390	340	440	GCTCACACCCCAAAGCTTGTTGATTTTTTCCTTGGAGATTATCGTAGAGAGATAAATTATGAAAATCCATTGGGAATGAATGGAGAACTTGCTTTAGCTT
C130086_50.0	92	42	142	AAATGATTCTCCTGGTCAACCTGGAAAAGAGGTTCTTCTGGAGCTACAAGTTCACGGACTTTCTGACTCATTAAATGGTAGTCATTGCAATGGGATGATT
C130132_15.0	309	259	359	ATGGTTAATGAACTTCACTTAAGAGTGACCCGAGTTCAAATCCTAGGGTGAACAAGATCCTTATCAAGGAAAGATAAGACTGATCATATACTGTTGTATA
C130232_35.0	120	70	170	GGAAAGGGAGCTCTGCGAGGTTTGCTTTCTTCTTCATTCAACTCATTACACTCTCTTTTTTATTTTACTTTTATTCTTCAAATTCTTAATTCATAACTCT
C130232_35.0	117	67	167	CATGGAAAGGGAGCTCTGCGAGGTTTGCTTTCTTCTTCATTCAACTCATTACACTCTCTTTTTTATTTTACTTTTATTCTTCAAATTCTTAATTCATAAC
C130232_35.0	193	143	243	TTCTTCAAATTCTTAATTCATAACTCTTTCGCTTTCAATATCTTACCTTAGCACCATGGTAGATATCGATTTTTCGGTAAGAGCTCACCATTACAGTTTG
C130232_35.0	216	166	266	CTCTTTCGCTTTCAATATCTTACCTTAGCACCATGGTAGATATCGATTTTTCGGTAAGAGCTCACCATTACAGTTTGTTTGATCCATGGAATGGAATTGA
C130232_35.0	251	201	301	GTAGATATCGATTTTTCGGTAAGAGCTCACCATTACAGTTTGTTTGATCCATGGAATGGAATTGAGTGATATAGGATAGTTTGTTTAAGATTGAAACTGC
C130354_31.0	263	213	313	GAGAAATAGAAGATAAATCAGGGAAGAACTATTTTCCAGATTACATCTCCTTTGAAACGTAGTTTTGTGTGAGCAAGGTGGATTTGTTGCAAGAGTAGCC
C130354_31.0	209	159	259	GTTGCTGCAGCGCTAGTAGGATTGTTTGAAGAACAAAAAATATTATATCCGGTCGAGAAATAGAAGATAAATCAGGGAAGAACTATTTTCCAGATTACAT
C130378_16.0	145	95	195	TAAATTTTTTAGCGATTTCTGATCGATACAGATGTTACGACATTGATTAGGCTCGTGAATTAACACATTCATAATTTAGTATCAGCACCTTCTAATACTG
C130378_16.0	237	187	287	TAATACTGTTTTGTTTTGTCGCAGCAGCCGTTTTTACTGTATTAGACTGGTCTTTAAAACCTTAATATATCGGAAATTGTTTTGGAGAGTACCAAAAGAG
C130378_16.0	167	117	217	TCGATACAGATGTTACGACATTGATTAGGCTCGTGAATTAACACATTCATAATTTAGTATCAGCACCTTCTAATACTGTTTTGTTTTGTCGCAGCAGCCG
C130378_16.0	235	185	285	TCTAATACTGTTTTGTTTTGTCGCAGCAGCCGTTTTTACTGTATTAGACTGGTCTTTAAAACCTTAATATATCGGAAATTGTTTTGGAGAGTACCAAAAG
C130378_16.0	318	268	368	TTGGAGAGTACCAAAAGAGTTATGATATGTACACCGTATACTTCTCTCTGTATCTTTTAGCTACTTTTTCTTATTATACTCTACACACTTTTATAAATCC
C130378_16.0	96	46	146	ATTTCTTATAAGCTATTTTCGAATAGATCGCGGTTGCGTTATGGTTACTTAAATTTTTTAGCGATTTCTGATCGATACAGATGTTACGACATTGATTAGG
C130466_35.0	220	170	270	TGAATCCTAAAGCCATATTTCAAAATTAAATAACACTCGTGAGGGAAATAAAGTCAAGACCGTAGGGCTTTAATTCAGGAGTGAAAATAAAAGCTATTGG
C130476_39.0	194	144	244	TCGTCACCGTCAGTGTTGGAAAGGCTTTTCAGATTTTTAACTGTGCAAAGCTCACTTTGGTTCAAGTTGGTCCTCAACTTCCTAAGAAGATTGGTGCTCT
C130548_59.0	371	321	421	CCACAGTACATATCCCTCATGAAGAAAACAAGAAAACTGATCTTGAATAAAGGAATGGTCAAAGTACAGATCACCAGATGAAACACAACAGCAGCTAATT
C130548_59.0	363	313	413	CACAGCTTCCACAGTACATATCCCTCATGAAGAAAACAAGAAAACTGATCTTGAATAAAGGAATGGTCAAAGTACAGATCACCAGATGAAACACAACAGC
C130548_59.0	91	41	141	ACTGACCAACTAATCAAGAAATCAAGGAGAGAAAGTAGGGCACAAGAACGAGAACGAGCAAACTCTGGAATCAAGAGATCGGAATCATACCATCTCCTGC
C130664_55.0	92	42	142	GTGAAAAATATAAACCTAGAGAGAGAGTTTGCTTTTCTAGAGAGAGAAGGAAAAGAAGAAGAAAAAGAATCTCCATTCATTTCTTGCTTGTTTCTATATA
C130664_55.0	177	127	227	GCTTGTTTCTATATACAACACCTTTATCGTTTCATTTTTTTTACCACCATTGGAGTCTCCTTTACTCCACACACTTCACTCTACTTCTCCTCATTTTCCT
C130664_55.0	156	106	206	AAGAATCTCCATTCATTTCTTGCTTGTTTCTATATACAACACCTTTATCGTTTCATTTTTTTTACCACCATTGGAGTCTCCTTTACTCCACACACTTCAC
C130762__6.0	299	249	349	ATGATCCGGTTGCGTGGATTACGCGCGCAGAGATCTATTTCGATGTGCAAAACACTCCGGACGAGATGCGGGTTAAGTTGACACATTTGAGCGTGGAGGG
C130862_40.0	342	292	392	ACTTTTACTATCTCATTAAGGGACATTTGGTTTTGTATTTCATGAAGTTTTTTGGGAAATACCAAGGGCAATGATCGGGTTCTGAAGTAGTTTGTGCTTA
C130888__7.0	147	97	197	TATTAGCTTCCATCAGGAAACTCGTTACTATCTTTTTCTGTTTTTTTGGTTTCGAATCCGACTTTTCCTTTCCTGAGACGATGCCTGAATTTCAATCACT
C130888__7.0	150	100	200	TAGCTTCCATCAGGAAACTCGTTACTATCTTTTTCTGTTTTTTTGGTTTCGAATCCGACTTTTCCTTTCCTGAGACGATGCCTGAATTTCAATCACTGAA
C130888__7.0	93	43	143	TGGGGTTTCCTACCGAGGTTGTGTTGCCAAAGATGTTTATGCAGCTTCTTTCACTATTAGCTTCCATCAGGAAACTCGTTACTATCTTTTTCTGTTTTTT
C130888__7.0	97	47	147	GTTTCCTACCGAGGTTGTGTTGCCAAAGATGTTTATGCAGCTTCTTTCACTATTAGCTTCCATCAGGAAACTCGTTACTATCTTTTTCTGTTTTTTTGGT
C130942_10.0	169	119	219	TCCTCTTTTTCTCCAGAGCTCTCACGTACGGTTCTTTTCCTCTCCAAAACCCCAACTCGTTGCAAATGATTTCCTTTTTTCCAATACTACCCTCTTTTCC
C130942_10.0	193	143	243	CGTACGGTTCTTTTCCTCTCCAAAACCCCAACTCGTTGCAAATGATTTCCTTTTTTCCAATACTACCCTCTTTTCCTTCTTTTACTAACTTTCCATTATT
C130996__7.0	175	125	225	CACCTTCAATTCTCTCTCCAAGATATTGTTCATCAGAAGCATGTCTTGATAAAATCTCTATAATGGTTAAATCTGTAAGGGTATCATTCTTTGGTGTGAT
C130996__7.0	17	1	100	GTTCCATACCTATTCCTCAATGACTCATCATTGTTCCTTTGAGTGAGTTTTTGCTCTATTTCAGCCAACTTCCTTCCAAATCTCTTGAAAGCCTCTAAT
C131018_40.0	419	369	469	TGAGGCTCCATGTTCATCCCTTTTTCATGGATAATTTATTGGTCTGAATCTAATAGTCTCATAGTTGCAAACACCTGCAGATTGGAAATGCCGGTGGTGG
C131044_28.0	225	175	275	GGTTCTTGAGTTGCATAGAGAAATTTGTGAGATTTAGGGAGAGTTAGGTTAAGAGATTGGCATGGTTATAATCATGGAAGAGAATGGAGTATCTTTCATG
C131096_20.0	242	192	292	GTTATGTAAATTACTACATATTGTTAAAATCTGATTTTGTTATTGTGTATTATGAGCCGGCTGACCTCAAATTAACGACTGGGACTGTTTGCTGTGTAAA
C131128_14.0	102	52	152	CCCAATTCACTGATTCAATTTTCCAAAGGCGGCAATGCTCAGTTTCGCCAGTCTCTCCGCCCGGCCACTCCAATTCTCCGATGACTGCTCCAATGGCTCA
C131128_14.0	234	184	284	GGCAGTAGTCGACATACGGACACCGGCGACTAGTCTCTACGAAGTTCTACGAATCAAGCCAGGAGCATCTCATTCGGAGATCAAATCGGCTTACCGAAGT
C131128_14.0	460	388	488	ATCAGCGAGAGCAGTATACGACGTGTCGTTGAGGAATAGGCAGTTTTCGGGTTCGGTGATACAGAAACGGTGTTCGGGATATACAAGATGGGAAACGGAC
C131128_14.0	52	2	102	CAAAACACAAGAGCTTCAACATTTCGCACTCTCATTCCCATTTTACCCTACCCAATTCACTGATTCAATTTTCCAAAGGCGGCAATGCTCAGTTTCGCCA
C131194__9.0	202	152	252	TGGGAGACAAGCAAGGATGAGAAAGAGAGGAAGAGATTTTGATGGGTTGGAAGAGAGAGGACCCAAATCAAATGTGAAAAGGACAAGTTTGAAGTTTGTG
C131194__9.0	312	262	362	TGAAGAAGGAAGTGATTCCTATTGGGAGAACAAAAGAGAGTTGAAATGGTAGGAAGATGAAAAGGTACAAAATTGGGGACAAGGAAAGAAACCTTAAAAT
C131194__9.0	378	328	428	ACAAAATTGGGGACAAGGAAAGAAACCTTAAAATGCCTTTTGGTATGTTCGAGGATATGAAAAAACAGTAACATAGTGAGGCTATGATTGAGAGCCATAC
C131206_18.0	107	57	157	TCTTGCAGCTTCTGTTCATTGTGCCACAAGATCAGCTGTCAAACAAGCAAGGAAACAGCTTCATTCGTGGAGCAACTTTGATGAATCAGACTCAACACTT
C131206_18.0	371	321	421	CATTAGATGAATTTCATTTGAATCTGTTAAAAAGCAGGCTTATGCTATTCAATGGGACTTGCATGCTTTATTCAATAATTGATGTAATGAAAAGACTGTA
C131208__7.0	194	144	244	CAACCAAATCATGGAAAACACGGATCTTCTGGTATCCTATAGCCTTCTTAATCTCAGATCTCAAACCATTCTCAAATTTGATGCACTTTGAGAACTCAGC
C131208__7.0	371	321	421	CCTGTTTCAACTCAAGGAATTCAATTTCCTTCTTACCTCTCACATCTTCAGGGTAATACTTCCTCATAAATTCCATGCGAAACACTGCCCAGGTAATCTC
C131208__7.0	368	318	418	CTCCCTGTTTCAACTCAAGGAATTCAATTTCCTTCTTACCTCTCACATCTTCAGGGTAATACTTCCTCATAAATTCCATGCGAAACACTGCCCAGGTAAT
C131572__8.0	188	138	238	AGGACATAGGTAAATTGGTTAATCTATACTACCTTGATGTTAGTAACACCGCATTGAAGGAGATGCCGGAGGACATGGGGAAATTGGTTAATCTACGCCA
C131572__8.0	253	203	303	CCGGAGGACATGGGGAAATTGGTTAATCTACGCCACCTTGACGTTAGTGACACTGCATTGAGGGAGATGCCGATTCAAATAACCAAACTAGAAAATCTCC
C131572__8.0	360	310	410	GTCCGACTTTGTTGTCAGCAAAGATAATGGTGGGTTGAAGGTTGCAGGGCTAGGAAAATTTTCCAACCTACTTGGAAAACTTTCCATCACACAGCTACAA
C131622_40.0	191	141	241	GTGGTTTAGGAGGACTTGGTGGTGGTGGTGGTGGTGGACTTGGAAATGGCATTGGTGGAGGTGTTGGAACTGGTATTGGTGGTGGAAATGGTGTTCTTCC
C131622_40.0	475	390	490	CTAGTATTATTAAAAACTAGTGGTATCTCTTGTACTAATTAAGTTGTAATGTGTCTTTTTGCAAGTAATGCAAGCAATTTATGAACTTAAAAAAAAAAAA
C131622_40.0	114	64	164	AATACCTTTTGGTGGAATTGGAGGCGGTATAGGTGGTGATTTAGGTGGTGGCGGTGGACTTGGTGGTGGTGGCTTAGGTGGTTTAGGAGGACTTGGTGGT
C131642_45.0	292	242	342	CGCAAATTACATGGCCATGGATGAGTATTGAAGCCTGGGATCATAGGGGCCTTGTTCATCAGTTTGCAGCGCATATGTGGGAATCAATTTTACCAAGAAA
C131642_45.0	305	255	355	GCCATGGATGAGTATTGAAGCCTGGGATCATAGGGGCCTTGTTCATCAGTTTGCAGCGCATATGTGGGAATCAATTTTACCAAGAAAGAGGGAGTAAACG
C131642_45.0	301	251	351	CATGGCCATGGATGAGTATTGAAGCCTGGGATCATAGGGGCCTTGTTCATCAGTTTGCAGCGCATATGTGGGAATCAATTTTACCAAGAAAGAGGGAGTA
C131652_40.0	97	47	147	AAAGAACTAAGTTTGTCCTATTTTTATGATTTTATTTGTGTTTGATCTGGGTTTAAGGGTGGTTTCGTCTCCGATTGGTGATGTTAGTTTTCGGGCTAGA
C131652_40.0	305	255	355	TTAGAAAGGGGGTGAAATTTGGAAGGGGTTTGTGTTTGAAGTTTCATGATTGGGTGGTGGCCCGCTAGAGAAGATGATAGGAGGGAACGCCGGCCGCCGT
C131652_40.0	341	291	391	TGAAGTTTCATGATTGGGTGGTGGCCCGCTAGAGAAGATGATAGGAGGGAACGCCGGCCGCCGTGTCTCTCGGGCATACTAGTCGGAGAAGACGACCGAA
C131726_49.0	241	191	291	AAGGAGTCGGTTGTGGCTTGTGGATCGGTTCGGGATTGGGATGTTAGGTGTGAGTCTAAGCCGATGATTGGAGTGGTGGTGGTGGTGGTGGCGGCGATGG
C131726_49.0	272	222	322	GGGATTGGGATGTTAGGTGTGAGTCTAAGCCGATGATTGGAGTGGTGGTGGTGGTGGTGGCGGCGATGGTGGTGGTGATTAGCACCACCAGTGTTAGGAG
C131726_49.0	38	1	100	GGGAGAGAAAGGGGTGATGACATGGAAGGGGGAAGGGAGAGGAGAGAGAAAGGTGGAGAGGAGAGAGGGGGTGTTTGGGGGGAAATCGCCGATGAGGTG
C131818__8.0	378	328	428	CTGCATTTTACCTTACTTCTCAACCAGTTACTAACTAAATAGTAGAATAATGAGAATGCGTTGTTATTATTTTTATTATATATTAATAACGTGATGATGC
C131822_11.0	433	383	483	GTTATTTTTCATACAGTTCATGATTCAAAAATTGAACAAATGATTCTTGGCGTGGTTTACAGTTTAATAATTTTATCGACAGCACAGTGGAAAATTCCGA
C131840_13.0	255	205	305	GTTGTTGGTGTTGTAATAGTCCTTGTTTTTTGCATACATGTTCATGTTTTTTTTCCTTTTTTCCAAAGGGTGGTTTTAAACATCAGAAGAAGAAAAAGGT
C131840_13.0	260	210	310	TGGTGTTGTAATAGTCCTTGTTTTTTGCATACATGTTCATGTTTTTTTTCCTTTTTTCCAAAGGGTGGTTTTAAACATCAGAAGAAGAAAAAGGTAGAGA
C131840_13.0	268	218	318	TAATAGTCCTTGTTTTTTGCATACATGTTCATGTTTTTTTTCCTTTTTTCCAAAGGGTGGTTTTAAACATCAGAAGAAGAAAAAGGTAGAGAAAAAGAAG
C131890_29.0	188	138	238	GGGCCCATTCATTATAGTTATTCCCATTCATCTTAGGAATATTGACCTTAAGGGAATATGAAGAACCCTCTTGGTCATTGCCGCCTATATTGAAGTAGTT
C131890_29.0	266	216	316	TGCCGCCTATATTGAAGTAGTTGCCATTGTTTGTGACCGACGACGAATCGTCGCCGTTACCACCGCGGCCACCGCCGTCACCGCGGCCACCACCGTTACC
C131890_29.0	376	326	426	CCGTTACCGCGGCCACCATTACCGCGGCCACCACCGTTACCGCGGCCACCGTTACGGCGGCCACCGCCATCACCAAGGTCACCGCCGTCGCCGTCATCAT
C131890_29.0	140	90	190	TTAAAAAACCAAGCTTCCCTTTGCTGTCCAATACCAAGCGAACTGTTTGGGCCCATTCATTATAGTTATTCCCATTCATCTTAGGAATATTGACCTTAAG
C131890_29.0	162	112	212	GCTGTCCAATACCAAGCGAACTGTTTGGGCCCATTCATTATAGTTATTCCCATTCATCTTAGGAATATTGACCTTAAGGGAATATGAAGAACCCTCTTGG
C131908_18.0	329	279	379	ACTAGATAACAACTTGCCTACAAAACTGATCATTCATAATCAACAATAACTGACAAAACCGAGATCCAGTAAAAATAACACAATAGATTCAAAATGCAGA
C131912_40.0	161	111	211	GTTTGTGATAGAAAGTATGTAACTGTTGGATTGTTGTCTCGCCTACCTGAGCTACTTTGTTTTGTATATGAAAATGTGTTTTTTTCCTTCTAAAATTTAA
C131912_40.0	361	311	411	TATCTGGAAGATGGGTTCCTAATATTGACTCTCAGTAGAAGAGACATTAGGTAACAACACTTTCATGCACTCAAATTATAGAAACTGCTACTGAAATGAA
C132000_45.0	69	19	119	TTTGGACCCAGGACTAAGCTTGTATGGCTGGAGAGTCCAACTAATCCCCGGATACAAATTTCTGATATTCGAGTAAGAATCTCGAGCGTTAATTATGTTG
C132024_17.0	156	106	206	TGAAAAGTCTGCGCAGGTCGCTATTGAGAAGAAGCGCAAGACTGTGAAGCTTGAACATATAAGAATGGCGGTGAAGAGGAATCGTCATGTAAGTGATTTT
C132090_25.0	35	1	100	AAATATCAAACAAAAAATCATTCTCTCGTGACCAAAAATGGGTGTATTAGATCTGGAAAAGCACTTTGCCTTCTACGGTGCTTATCACAGCAACCCAAT
C132280_43.0	385	335	435	CATGTTTTCTTTTTACTAGGTTTGTTCAAACTAGCTTCTGTGTAGCATTCAATTGTGAATTTTTGTGATTTTTTTTTTGTTAATTGATGTGAATTGTGGT
C132286_59.0	55	5	105	CATTAGATTAAGTTTGTGGTGGCAAAATCCCAATCGTTGATTTAGAAATGCCACTGGTATAAATAGAGGGGATGTTCTTGAGTTTGTATAAAACTAAAAT
C132348_21.0	337	287	387	GCAGTAGTGTAAGCCTATCATTTGTTATGGCAGCATTTTTCAGCTTATTGTGTTCGTCTATAATGCTCTTGGCTGCTGACCAGTTCCCTACTAAAGCAAA
C132352_20.0	284	234	334	CATGTGATATGCTTTATCATACAAGTTACTGAGAAGCAACAGCACTGTCCTGAACAACGTTTTCACCTTCCAAAATACGAATCATATGCTTGTTTTCTAA
C132380_47.0	144	94	194	ATCTTACCTTTCAATTATGGCTACTTACACCGTTGTTTTGATGATAGTTACTACATTGTTGGTGAGTTCCACCATTGCTCAATCACCATCATCATCTCCT
C132380_47.0	248	198	298	AATCACCTGTTGCCACTCCACCTAATTCTTCTTCGCCGTCTCAATCTCCGGCGGTTTCTCCCTCCGCTAAATCACCGGCGGCGTCTCCTCCTGTACCTGT
C132382__6.0	295	245	345	AGTTGAGGTCTCATTGCATGGAATTGCATCATATGCATAATTTTGCCTGAGTGGTTGTTGTTGTGGTGTTTGTCCGAGTGACATAATAAATTTGATTGAT
C132382__6.0	402	352	452	GTGTATTATAATTGTTGTGTTTACTTGTGTGGTTGCAATTATGATGTTTGATGTTTTTGAGTATGTTGATGTGCTTATGTGTTGTGTTGATAGGTTAATT
C132466_36.0	244	194	294	AAACAAGCATAATGAACTTTTGATTTTCGGTTTATGTAGAAGTTTTAGGCTAGGGTTTTAATTTGGTAGCCCGATCTGGTTGTTCTTGAGGTTATTCGAA
C132466_36.0	376	326	426	AAATTGTGTGGGGTTAGTGTAGACAACTTTTCGGTTTGAGGCGTTTTTACGGAGTTCCGAAAATGGAGAGAGAGCTTCAAGCTCTCTTCCATGGCATCAC
C132466_36.0	422	372	472	TTACGGAGTTCCGAAAATGGAGAGAGAGCTTCAAGCTCTCTTCCATGGCATCACAAGAGGGAGAGAGAGGAAAGGCTCACAAAAATGAGAGTGTAGAGAG
C132472_44.0	195	145	245	AACTTCACATTACTTTGTGTTGCCTCTACATATATCTTAATGAAGAGATCTGATTTCTAACTTTCTTTGTTTCCACCAGCACTCTCCATCAAGTTTTCTT
C132472_44.0	142	92	192	GACATTCACTTCTCTGTTTCTCTCGTCCATTTTCTATTTCATTCTCTGACTTCAACTTCACATTACTTTGTGTTGCCTCTACATATATCTTAATGAAGAG
C132472_44.0	400	350	450	CAACTTCCAACTAGGAATTTGTCAACAAAAGTAAGGTTCTACCCAGATAGTTTAAGGTAGCCATGGCAGGACTGATGGTTGCAGGAGCATTTCTTACACC
C132500_42.0	467	395	495	AGTCACAGATTCGGATGAAAGTAATATGCGTTCTGATCTCGACATACTAAAGCTTCTTCTAAATTCCATAACCTCAAATTGAGATAACTCAAGTGTTTTT
C132550__7.0	245	195	295	TCATTGCCACCAAAAAACTTTCATTTGCCAAGTAACTTGGTGTGTTGTCAATAACAACTTGCGAGAAGCATCAATTGACTCCAAAAAGACACCCTTAGGA
C132726_10.0	352	302	402	TGGGGATGTAACGCTCCCCATGTTTGGTACAAATTCTAAAACAATATTTTTAGGTATTATCAGTTCCTAGTAATGGGTTTTTAAAGCACGTGTTTTTCCT
C132780_12.0	166	116	216	CATAACTATTGATAGATCGGTTATTTGCAAAAAGATAAGGGAGATGTTTGAAGGCTAGTATTGTAAACTCGACTGTAGTATTTGAATACAAATTCGTACA
C132810_11.0	391	341	441	TTAGAAATGTAATATTAATGGATGCATGTGTATGATAACTAATGTATGCGTGCAGATGACTGATGTAATGTAATTTGATCAATGGGGAATAACAGATGGC
C132906_25.0	348	298	398	ATTCACACAAACTACCCAACAAGAGCACAACTTCCAAACACCACAAGAACCCTACGTCCCTTTCATGCAAACCTCAATGCCCCCATATGCCCAACCAAAT
C132906_25.0	279	229	329	AAATTTTACCCCATCAACATCTTACACCCAGCCACATACACCACACACCATCCACCATAATCCATATGGATTCACACAAACTACCCAACAAGAGCACAAC
C132906_25.0	273	223	323	CTCCCAAAATTTTACCCCATCAACATCTTACACCCAGCCACATACACCACACACCATCCACCATAATCCATATGGATTCACACAAACTACCCAACAAGAG
C132906_25.0	412	397	497	TTGGAATTACGAGGAAACCAGATTAAGTTATGGCAGTGCAGCGGACTTCATATCTGACGACATGGTCGAGGACTTCATAAATCTAACAAATGAGACGGGC
C132906_25.0	400	350	450	TACGTCCCTTTCATGCAAACCTCAATGCCCCCATATGCCCAACCAAATTGGAATTACGAGGAAACCAGATTAAGTTATGGCAGTGCAGCGGACTTCATAT
C132906_25.0	481	397	497	TTGGAATTACGAGGAAACCAGATTAAGTTATGGCAGTGCAGCGGACTTCATATCTGACGACATGGTCGAGGACTTCATAAATCTAACAAATGAGACGGGC
C132968_40.0	407	357	457	TCTAAAGGGAAGCTTCATGCTCGTATTGTAGCTGCTGCAAATGGGGGTTATGATCATTCATACAGGTTTTCAAGGGGACAAGAAGGTTTAAGGCCAATTC
C132976_38.0	226	176	276	CTAATGTTTAAAACCAAAATTAAATAACAATGGAGTACAATCAAGGCTCGGGGATATGGGGCTTTGGTTCAGTGTGAGGAAGTGCGCATTTTGGCATCAA
C133140__9.0	217	167	267	TGCTCCATCTCCTGGAAATGTATTCCAGTTTAATCTGCATCTTTCTTCAGAGTTGGATTCACTCTTTTGCCCAACCCAAGATTTGAATCAATCTCATTAC
C133140__9.0	223	173	273	ATCTCCTGGAAATGTATTCCAGTTTAATCTGCATCTTTCTTCAGAGTTGGATTCACTCTTTTGCCCAACCCAAGATTTGAATCAATCTCATTACGCGATT
C133246_14.0	390	340	440	ATGTATGAAATGGAAGGATGTGGTTTTATTACACCAAAGAGTTTGAAGAGAATGCTTGGCAGATTGGGTGAGTATAAGAGTGTAGATGATTGTAAAGCTA
C133246_14.0	400	350	450	TGGAAGGATGTGGTTTTATTACACCAAAGAGTTTGAAGAGAATGCTTGGCAGATTGGGTGAGTATAAGAGTGTAGATGATTGTAAAGCTATGATTTCTAA
C133394_50.0	69	19	119	TTTCTCTCCGAGTCGACTCAGTCTTGTCATCATCCAAGTCAACTCTTCACGGTCCGATCCGACTCTGTTGATTCAAGTCAATTCGCCACCAATTGCGACG
C133556_11.0	278	228	328	TAGTTGCATTCTCAACAAGCTCAGGGACACCATTAGTAACCACTTCTAAGGTTTCATGAAAGTCAAACAATGACTTCATTTGTTTAATCCATCAGTTTCA
C133574_20.0	459	400	500	CATGTGTCGCCTCTGCGTTGCACTATCGCATTGGCCTGGCGCACCCCACCAATAAAAGTCTAAGATTTTGTATTATCCTTTTGATTCTTGATTCCTGGCC
C133574_20.0	376	326	426	CCAATGGCTCACACGATATTAAATTTATTTCTTGAGGGGGAGAGTCCACTACAATAGCTTGCTATTGGGTCTCTCATGTGTCGCCTCTGCGTTGCACTAT
C133574_20.0	483	400	500	CATGTGTCGCCTCTGCGTTGCACTATCGCATTGGCCTGGCGCACCCCACCAATAAAAGTCTAAGATTTTGTATTATCCTTTTGATTCTTGATTCCTGGCC
C133574_20.0	479	400	500	CATGTGTCGCCTCTGCGTTGCACTATCGCATTGGCCTGGCGCACCCCACCAATAAAAGTCTAAGATTTTGTATTATCCTTTTGATTCTTGATTCCTGGCC
C133660_55.0	395	345	445	AGTTTCCTGCAACAACTGTTTCAACTTTCTCAGAAGTCATTTTGTTGTTATTGTTATCTCTCTTAAGTGTTTTAAGAGGAAGAAAATAGAATTGAGTAAC
C133666_20.0	360	310	410	ACATGCCATATAGTTGAAAAACACGGCCTTGCTTGATCTTCAAGTTATCAAGGACTAACCTTGCAACTGCTAAGATTAAAATTGAATACAATACAATTGG
C133684_48.0	113	63	163	TCCGAATCCATTATTTACCTTGGTTCATAATTCCAATCAACCAAACGAAAAACACGAAACACGTTCGTGCATTCACCATCTTCCAATTCGATTCGTAACA
C133684_48.0	114	64	164	CCGAATCCATTATTTACCTTGGTTCATAATTCCAATCAACCAAACGAAAAACACGAAACACGTTCGTGCATTCACCATCTTCCAATTCGATTCGTAACAT
C133690_27.0	228	178	278	GGTTTATAGGTTAAGCTTGTTGTGATTATTATGAACACATAAATTGTTTGGGAAATTGAGAATGTGATTGACAATTTCTTTCTTTGCTATGAAATCGAAC
C133690_27.0	236	186	286	GGTTAAGCTTGTTGTGATTATTATGAACACATAAATTGTTTGGGAAATTGAGAATGTGATTGACAATTTCTTTCTTTGCTATGAAATCGAACTCAAGAAG
C133810_18.0	282	232	332	GAGAAGACATAGACCCATCATGGTATGAACAACAAGATTACACAAAAACTTGTACTCTTTCCAATGAGGAATTACAAGAAATCAAAAATCTTCATTCAAG
C133810_18.0	408	358	458	ATTCGATTGAGTTAACCTTAGCAAAGGTTTGTCTCGAAAGAAACATTCCCTACTTAGGAATTTGTAGAGGCTCACAAGTTCTTAATGTTGCTTCTGGGGG
C133850_39.0	212	162	262	GAATGTCAACGGACACCATTTTAGAAAAAGAAGAATTTCCCAACCAATTTGGAAAACTTGTCCCACCGTACAAGTGAATTTTTAGGCTCTTCAAGTTTAT
C133850_39.0	387	337	437	CTCCTCAGTTTTCTCTATGCTTTTCAGGTTAGCATCTTCTGCCTCTTTTGCATCAACCACATTGTGTAGGTTTCTTATGGTAATTTTTCCTTGTAGGTTT
C133902__7.0	349	299	399	CCCTAATTATGTTGAAGAAATTCGTTCAATGTTGGGTATCCATGAAGTGCAACCTTTGATTCCATAATTCTGAAATTGGTGAGTATAGAAGAAATCTCAG
C133922_22.0	265	215	315	AATCGTTGAAGAGCTCGAAACAGATAGGGCAGAAAGTGGCTTGTTGTTGTTTGAGAACGCAGTTGGTGCAGAAGCGACGGTTGATGGCTCTGTAGCTGAT
C133922_22.0	325	275	375	AGTTGGTGCAGAAGCGACGGTTGATGGCTCTGTAGCTGATTGTGTGGAGGAAGAGAGGAGAGGTAGGGGTGACGCCGCAACAGTCGCATGCCTCCGGGGA
C133996_55.0	345	295	395	TGGGTCTGTTCTGCCTCTGCTTCTTGGCGAGCTTCTTCTTGATGATGAATGTCTTGTGTGAAGGCATTTTGGCAGCTTCTTCTTCCTCCGAGTTCGATCG
C134018_13.0	201	151	251	ATCGCACATTTCAATTTCCACTCTCCATAACCACCATCGAATCTCGTCTCCACATTCCACAATCGTTCCCCATTTTGCAATCCCATCCAACTCCAAAACA
C134020_11.0	303	253	353	TATATATATATTGAAAAAATAGAAGACAAATAAGCAAGACCAAAATAAAATAAAATAAATAAACAAAATTCAAATCAAGGTATCTAATACTAATAATCTA
C134080_29.0	112	62	162	GGTTCCAGATCTTCTCCACACCCACACTACTCGCTGTCACACAAATCCTACATTTTCTCTCTTTCAATTCTCTCCGTTCGGTGCTCGTCTGCAGCTTCAA
C134092_34.0	252	202	302	ATCCTCTCTAATTTCTGAGTTTTCAAATAAACCCTAAAAGCTTCAAAACAAAATTAAATACCTATCGTTCATGGATTTGAGGAATAAATAAGGAGGTTTT
C134128_27.0	91	41	141	CAAGTAAAAGAGGTATAAAAAGATTTAGAGGCCACAACAAAACTAGGAAAATTACTAATTTTTATAAAACATTACTATATCATTAAGGTGGCATGCCAAT
C134128_27.0	110	60	160	AAGATTTAGAGGCCACAACAAAACTAGGAAAATTACTAATTTTTATAAAACATTACTATATCATTAAGGTGGCATGCCAATAACTTACTCCAACATAATC
C134128_27.0	106	56	156	TAAAAAGATTTAGAGGCCACAACAAAACTAGGAAAATTACTAATTTTTATAAAACATTACTATATCATTAAGGTGGCATGCCAATAACTTACTCCAACAT
C134128_27.0	293	243	343	CATGTCCACCATGTCCGCCTCCATGTCCTCCAATTCCAGCTGAAGTCGTATCAGCAGTTTCACCATCGGAAGGCCTGTCAGCCATAAAAACCATGTTACC
C134128_27.0	317	267	367	GTCCTCCAATTCCAGCTGAAGTCGTATCAGCAGTTTCACCATCGGAAGGCCTGTCAGCCATAAAAACCATGTTACCATCTTTACCACGACCTTTCAACGT
C134130_35.0	223	173	273	AGAAGTCGTACGGAAATTGATCTTAGAAATTTTTGCACTGAAATTGATGTAAGACGCAATGAACTTTTACTTTTCCTTATTTTCTCAATGGGTTTTAGCA
C134130_35.0	242	192	292	ATCTTAGAAATTTTTGCACTGAAATTGATGTAAGACGCAATGAACTTTTACTTTTCCTTATTTTCTCAATGGGTTTTAGCATAACTCCAGATGAAACGGG
C134166_14.0	403	353	453	ATTATTACTGATCCGAATATGTGAATGCGTGAATTTAGTGATCGAAGTGGATTCAATTTCAAAAAATTATAATGTCAAATTAGTGTTTTTCTTGTGCAGG
C134214_12.0	229	179	279	CTGACTTTTCCGACATTTGTCAGATCTTTTCGACATGTATTGTACAAGTGTCATACAAGTGTCGGACACTGCGACACGCCTACTCCTAGAGATGTAAATA
C134252__7.0	292	242	342	AAGGAAATAAGAGAGAAAATAGGTATCTGTAATGGTATTTCTTCCTCAACAGAACAGTTACAGCAATTCAATGATAAGAAATGATAACAAACTGGTAACA
C134252__7.0	287	237	337	GCAACAAGGAAATAAGAGAGAAAATAGGTATCTGTAATGGTATTTCTTCCTCAACAGAACAGTTACAGCAATTCAATGATAAGAAATGATAACAAACTGG
C134252__7.0	458	404	504	AGAATTCATAGCTACCTTCTCTCACCTCTAACCACCCTTATATAATACTAACCTTACACTCATGCACTCCCCACACCATCCTATCCACGTGCCCCTTTCT
C134252__7.0	404	354	454	TTTAAGTCAGAGGCTCCCATAATTCACAGAGTGTGAATTGTCCTGCTAACAGAATTCATAGCTACCTTCTCTCACCTCTAACCACCCTTATATAATACTA
C134252__7.0	477	404	504	AGAATTCATAGCTACCTTCTCTCACCTCTAACCACCCTTATATAATACTAACCTTACACTCATGCACTCCCCACACCATCCTATCCACGTGCCCCTTTCT
C134252__7.0	480	404	504	AGAATTCATAGCTACCTTCTCTCACCTCTAACCACCCTTATATAATACTAACCTTACACTCATGCACTCCCCACACCATCCTATCCACGTGCCCCTTTCT
C134344__9.0	257	207	307	GAACTTGTAATTCCAACGACAACAATATAATTACTAAAGCTACTACAACTACAGTTATAGTTGATGATGATCACGAGCATGACATGGTTATGCCAGGCTT
C134344__9.0	335	285	385	ATGACATGGTTATGCCAGGCTTTCGTTTCCATCCTACCGAAGAAGAACTCGTTGAATTCTACCTTCGCCGTAAGGTTGAGGGAAAACGTTTCAACGTTGA
C134344__9.0	416	366	466	GAAAACGTTTCAACGTTGAGCTTATCACTTTTCTCGATCTTTATCGCTACGACCCTTGGGAACTTCCTGCTTTGGCGGCGATTGGAGAGAAGGAATGGTA
C134474_17.0	253	203	303	GAGATATTTAATCAATACCAGCCCATTTCCTAAATTCCTGAACATGCTCAAGCCTTTTGCTCTGTGCTTCTGTTCTTGAATCCGACGCTTTTAAACTCCT
C134520__9.0	172	122	222	ATACCATCCCTTAATTTAGAATTTCTAATCAAAATCAACAACCCCAATTCCATCCCTTAATTGGAGAAATTGATCTGTCTTGATAGCCTTCGTCAGAACA
C134520__9.0	198	148	248	AATCAAAATCAACAACCCCAATTCCATCCCTTAATTGGAGAAATTGATCTGTCTTGATAGCCTTCGTCAGAACATCTGCCAGCGGCTTCTGGGAGCTACA
C134520__9.0	327	277	377	CTTGATTTCGCAGAAAATGATACTTTGTCTCAATATGCTTGCTTCTGCCATGCAGAACTGGGTTCTTGGCAATGCTGATTGCATACTTGTTATCAATCAA
C134520__9.0	330	280	380	GATTTCGCAGAAAATGATACTTTGTCTCAATATGCTTGCTTCTGCCATGCAGAACTGGGTTCTTGGCAATGCTGATTGCATACTTGTTATCAATCAACAG
C134520__9.0	342	292	392	AATGATACTTTGTCTCAATATGCTTGCTTCTGCCATGCAGAACTGGGTTCTTGGCAATGCTGATTGCATACTTGTTATCAATCAACAGCTTCAGAGGTTT
C134520__9.0	350	300	400	TTTGTCTCAATATGCTTGCTTCTGCCATGCAGAACTGGGTTCTTGGCAATGCTGATTGCATACTTGTTATCAATCAACAGCTTCAGAGGTTTATCAACTT
C134538_48.0	292	242	342	CGTTCAGACACCCCAGATAACTGATTCGGAATGGCTAGAACCGATGGCTGTAGAATTCTTTGAGACTTGCTGGAAGTTAATTGTCATTTTGAGCCTTTCT
C134728_75.0	116	66	166	AAGATTTCTGGCCTAGATACTGGGGTGGAGTGGTAGTTCTTGATCGTAGCAGGGAGTTCTATAAAGCTCTTGGTGGTGGAAAGCTACTTAAAGAGAATTT
C134728_75.0	189	139	239	TGGTGGAAAGCTACTTAAAGAGAATTTTATATCAGGATTTTTGCTGAATCCGAGAGCACTTTCGAATTACAAGCGATCAAAAAGTATGAACATTGATTAT
C134728_75.0	255	205	305	TTACAAGCGATCAAAAAGTATGAACATTGATTATAATTTTAAAGGTGAAGGTGAAATAAAGGGTGGACTTTTTATTATAGGGAGTGGAAAGAGTGGCATT
C134728_75.0	314	264	364	AGGGTGGACTTTTTATTATAGGGAGTGGAAAGAGTGGCATTGCTTATCAGTTTATAGAGAGAAACTTTGGTGATTGGGCACCTCTAGCTGAAGTCATTGA
C134780_35.0	76	26	126	CAAACCCCCTTCTTCGACGAGTCCTTCCTTTCTACCACTCTGTCTGAAAACACGAAATGGCGTCCAACAGTTGTAGGAAGTCTTTCCAAATAGCTTCATC
C134796__9.0	383	333	433	TCTGCAATATTGCGGAACCATGGGTACACGCATACACATACATACTATAATAACCACCAATAATTTCATGTTTCACTTTATGCTAATTTGTTTTTGTTGA
C134804_20.0	374	324	424	TGTATTCAAATATCTTCATCTTGAATTAGTGATCTATGTCCAATTTGGTTTTTCCATACAAGCCTATTAATCATGCATCTAACAGAATATAATTTAGGAA
C134822_19.0	216	166	266	CAGCTGTCAAGTTTGTTATGGGTCTCCTATATAATGGAACCATGTATTCCTCGTTTAATATGAAAATGAATATACAAGATCTTTCATCAGATTTTATCTT
C134976_19.0	67	17	117	GCAATTTATCATACACAAGATGAGTATGAGTATAACCAATTTGCCGACCAGCCCACAAGAAAAACTTTACACACAACTCAGGGTTGTTAACATTATCCAT
C135038_53.0	234	184	284	GTCTGTAATTTTACATGTTATGTTGGTTTTTATGTGAATATTTTCCTGCTTACAGATAAAACAAGTGTCCTGTATTGTACCATACAGATGTACTATAATC
C135150_54.0	210	160	260	CACAAACAGTTCCTGCTATAAAAGAAAAGCAACCCCTAATTATACCCATGGTTGCTCCAGCACCAGCTATGAACCTTTACTATCAAGTTATGGCTTCAGC
C135150_54.0	411	361	461	ATGGAGCTGCTCAATTTTTTTTGTTTCAGGGTTTTAATTGTTTTTTTTTTAAAACTAAATTAATAATAAACCTATGAGTTCGCACTAGTGGAGTAACACA
C135174__8.0	103	53	153	ATACTGCCTCGGTTTTTATGTGTGGCCTAAAATATCTGAAATTTGTTAGTCGTGGCAGTTTAACGTAACAGTACAGTTTCACACTCCAGATTCAATTTTT
C135174__8.0	187	137	237	TCCAGATTCAATTTTTCAACAAATATGTCTACGAATTGCAAAACTATGGACAAAGCATGTATGTTGCCACAGTTTTTGAGTTGTGGAACAATTTAGCGTG
C135182_33.0	366	316	416	TGCAGGTTTCATTCGATTTCGCTTCACACAAGCCTCCATTGATGAAATTTACCACATAGGTGTATTCAAAAGCCTGATTCGGTTAGGTTTTGTGTTTAAA
C135182_33.0	423	373	473	AGGTGTATTCAAAAGCCTGATTCGGTTAGGTTTTGTGTTTAAAAGTTTTAATTTTGAGCGAAGAAGGAGAGAGATGAATATTAGAGAGAACGAGAGAAGA
C135218__7.0	196	146	246	ATTCACATACTCTACAACGATACCTCGTATCCACCAATGTCACCTTCTTCGAGTCTGTTCCATATTTCAAGTATAGCCAAGTAACTCCAGAATCCCTACA
C135238_22.0	187	137	237	AAAATTACTTTGTGTTTTGGTCTTTATCCTCATTGCAACTTCCATGCTTCAAACAATGGTTATGGCTTCTCATGGACATGGAGGCCACCACTACAATGAC
C135254_26.0	375	325	425	AATCTATAGGTTCTTTCTTGGCTTCATTATCATCTTTTTCTTCATCAATTCTTTGAAGACACCCCAATTTGCTAACTTTGAGACGTCTTGGTTGCAGGCA
C135334__8.0	86	36	136	ACAAGTTTTAGGAGAGAATTTTCATAATCTATAAATTCCTAATAGATTAATTGGAGGTACAAATTCCTAAAATTAGTTACTTGAAGTTTATGGCTCTCAG
C135334__8.0	242	192	292	AATCCATCCATCTGCTACTTGATTTTCAAAGTGATGCATCATCCTTTCATCGATAAATTTTCAAATATTAACCAGCAAGCAAAGAAATGCTCAAGAGAAA
C135334__8.0	93	43	143	TTAGGAGAGAATTTTCATAATCTATAAATTCCTAATAGATTAATTGGAGGTACAAATTCCTAAAATTAGTTACTTGAAGTTTATGGCTCTCAGTACTCAA
C135420_54.0	28	1	100	AGGGACAAAAGGATTTCTTTCGAGATTCCTTTGAAGAGATAGACTTTCTCCGCAGTTGGAAAAAATAAATGTTGGCAAATACTCTTGCAAATGGATTTT
C135436_26.0	318	268	368	AGCTGGGTTTGAAATTGATGGAATGATATGCAGACCGTGATGAATTGATGGTGTGGAAAAGAAGCTGAGAAGAAGAAGCTTGAATTGAGAGCTCGTTTCC
C135456_16.0	186	136	236	AGAGGCATGATAAAATTGAATTAAATTCAACCCTTTCAAATTTTAGTCAATCTCAAATGCTTTCCTCCATGCACATCATAGCATTGGAGCCACAACCAAT
C135584_20.0	361	311	411	AGTTCTTGGACTTCTAGCTTGACTTCGTGGTACCAACATGTGCGCTTATTATCACTGAGCAAAAGCCCCCTTCCCTTTTTCATTGATTGAACCCCATCTG
C135602_49.0	388	338	438	TCTTGAGTGTTATGTTGAAACAGTTTATTGATTCAGTGTATCAATAATGTAATCCAAATATACTGTCATCTATGTTATTACTTCTCTTACTAATCAATTT
C135640_18.0	148	98	198	AATAATTTTTATAAGATAACTTAAAATATTTTCAACCATTCCATGTTCTATCTCTTTTATTTTTGGTTTTGATTCTAAGTTCAAGCTACTTTCCTTTTAC
C135640_18.0	180	130	230	CAACCATTCCATGTTCTATCTCTTTTATTTTTGGTTTTGATTCTAAGTTCAAGCTACTTTCCTTTTACAACAGTTCATACATTCTGTGAATCTGGTTTTT
C135740_14.0	288	238	338	GCAATCTTGAAGAAGCACTTTCACTTGTTTACACTCACCCTTCTCTATCGCTACAAGACTATGCCTTTCTGTTCCATGCTTGTGCTCAGAAAAAATGGAT
C135764_28.0	212	162	262	CTCTCTCCACACAACAAAGAAAACAAGAGTTTCAACAACTAGTCTTTTCTTTTTGATATTATTAATTATCACACAAAGATGAGTGATATTGATTCAAATA
C135764_28.0	230	180	280	GAAAACAAGAGTTTCAACAACTAGTCTTTTCTTTTTGATATTATTAATTATCACACAAAGATGAGTGATATTGATTCAAATATTAGAGGCTCAAAGAAGA
C135764_28.0	153	103	203	TTTCAACAATAGTATTCAACAAACACACTCACTCACTCACTCACATTCTTCCATCATCACTCTCTCCACACAACAAAGAAAACAAGAGTTTCAACAACTA
C135800_32.0	162	112	212	CCCAACAACAAACTTCACCACACCCCAACATCTCTCGCGAATTCGACCATGCCATTCCCTCTCATTCCGACGTTGCTGCTTGCTATCACTCGTCTGCCAC
C135930__6.0	252	202	302	ATGAGTCCAGATTTCCATACCTAGAGTTGTTCACCACAAATAATGTGTCTCATGCCACTGTTCCACCAAAATCCACCTCTGTGTCAAACTTGCAGTCTTT
C135982_33.0	155	105	205	AATTCTCACAAAATTTATGTTTTTTTTCATGTAAAAATTATATTACATGCGACAATTCTGTTTCTCTTCTTCTTCCTCTGACTTTTCTCTCTACTGTTCC
C135982_33.0	411	361	461	CATTTATTAAGATTTGATCTTTCATATCCCTTAGTAGAGGTGGTTACCACAGAAAATTTTCATTTTTATTCTAAATTTTGAAGGAAGATGCAATCGAGGG
C135982_33.0	110	60	160	ACAACAAAGCACCAACATTGTTTTCTCAAAATTTCATTCATCATCAATTCTCACAAAATTTATGTTTTTTTTCATGTAAAAATTATATTACATGCGACAA
C135982_33.0	115	65	165	AAAGCACCAACATTGTTTTCTCAAAATTTCATTCATCATCAATTCTCACAAAATTTATGTTTTTTTTCATGTAAAAATTATATTACATGCGACAATTCTG
C135982_33.0	121	71	171	CCAACATTGTTTTCTCAAAATTTCATTCATCATCAATTCTCACAAAATTTATGTTTTTTTTCATGTAAAAATTATATTACATGCGACAATTCTGTTTCTC
C136000_21.0	206	156	256	AACCCTAAACTCGTCTTAGCTCAGAAACGCACGCATAATAGAAATAAATCCAAACAAAACCTAATTGAAATTCAAAAGCATACCTTGATCTAAACCTACT
C136000_21.0	349	299	399	ATTGAACAAATCCCCTACTAATAAACGAAACTTCAAATATTCCACAAACAAATCTCAAACCGAAAACCACAACTACAAACTGAAACAAAACAAAAAGCAG
C136020__4.0	328	278	378	TTCAGAAGTTCTGGACGACGATTTCCAGATGCTTCGGTTCAGAAGTTCTGGACGACGATTTCCAGATGTTTCGGTTCAGAAGATCTGGACGACGTTTTTG
C136036_14.0	338	288	388	AATTATGGGGTTTATAAATTTTAACTGGACTAGAGCCACTTTGGAATGTTTGCGGCCATTTATATACATTTTCCATTTAAGTGGAAGTATAAATATCCTC
C136102_15.0	262	212	312	TTCCTAAAGCGACGATGACAAAAATTATTAAAGAGATGTTACCACCAGATGTGCGTGTTGCAAGAGATACTCAGGATTTATTGATTGAATGCTGTGTAGA
C136152_33.0	110	60	160	ACAATAGAACTCTGGGCCAATTGTCTCCAATGACAACAAATCCGATATACTCAACTTCTTGAGAGAAGGTAGTTGGCCTAGCGGTGGAAGTGTCATGCAA
C136152_33.0	101	51	151	TTCCTCAACACAATAGAACTCTGGGCCAATTGTCTCCAATGACAACAAATCCGATATACTCAACTTCTTGAGAGAAGGTAGTTGGCCTAGCGGTGGAAGT
C136194__8.0	96	46	146	AGAACCGCCGATTTTGTTGCCAGAGTTAGAACCTTTACTCGATAGAGAAAGGATCAAAGACCCAGATGGATTAAGTGATACATTCACAAACAACTGGATC
C136204_48.0	355	305	405	AGGAAGTTTCAGGTTGGTATTCGAAAAATGGTCGTGGATTTGTGAAAATGAAGAAAAAAGGAAGGAGATGGTATGTTAATTTCAGCATGTGGTTGGATTT
C136204_48.0	338	288	388	TGCTTTGTAGCGAAATTAGGAAGTTTCAGGTTGGTATTCGAAAAATGGTCGTGGATTTGTGAAAATGAAGAAAAAAGGAAGGAGATGGTATGTTAATTTC
C136222_44.0	88	38	138	TAAAGCAATCACAGTAACTAGCAAACATTCTTTCAAGAACCTGAATACAGAATACATAAAGTTTGAGAATATGGGTACCTCAATTGGGTTGAGGCATTGG
C136238_21.0	356	306	406	TACCCAATTTAGAAGTTACTTGGGTGCTCATGAGAGTAGAATATTTCTCGTATTCCTAGGTTACTTGAGATCAAGTATTAGCTGTTGTCTTATCTATCAT
C136238_21.0	372	322	422	TACTTGGGTGCTCATGAGAGTAGAATATTTCTCGTATTCCTAGGTTACTTGAGATCAAGTATTAGCTGTTGTCTTATCTATCATCATCTAGAATTAGGGA
C136238_21.0	394	344	444	GAATATTTCTCGTATTCCTAGGTTACTTGAGATCAAGTATTAGCTGTTGTCTTATCTATCATCATCTAGAATTAGGGAATAGTTCCCCGTCGCCACCATC
C136254_38.0	131	81	181	TTGGCAAACCATCATTGAAAACATTGGGTATTAGTAATACCATTGTCTATGCAAGGGAATTAGGCTTGTAAGTTCTTTCTTAATTTGTAAGTTATTTGGG
C136254_38.0	441	391	491	AAAAAGTAGCCCCTCCTAAATGAATTATTTTACCTGCATACTTGTTTGACGTAAGATCCACAACATCTTCATCACCGGTGCTGAAAGATAAGCTTTCACT
C136292_31.0	424	374	474	TCGTTGTTGCACTTTGTTGATCTTATGTTAACGATCTACTACTTTTATCGGGTTTTTCTTCTAATATTAGTCTTTGTTTGATCATGTACATATGCATGTT
C136296__9.0	448	398	498	GACCCTTTATAGCTAAAGCAGCTACATCATGAGCTCTAGCTGCCATTTCGGCAGTAGGGTATGTTCCAAGCCATATCCTTGATTTCTTTCTTGGCTCTCT
C136308_18.0	361	311	411	AAGCTTGGATGAGCTGTTGCATTTGCATTGAGAGGAGATGCTCTTGATTGGTGGATTTCTTGGAAGGACAATCATCCAAATATTGGTTGGGGGGAATTTT
C136308_18.0	373	323	423	GCTGTTGCATTTGCATTGAGAGGAGATGCTCTTGATTGGTGGATTTCTTGGAAGGACAATCATCCAAATATTGGTTGGGGGGAATTTTCAAAGGTTATCC
C136354__6.0	27	1	100	TTCTGTAAAGGGGATACACACAGAAGAAGATAGAAGAGGAGACAAAGGTTAAGATAATATTTCCTTCTTCAAAAGAAGAGGAATTTATTAGTAAGTTTT
C136384__6.0	296	246	346	TCAACACCATATAACATACATACCACATATATCCAACATTAAACAACAACCTTTTCATCAAATCAACACATTTTCACACAAATTTATCATTATTCCTAAA
C136390_59.0	111	61	161	GAGAAGGAAGGCTAGGGCTGATAAAGATATTAGCAGGTTGAGTGGTGTTAATCAAAAGCACGACGAGAGTGATGTTGATTCTTATGAAGATATTGAGATT
C136446_57.0	194	144	244	TTCAGATTCAGACAGATATATATCCCTTTCCGCGTAAATCTCTCTCTCTATTGTCTCTCTCTCTCTCACAGGTTTTTCGGTCTTCGCCATGGCGGAGCGT
C136464_21.0	138	88	188	AATGGAAGCCAAAGATGGACAGAAAAAATTGCTACAAGCTGAAGAAATGCTATATGATAAATATACTGTAGGATTTGGATGCAACGATCTGAGTTTGAGT
C136480_14.0	278	228	328	AGTGATGGATCGAAAAGCCTGGACTGGATGGTTTTAATTTTGCTTTTATCAATGAATTTTGGGGCCTCATGAGATTGGGTCCAAAGGGCTAGCATCAAGA
C136480_14.0	285	235	335	GATCGAAAAGCCTGGACTGGATGGTTTTAATTTTGCTTTTATCAATGAATTTTGGGGCCTCATGAGATTGGGTCCAAAGGGCTAGCATCAAGACTATCGA
C136480_14.0	301	251	351	CTGGATGGTTTTAATTTTGCTTTTATCAATGAATTTTGGGGCCTCATGAGATTGGGTCCAAAGGGCTAGCATCAAGACTATCGAAAGTTATGGATTTGTT
C136480_14.0	315	265	365	TTTTGCTTTTATCAATGAATTTTGGGGCCTCATGAGATTGGGTCCAAAGGGCTAGCATCAAGACTATCGAAAGTTATGGATTTGTTAGTTCTCATACACA
C136480_14.0	333	283	383	ATTTTGGGGCCTCATGAGATTGGGTCCAAAGGGCTAGCATCAAGACTATCGAAAGTTATGGATTTGTTAGTTCTCATACACAATCGACATTCTTTAAAGG
C136480_14.0	375	325	425	AGACTATCGAAAGTTATGGATTTGTTAGTTCTCATACACAATCGACATTCTTTAAAGGGAGGCAGTTGGTGGATGTTGTGTTAGTGGTCAATGAGATAAT
C136488__6.0	440	390	490	TTGATTTTACTGGTTTACCGGTTTATTGGTTTTATCAATTTGTCTGTTTTGCTGTGTTAGAATTATCATTGTTTTTAGCATGTCCGTGTCGTCCGATTTT
C136488__6.0	387	337	437	TTTAATTACGTGTCGTGCCGTATTATTTAATCGAGTCCGTTTAGGTCGTGTGGTTGATTTTACTGGTTTACCGGTTTATTGGTTTTATCAATTTGTCTGT
C136530_30.0	249	199	299	CCACACATTGCCATCCACAACCATATCTTGTATCAAACTCCTTTTTTATATGAGCAGCAATGGATTTGCAATCAAGAACATCATAAAGATCAAGAGCTTG
C136530_30.0	406	356	456	CATAGCTTTACCTTCCAACATCTTTGCTACTTAACTCTCAAATAAGATCTAAACATTGATATTTAGGTTGTTTTTTATTTTTCTTTCTATTTTGAAGGCT
C136584_16.0	342	292	392	TTATAAGCTATGTAGCATCAAAACTTATAATTGAAGTTGCGTGTGACACTGATGACACTAATGCATGAAGTTACATTCCATCATGTAAATTTTTATAAAT
C136584_16.0	352	302	402	TGTAGCATCAAAACTTATAATTGAAGTTGCGTGTGACACTGATGACACTAATGCATGAAGTTACATTCCATCATGTAAATTTTTATAAATTATTATTGAG
C136614_16.0	100	50	150	ACACGCAGAGTTGGTAGTTCAACTGGTTTGACCTAAGAGTTGAAGGAGTTGAAGTACTTAAAGGATCGGAATTCAAACTCAGAAGAAGGAGAAAATACTA
C136614_16.0	207	157	257	TAATATACTAACACTTTTAAGGGTAAGCCGTACACCAAACCAGAGCCGTCTTATGTTTTTGGAGGTCCTGTGTAGGTTAATCGTAGTTTAATATGATAAA
C136614_16.0	39	1	100	GTGGGTTGTAACTCGAGGCTATATAAGAGAAGAGACGCGTCAAAGTAAAACACGCAGAGTTGGTAGTTCAACTGGTTTGACCTAAGAGTTGAAGGAGTT
C136670_15.0	119	69	169	AAACTGGGCCAAATGCAGCTCCAGAACTCACAAGCTCAACCATAGCACGGCGAGGGTTAGTCTTGTGTTTCTCACATAGTTCCGGCAAAAACACTCCCTC
C136670_15.0	128	78	178	CAAATGCAGCTCCAGAACTCACAAGCTCAACCATAGCACGGCGAGGGTTAGTCTTGTGTTTCTCACATAGTTCCGGCAAAAACACTCCCTCTCCAGCAGC
C136700__6.0	284	234	334	TCCATCCAAACGTACCCTAAGATTTGATGCCCCTCTAGCAAAATTTCTATAAGAAAGCAACGGCAACCAAGCCTTATCCCTCTAGTTGGATCGGCTTCAT
C136716_13.0	319	269	369	CGTAAGGTAAACCTTCGCCGGATTGATCCGGTGCCACCGGTGCCAGATTAGATAAGTTGATGCGGGCACCATCGTTATCAGCGTTTTCTTGGAACTCCAT
C136716_13.0	404	354	454	TTCTTGGAACTCCATGGATGTTAGGGTTTATAGGAGCAGAGAGAATTGATGTGTTAACTTGAGATTTTTGTTTTTGTGGAGAAAAGGGTGAAGTTGAAAA
C136716_13.0	460	410	510	ACTTGAGATTTTTGTTTTTGTGGAGAAAAGGGTGAAGTTGAAAATGAAAATAGAAAATGATTGAAATGGAGAATGAAGCGCGAAGAGAGTAAGCGAGTAA
C136734_16.0	172	122	222	CTAAACCATGGATCAAAACATGGTTTTAAATTGTGGTCCGCAACCGCAACTGCAGCCGCAATATTGCTGGTGCAGTAGTCACCGCAACTGCAGCCGCAAT
C136742_47.0	179	129	229	CATCCTCTCCACCCATGCAGCAGAAAGGGTTGGAAAATGTGACAGTGTCTGAGGTGCTAATGACAAAGGGGGAAGAAAAAGTGGGTTCCTGGCTTTGGTG
C136742_47.0	95	45	145	CTCCAAGGGCTGCGATATTTCAACAATTCCACGGGAATGGAATGTTTAGAATGAACAAAATATCTTCAGGGTTTGGATTTATTACATCCTCTCCACCCAT
C136790_55.0	317	267	367	GAAGCCTGAATTCTCCTTCGTTGCCACTGAACTTCGCCTCCAGACTGGCCATGAAAGCGAAGGTACGTGCAATGTTTTGGGTTGGTTCTGATGAACGTTC
C136790_55.0	365	315	415	CCATGAAAGCGAAGGTACGTGCAATGTTTTGGGTTGGTTCTGATGAACGTTCTTTGCATAACATTGCTGACCTAATTGATGCTGCTGAATACTCTCTTTC
C136790_55.0	363	313	413	GGCCATGAAAGCGAAGGTACGTGCAATGTTTTGGGTTGGTTCTGATGAACGTTCTTTGCATAACATTGCTGACCTAATTGATGCTGCTGAATACTCTCTT
C136814_16.0	108	58	158	ATTGTTAAAGTTCATGATCATTTTGAATGAGATCTATTAAATTGATTTCGACTAAAAGTTAGTTGAATGTGTAGTAGTTTATGTTTCATGTTGGAAAAAG
C136814_16.0	106	56	156	TTATTGTTAAAGTTCATGATCATTTTGAATGAGATCTATTAAATTGATTTCGACTAAAAGTTAGTTGAATGTGTAGTAGTTTATGTTTCATGTTGGAAAA
C136814_16.0	176	126	226	GTGTAGTAGTTTATGTTTCATGTTGGAAAAAGTAGTTTGGAAATCGAGACTAAGAACAATTTATGTAGACAATACTTTCTAGCGCTGTGACGCAGACTTG
C136814_16.0	183	133	233	AGTTTATGTTTCATGTTGGAAAAAGTAGTTTGGAAATCGAGACTAAGAACAATTTATGTAGACAATACTTTCTAGCGCTGTGACGCAGACTTGAGCACGA
C136814_16.0	110	60	160	TGTTAAAGTTCATGATCATTTTGAATGAGATCTATTAAATTGATTTCGACTAAAAGTTAGTTGAATGTGTAGTAGTTTATGTTTCATGTTGGAAAAAGTA
C136814_16.0	47	1	100	TTTGCATGCTTTTCTATTCTTTCACAATTTTAATTTTCCATTTTTTGTTCATATATTATTGTTAAAGTTCATGATCATTTTGAATGAGATCTATTAAAT
C136856_19.0	119	69	169	AAGTTCAATTGTTATAGAGCTTCAATGTGAAGCTCTGAGCAATTTGTGAGTGAACTCTAGTGGTTTAGGTGACAGGAAAATGGATGAACAAACTCTGCAG
C136864_43.0	227	177	277	ACACCAGATACCTACTAAGTTTGAGTATTATGGCATTGGAAAAGCTGTTTTTCTTCTATCATTTGTTGTGCTTGTAATTTCATGTGTTTATCGGTTTTTG
C136864_43.0	236	186	286	ACCTACTAAGTTTGAGTATTATGGCATTGGAAAAGCTGTTTTTCTTCTATCATTTGTTGTGCTTGTAATTTCATGTGTTTATCGGTTTTTGCTTTCGGAA
C136910_22.0	198	148	248	CTGTTATTTCATCAAGGCCTAATTGCCTATCTTAGGAAGTTTCAACATCGTTAGTATGAAGAAGATCGACAAGATGAACCTTGCCCTTATCCTGTAATTG
C136910_22.0	282	232	332	CCTTATCCTGTAATTGCCTCTATATTATGTTTGGAAGATTGAACACATTGTAGAGATTGAAAGTTCTAACTGTTAATACCTATACCGTCTAGGCCTAACT
C136946_41.0	97	47	147	ACTCCGGCAGTAACTGTTCACAAGTATGGCGTCAGTTTCTGGTTCGATTGGTGTGGATCTGAACAATGAAATGAGAAGTCATCAAGTCGCCATAGCCGAA
C136946_41.0	72	22	122	AGAAAGCGGTATAGAATACGGTGTGACTCCGGCAGTAACTGTTCACAAGTATGGCGTCAGTTTCTGGTTCGATTGGTGTGGATCTGAACAATGAAATGAG
C136956_12.0	257	207	307	GCCCCATAACTAAAATTGAAAGTTCTCAAGTTTTTTAAATGCTTGCATCAATGACTATTAATCTTAATCTTAAATATAATCTATGCATCCACTAACATAG
C137002_14.0	446	396	496	GTGTTGGTTATTACCAGGCTACCTTGATTTTCGTAAGTAATCTTGTGTTCGTTATTACCAGGCTACCTTGACCTTTCATTGAATCCCATGCGTTACGGGG
C137012_35.0	146	96	196	AATGACTGTTTCTGCTCCAACATGCTTCTTTCCGGTAAAGAAGGTTTTGGTGAGGAAGTTGTAGATTGAAGGCTTCTTGTGTATAAACAGAATGAGGGTC
C137054__4.0	260	210	310	CCTTAAATTTGATCTGTTCCGTCTGTGTTTTTGGACTTCATGGTCATTCAATCATAAGATTCTGAACGGCAACAAACTATTATTACTTATAAGTTTGATC
C137096_29.0	196	146	246	TGAGAACACTTCAGGGCATGAAAGATCAAACCTCTAAGTGTGATTCAACGATCAAATCTATAAGGGATTCTACTTCTTCTAAGCAAGCTAAGGCTAGGCT
C137172_29.0	329	279	379	AAGGTGGTGGTGGTGAAGAGTAAATATAACTATCTGCAGTAGCAGAAACCACAGTAATAGAAATCAAAACAATGGCCAATGCCATTGCTATTGGGGGCCA
C137260__9.0	296	246	346	ATAAAATGTTCTAATGGTTTTCTCATTCATATTTTTAGAAGGATAATAATTTCATTTACGATAAAATCTCCAAATGTAAAATATGCTGACACATATCAAT
C137296_22.0	267	217	317	CTTAATAATCTTTATACCTTCTCATGAAACATGATATTTTGACTAATAACCCTAAGGTTTCCACCCCTAAATCACATCCATGACCATTTGATTTTCATTA
C137380_49.0	189	139	239	GGGATCAGATTCAACAACACCAGCCATTTTTTCCCACTTGGTTAACTTCGCTAAAAAGGGAAAGATAGAAATTGAATATGAAGTTGAAGATCGCGTTTTT
C137380_49.0	253	203	303	ATAGAAATTGAATATGAAGTTGAAGATCGCGTTTTTACTAATTTTATAGCGAAACTAAAAGTGGTGGCGACTTTAATTCATACTTATGGGGTGACGTGTG
C137380_49.0	232	182	282	AACTTCGCTAAAAAGGGAAAGATAGAAATTGAATATGAAGTTGAAGATCGCGTTTTTACTAATTTTATAGCGAAACTAAAAGTGGTGGCGACTTTAATTC
C137380_49.0	257	207	307	AAATTGAATATGAAGTTGAAGATCGCGTTTTTACTAATTTTATAGCGAAACTAAAAGTGGTGGCGACTTTAATTCATACTTATGGGGTGACGTGTGCCAT
C137380_49.0	279	229	329	TCGCGTTTTTACTAATTTTATAGCGAAACTAAAAGTGGTGGCGACTTTAATTCATACTTATGGGGTGACGTGTGCCATTGCGTTGCATCGCAGTCCAGTT
C137380_49.0	411	361	461	TACTACTATAGTGTTGCTGATAATTGAATTAATAATTATAAGTAGCACTCATATAGGAGCATAGTAGTTGGTCACTGAATCACAACACAAATAATGGTGG
C137382__3.0	308	258	358	TTCTGCTGCTTCTTCACCTTTGTCTAAATTAACAGACCTTTTGATCCTAGCATGACCTTCAATAAAGCGATCGACTACACCTTGAAGATTGTCATCGGGC
C137412_49.0	272	222	322	GAAATGCTGCCAGAGATAACAAGAAGAATAGGATTAACCCTAGACACGTTTGTCTCGCTGTGAGGAACGACGATGAGTTAGGAAAATTGCTTCAAGGTGT
C137412_49.0	383	333	433	ACGGCGGAGTTTTGCCTAACATTAACCCGGTGTTGTTGCCAAAGAAAACCAGTTCTGCTGCTGCCGAGAAATCTACTGCATCTAAGTCTCCTAAGAAATA
C137474_31.0	92	42	142	CTGATGACAGTGATTTCACCAACCAGTGGCCTTTGGAGATCTCTGAGTTCTTGATATTTGACGATGATCAATGGCCAGAAGATGAACCAGAGCCATTTGT
C137474_31.0	189	139	239	TGTTTCTGAACATGTCACCAACCAAGACAATGAATTAGGAGCTGATTTTGGAGGAAGTGGAAGCCGAATTGAAGGGCCAGCTTCCAGCAGTGAACGTGAG
C137554_17.0	105	55	155	ACTAAATGACCTAAAGTGTGAACATAATAAAAAAAAGCAATATAAAAACTAAAATGAAAGAGCATATTATGATGGCAATGTGATGCCATAAGGTATATCC
C137600_56.0	297	247	347	AATCATTGTCATTGTATGAATTTGGAGTTAGAAAATTGAGAAAAAATGGATTCAGTTGGAGGGGATGAGGTAATTGAAGAGGCTGTAGAGAATTATGAAG
C137600_56.0	301	251	351	ATTGTCATTGTATGAATTTGGAGTTAGAAAATTGAGAAAAAATGGATTCAGTTGGAGGGGATGAGGTAATTGAAGAGGCTGTAGAGAATTATGAAGAGAG
C137686_19.0	276	226	326	CCATTCCATAGCCCTTGACAAGCTGAGAAAAACCCCCATGACGGTTGTCTTGATTGACCATCGAACACCATTTAATTTGGCTTTGAATGTTTAGGATTCA
C137686_19.0	431	381	481	GATTGGTGTTCATAGCGAAGAAGTAAGCACGTTTGGTGTTGAATTCGAACCGTTTTGGTGAGTGGCGATCGGCCATGGAGGTTTGAGCGCTGGAGACGAA
C137686_19.0	430	380	480	GGATTGGTGTTCATAGCGAAGAAGTAAGCACGTTTGGTGTTGAATTCGAACCGTTTTGGTGAGTGGCGATCGGCCATGGAGGTTTGAGCGCTGGAGACGA
C137746_29.0	189	139	239	GTTTACTTGTGAGGTTTTGCTGCTCTTGGTGATCACTCTTTCGGTCTCTAAGTTGCTCTCATTGCCAATGATCATCCGTACTCCTGTCCTCTCTCTACAC
C137764_18.0	449	399	499	GGTATGAATGTGGTTTGTTTCAAGTTTCTTATATATTGCTCTGTTGTTGCTTTTGACAATACAACCATTTTGAATGAAAGAGAAATAGGTGATTAGGCTT
C137780_46.0	115	65	165	TGACATTGGTGTATGATTTTTCAAAGTAAGCATAGGGGTTTTATTCCTCATGTCATGGGCTACAAAACCATATAAATAAGTTCAAAAATGGTGAAGAAAT
C137816_35.0	93	43	143	TTCAATACTCCATCTTCTTATATCTTTTGTTAAAGTTGTGAGTAAAAAATGAAAACAAATCTGGAACAAACTTAGCTTTTCACCTATGTAACAACAAGCA
C137824_49.0	231	181	281	GAGTCAAGAAGCCTCATCGTTATCGTCCTGGAACCGTTGCTCTTCGTGAAATTCGTAAATACCAGAAGAGTACTGAGCTTTTGATCAGGAAACTTCCATT
C137824_49.0	67	17	117	TAATTACTATTTTCTTTGCTTTTTTTCTCTCTTCTCTCGTTCTCTTCATCCCAAATCATCAATGGCTCGTACAAAGCAAACTGCTCGCAAATCCACCGGC
C137826__7.0	217	167	267	CCACTGCATGGCCAATATCTGGCCTCGTACAGACCATTGCGTACATCAAACTTCCAATGGCTGAAGCATATGGAATGTTAGCCATGGATTCTCTTTCTTC
C137876_11.0	453	403	503	TTTGGTCTGGAACAACTTATCTTCTTCCTCTTTTAGGTTCTTTCGTCGCCGACTCTTTCCTCGGACGCTACTGCACTATCATTTTTGCTTCTCTCATCTA
C137876_11.0	442	392	492	GAATGTTAATGTTTGGTCTGGAACAACTTATCTTCTTCCTCTTTTAGGTTCTTTCGTCGCCGACTCTTTCCTCGGACGCTACTGCACTATCATTTTTGCT
C137946_24.0	247	197	297	CGTTGAATTTACGCTTATGGTGTCATGAACACAACACGAAAAAAACGAGGATGAAAGGGAATACCTTTACTACCTGAAACGGGATTCGGCGCAACAGAGT
C137966_23.0	318	268	368	TCTCCGCCACCTCCCTCACCACCTTCTCAACCTCCACCTTATCTCTCTCCTCCTCTTTCTCATTTTACTTCTCAAACCTCACCTCCTCCTCCTGATTCAT
C137966_23.0	326	276	376	ACCTCCCTCACCACCTTCTCAACCTCCACCTTATCTCTCTCCTCCTCTTTCTCATTTTACTTCTCAAACCTCACCTCCTCCTCCTGATTCATGATATTGA
C137998_32.0	158	108	208	GTGTTATCACTTATCCAACCATGAGAAATACGGAGGAAAATAGAAAAAACGGAAATGAAAAAAAGGATAGAGAACAAGGATTGAAAACCAAAAAAAAAGA
C137998_32.0	281	231	331	TAACTCACCTCCTCCGTCCACTATTTCATCTTTCTCACCGAATCACCAACGACACTTTCACGTCTCCAAATCCTTTCCGCCCACCACTGCAGCTCGCATT
C137998_32.0	280	230	330	GTAACTCACCTCCTCCGTCCACTATTTCATCTTTCTCACCGAATCACCAACGACACTTTCACGTCTCCAAATCCTTTCCGCCCACCACTGCAGCTCGCAT
C137998_32.0	270	220	320	CATCATCTTCGTAACTCACCTCCTCCGTCCACTATTTCATCTTTCTCACCGAATCACCAACGACACTTTCACGTCTCCAAATCCTTTCCGCCCACCACTG
C137998_32.0	334	284	384	ACTTTCACGTCTCCAAATCCTTTCCGCCCACCACTGCAGCTCGCATTTTCGATATGTTGCCTCTCCGAACCGTACCGCCGTTCAGTCTCCATCTCCGGTC
C137998_32.0	320	270	370	GAATCACCAACGACACTTTCACGTCTCCAAATCCTTTCCGCCCACCACTGCAGCTCGCATTTTCGATATGTTGCCTCTCCGAACCGTACCGCCGTTCAGT
C137998_32.0	333	283	383	CACTTTCACGTCTCCAAATCCTTTCCGCCCACCACTGCAGCTCGCATTTTCGATATGTTGCCTCTCCGAACCGTACCGCCGTTCAGTCTCCATCTCCGGT
C138004_35.0	147	97	197	TCATCATGTATACATTCTTGTAGTCATGCATTTAACTCAAAACACCAGCGATTAATCAACACTTTAAATAGCGTTGTAGTCATGGTTGCAGTGTGTCGCG
C138004_35.0	380	330	430	TTATCTCCAGTGAAATCTGTGCAGAATCCTGCTGTGGAACCTGCAAAAGCAGCATCTGTGGATCCACTGATTGGGAAGAAAATTTCTACTAAACGGTCAG
C138004_35.0	437	387	487	GTGGATCCACTGATTGGGAAGAAAATTTCTACTAAACGGTCAGAGACTGACTGCCCTTATTATGATGCTGTCATAACTGATTATGACCCTGCCAAGGGCA
C138072_37.0	120	70	170	TCCAAGCATCGCTCGTAGAACAAAAATATGATCTCCAGTAAACAAACATCATTCATAATAAAAACTTTCACAATTCAACAAAATAGAAACCTAGAACAAG
C138072_37.0	306	256	356	ATTTACAGCTAAAAACAGCTAGGGCAAACGAAAACCCTAATCGCCTAGGTGAATCAACCGCCGAAACCGTACAGAGTCCTTCCCTGCCTCTTCAGAGCAT
C138072_37.0	415	365	465	CCATGGCAGTGACAGTTTTCCTCCTAGCATGCTCAGTGTACGTCACAGCGTCGCGAATAACATTCTCGAGAAAGATCTTGAGAACACCACGGGTTTCTTC
C138072_37.0	139	89	189	ACAAAAATATGATCTCCAGTAAACAAACATCATTCATAATAAAAACTTTCACAATTCAACAAAATAGAAACCTAGAACAAGTTGTTCAAGTTCAGCAAAC
C138078_23.0	320	270	370	TGTGCAGAGTTGGATACGGTGACATTACTCCTAATAGTTCTGTTCTGCAACCAAGATTTTCTCTATATTGTTTGTGTTAATCAGTCGGTGTGTTGTTGAT
C138126_35.0	208	158	258	TAACTCTAGAATTTTAAGACGGAGAAAAGGAAATATGTCACCTTGAAAAGGACACAATTCCTTCAAATTTGACATATTCTCCATTACAAGCTTCTCAAGG
C138226_25.0	259	209	309	GCCAAAAGTTTGAGAACCCTATTAGCCACTGAGCTCCAAAGAGGGATACACAGATGATACCCATCCATGAATGCAAGCTATAGAAATTAGCAACAATCCC
C138226_25.0	403	353	453	ATAAAGCCACACCTTGTAGCCATAAATGCACTAATTTCTTTAACCCCTTAGAACCAGGTAACCATCTATGCACCAAAATTGCTTCTCCGCTTAAGAGGAT
C138276_30.0	172	122	222	TAATTCACACCATGACAACCGCAATCAGTGTCGCAACACCAGGACCAACTGAAATCGCAAAAGACTTTATGCGACCGCAACGCAACCACGGCTGATGTTT
C138276_30.0	181	131	231	CCATGACAACCGCAATCAGTGTCGCAACACCAGGACCAACTGAAATCGCAAAAGACTTTATGCGACCGCAACGCAACCACGGCTGATGTTTAAAACCTTG
C138276_30.0	106	56	156	AAGGTGCTGATCTAATAATACCAATACCGTTATTCATTGTTTTCGTGATGAAGAATAAATTATGGTTAATTCACACCATGACAACCGCAATCAGTGTCGC
C138276_30.0	360	310	410	TTTATACATTTGACATGCCTTCTATTTATCGCTCGTTTGCATTCAGATGCTTTCAAATGTTCTAATATAACATTCTCTTTCTTCTTCTAAAAATTATGAT
C138276_30.0	344	294	394	TTATGTGGCTGTAAACTTTATACATTTGACATGCCTTCTATTTATCGCTCGTTTGCATTCAGATGCTTTCAAATGTTCTAATATAACATTCTCTTTCTTC
C138372_17.0	149	99	199	TCAACGAAAGGGGTAACCAATCATATCATTTCAACTTCTTCATTAAACACTATGAATGAAGCACAAACACCTCTGAATTAACTGTGCAGCAGTCTTTGAC
C138438_14.0	134	84	184	CGACAGTTATAAGTCCAATAAAAAATCCCATCCCAATAATTTTACTTGTGCTATGTGCTCAACATTGGAACCAACTCAATTCCAAAACCTCACATCCATG
C138438_14.0	247	197	297	TCCAAAAGGGTAAGTCAGTATAGGTGAAATAGACACCTCCTAACATGTTTAGAGTAATCACTACAAAGATGAATAACTGAATTTTTTATTTAAAAAAAGG
C138494_34.0	251	201	301	GATATGCTATTTAGTACAAAGGGTTGTCAAATAGCAACTATAGCAAGGCTAATGTAGCATAATTTAAACAAATTGCTATATTTCACGATCTGCAATTAAC
C138498_24.0	325	275	375	TTTGTTATTAAACACTAACTATTAAGTAATCAAACAAACGCTAAATGACCTATTGAATTTAAAATTCATATAGAACCATTACTTCATAGCAGAAAAAATA
C138508__7.0	399	349	449	CTCCATTCCCAGAAAGTATACCAGCTTTCCTAGGTCAGTCATTTCAAATTCATTCATCAGAGTCTTCTTGAACTTTAGTACCTCTTCAGAACAACTTCTT
C138602__8.0	377	327	427	TCACCAAAATGAGTCTGTTGAAAGAAAACATAGACATGTTGTTGAAACAGACCTAACTCTCCTAGCTCAGGCTTACTTACCCCTTAAATTCTAGGATTAT
C138630__6.0	393	343	443	TGCGAGTCACGAGTTTTCCCTGAGGTCCATGAACGACTTTATCATGCACACGTTAAAGGAAGAAGTCAATGGAAAGCTATTGCCACTATTGGATTCATTG
C138660__9.0	245	195	295	GTCCAATCCCATTGTAGGGTCCTTGACCACAACATGCAACTTTTGATGTGGCAAATCCGAATGCTTGCGGATTTCCAACGAAATCCATATTCATTGCGAA
C138660__9.0	431	381	481	CAGCTTCCTGAAGTGGTCCATAACATTCACCATTTCTGCTATGCTGAGCTAGTTCTGCTGGTGCACAGCCTATAGGACCAGTACCAGTTACTAAAACTCT
C138660__9.0	24	1	100	TATATATTAGTGTATTAATTAGATCTTCGAATCCAAAAGCATAATGGTACTGAGATTCATTGGATGCATGTATTCACTGGATCCTACCATGAACCTGTC
C138692_43.0	360	310	410	AGAAAAATAATATTGAAATTGATATTGCTATTGCTATAGGGTATCTATACTTTAGAAGCTTTTCTGATACATCCATGGTTTCTTGAATTTCACTTTTACT
C138700_18.0	219	169	269	TGCATTTAACTGGTCATTTTTTCCTTGAGCATACGCAATGTTGATTTTTGTGTTTTGTAGATGGAATACAAGTATTAAGAGGGATTCAGTATTTTATGGT
C138744_33.0	195	145	245	GCTATCCAACTGAGAATTTCAATTAGCTACTAGAGAGCACCTCATCTCTGTTGGTAAGTGTATCCTCCCTTCTTCATGCTTTTCATGACACTTTTGATAC
C138744_33.0	349	299	399	TTTTAACGAGAGTGATTTAATTTAAGTTTTTTGAATTAGGAATCTTGAGATTTTTCAAAATTAAATGACGTGAGTTAGTTTGTGGATGGAATAGAGTTCA
C138842_41.0	265	215	315	GGCAATTCGGGCATGGTACTTCAGTAGTGGGCGCATTCTTCATGTCATCAGAGGAGATAACAGGTTCAATCCCTTTTCTGACCAACATCTGCTTTCTCTT
C138892_39.0	70	20	120	TCTCCCTCCTCTCGGTAACTCTCTCCCTTTCACTCAAAAACCAAGGTTTTTACACACAAACCAAGGACAACATTCAGTTCTAAACATGGATATCTACTCA
C138934_49.0	320	270	370	TCTCAATAGACCCGCTCCACCTCTACCACAATTGCATTTGTCAGATGAAATGACAAATGATATAGCAGCTTTTATCCAAACCAGAGTGAATAATCTGTTT
C138992_16.0	231	181	281	AAATAGAATATATTTAAATTATGGCCAGCAATTGCAATCGCCAAATAAATGTTTAAAAGGTAATGGCAGCATCACAACCATAATTGCAGCTGTAACGACT
C139016_46.0	276	226	326	ATCAAACGGCCATCAGAGAATCTACCAGTTGGGAACTTGAAGTAAGTTTGTCCATAAGGAAGGAAATTTGCTTGGTCATAGGTTGTTGTGTTTATGTAAT
C139016_46.0	418	368	468	ACGGTTTGAACTTGTTGCTTCTATAATCTCTTTTGGTTCCAAGGGTTTGAGTTTGAGATACAAGAGCTATAATAAGGAAAACATTAAAGAAAATAGAGCT
C139050_40.0	317	267	367	GCACTATCTTGTTAATGCTTTAACTCTCAAAGTATCATTGTGGCTTCTAGTAGTAGTTTTGGACACACTGGTGTTGTTTGGAGGATCACTAGTGAAAACT
C139050_40.0	380	330	430	CACACTGGTGTTGTTTGGAGGATCACTAGTGAAAACTTAACAGCGAAGGCACAACCTAGGGACACATTTGGATGTTGTTGACAGAAGACTGCTTCCCAGA
C139050_40.0	439	389	489	GGACACATTTGGATGTTGTTGACAGAAGACTGCTTCCCAGAGCTGCAACTGCAATCAGAGCATGGCATTGATAGCTCAACAGTTGGAAGCCAGCCTGGTA
C139050_40.0	369	319	419	GTAGTTTTGGACACACTGGTGTTGTTTGGAGGATCACTAGTGAAAACTTAACAGCGAAGGCACAACCTAGGGACACATTTGGATGTTGTTGACAGAAGAC
C139050_40.0	498	429	529	AGCTGCAACTGCAATCAGAGCATGGCATTGATAGCTCAACAGTTGGAAGCCAGCCTGGTACAGTTCGCACGGGCAAGGTCAAGGCTAGAATCAATAGACT
C139050_40.0	500	429	529	AGCTGCAACTGCAATCAGAGCATGGCATTGATAGCTCAACAGTTGGAAGCCAGCCTGGTACAGTTCGCACGGGCAAGGTCAAGGCTAGAATCAATAGACT
C139074_93.0	334	284	384	GAAGTAATTTATGATTATGGACCAGTATCAAAGGATTGGGCAATTCCTCCTTCAACATGAAAAGTACTACGTAAGAGAATGAAGTTAGATGGTGAGATTA
C139086_24.0	102	52	152	TGTTGTTGCATGTAAGAAACAAAGTTTCTTCATTCTTATCTTCCATGGCTTCAGATTCCAGTTCAAATCTTAGAATCACCATTGAAAGAAATCCATCTCA
C139086_24.0	43	1	100	TCCTCTCTCATAATAATAACACAAAAAGATTCCTTGTTTTTGTATCCACACTGTTGTTGCATGTAAGAAACAAAGTTTCTTCATTCTTATCTTCCATGG
C139108_13.0	185	135	235	ACTTTTTCCATTCTCATTTACTTCAACAAAGTAGTAGTAGAAGAAAAACAATGCCATTGCACTCATTATACTCCTACAAACTCATTATATTGGTTTTCCA
C139108_13.0	173	123	223	CTATGCCATTGCACTTTTTCCATTCTCATTTACTTCAACAAAGTAGTAGTAGAAGAAAAACAATGCCATTGCACTCATTATACTCCTACAAACTCATTAT
C139256_44.0	317	267	367	ATATTTCAAGATTGTATTGCCTGCACTGTGCTTCTCTTCCCTTAATTAGACTAGTTGGCTAGCAAAGTTTGCACATTGTTGGTTTATAGAATCAGATATG
C139266_30.0	117	67	167	TTTCTGATTAGGCACCACTTCAAAAGTCCAGAAAAAATAGGAAAATCTGTCCACCTCACCCCAACTCCCTCAACTATGAATTCTTCACTTTCTAGTCAAA
C139266_30.0	127	77	177	GGCACCACTTCAAAAGTCCAGAAAAAATAGGAAAATCTGTCCACCTCACCCCAACTCCCTCAACTATGAATTCTTCACTTTCTAGTCAAACCTCAATTCC
C139266_30.0	202	152	252	CACTTTCTAGTCAAACCTCAATTCCTGAAGTTTCTCAGTCCAACTCCACTCAGCCACAAATTCCTCAAACATTGAAACCCTCAGACAAACTCCATTCAGC
C139280_11.0	138	88	188	ATGGAGCATAATTAGTTACATAATTAATTACTTAATTACTGCTCACATTCACAGCAGTAACACCCCTATTATGCGATAGGAAGTTAGTTGTAATTTACTT
C139288_49.0	194	144	244	TGCCTAAGCAAATTAATGAGATTAAAGACTTCCTCCTCACTGCGCGGAGAAAGGATGCGCGCTCTGTGAAAATCAAGAAATGCAAAGATGTGGTCAAGTT
C139292_37.0	435	385	485	GATCGGATTCGAATCCTTTTTTCATTATGGAGGTGTGAACTGACTTTCCGAATTCGAGGCTTTCGAGTTTGGCACAGGATGATAAAGTGGTTGAGAATGA
C139418__8.0	434	384	484	TAGCAAAGCGAGGGAAAATAAAGAGACATGCAGTATATGTTATAATTTTAATGTTTACTAAAGGGGACCTTAGAGGGCGCTTTTGGAAAACAAGCGCTCT
C139422_18.0	272	222	322	GAAAGAGAAGAATGTAAACTCTTGAAGCTGAGAACATATAACTTATCAGACTAAGGAACACTATTATTCTACCCTCATAGCCAATGTAAAAGAGATGCTG
C139626_15.0	265	215	315	TTTTTCATATCCTTAGGAGGTTAGGACTGTCCTTACTATTGAGGAGTAGATAGTCCTATCCGATGGATGTTTAAGGGACATCGTGGGTCATCGTTTTGGT
C139626_15.0	332	282	382	TGTTTAAGGGACATCGTGGGTCATCGTTTTGGTCATTGAAAGCAACTGTAAGTAAGGACACCCTAGCATTCGAAGGGACATTCATCATTTTACTGTAGGG
C139674_18.0	225	175	275	CTTCTTTTGTAGATGTTTGGAATATGAATTTTACTATCTCTTTGACCTCTAGATATGTGATTATTGTGGTTTTGATTTTGATCTACAATGCACGGGTTCT
C139674_18.0	304	254	354	GATCTACAATGCACGGGTTCTCCTTAAATATATATTGTATTCCCCTATTAGGTATGCACAGCAGACACTATCAGTACTTCTCGCGCGCACACGTGTTTTT
C139700__8.0	327	277	377	ACCACCACCTAAAAAACCGTTTATCCTCTGCACGCAACAGGACTCTGTCTCTTTTACCATTATTGAATCAATGGCGAATTTCAACCATCTTTCGGCCAAT
C139700__8.0	336	286	386	TAAAAAACCGTTTATCCTCTGCACGCAACAGGACTCTGTCTCTTTTACCATTATTGAATCAATGGCGAATTTCAACCATCTTTCGGCCAATAAACACCCG
C139700__8.0	348	298	398	TATCCTCTGCACGCAACAGGACTCTGTCTCTTTTACCATTATTGAATCAATGGCGAATTTCAACCATCTTTCGGCCAATAAACACCCGAAAAATATCAAA
C139792_26.0	45	1	100	AAGGCACATCCTCAACAGTCTCCTGTCTCTTTCCCATCCAAATAACAGTTCTCTGAACACTCTTCACATACAAATCTTTCTTCTCCCCAGGTACAAAAT
C139840__9.0	454	404	504	TGTCAAGCAAGTAGCATGGTCAAAGAATTATTTACATTTCTGATCTGTTCGGTTTGATTCTAAAATGACCATGGATCTTTTGATAATCAATTATTGCACT
C139874_32.0	108	58	158	AATTTCCATCCATCTTTCCTTCTTCATTTTTTCCCACCTTCCTCTTCCTCCTATGCTCCTTTCTCTTTCAACCACATATGGAGAACAATTATTCCATGTT
C139878_21.0	329	279	379	GTGACAACAATTTCACCGAAACGAGGAAATCGTTCCGGATCGAAGCTTCTTCGTTCATAGCCAATTCTCCAATTAACGAGGTGCCGAAGAGTTTGATGAG
C139878_21.0	410	360	460	TGCCGAAGAGTTTGATGAGTTTAGGTGAGATGCTTGATGAGTATATATGTTTGAAGGAGCAGAAGGTGATGCTGGATCAAGAAAGGGTTTATATGGAGCA
C139890_44.0	443	393	493	TTTCCTTCAGGGTCTTTGTCCCATACATGCTCCAGGATTGGTAGACCAAATAATGACAACTTTTTCAAGCGAAATTTTCTCAAAGATTTTGTGACCCTTG
C139890_44.0	442	392	492	ATTTCCTTCAGGGTCTTTGTCCCATACATGCTCCAGGATTGGTAGACCAAATAATGACAACTTTTTCAAGCGAAATTTTCTCAAAGATTTTGTGACCCTT
C139994_57.0	444	394	494	AACCTTTGTCTCTGGCTACTGTGAGCAGAATGATATCCATTCACCTCATATAACAGTTTATGAGTCCCTCATTTACTCAGCATGGCTTTGTTTACCTTCA
C140052_68.0	513	435	535	AGCATTAAAACTAGCTTCATCATTGTCTTCTTGTTCATCAGCACCATTATTACTAGTCTCTTTCTCTCACTTGCTCTTTTTTTTTTTTAATTATGATTCA
C140074_35.0	329	279	379	GTGTATCAGTAAATTTTGCAGTTTAAGAATAAAAATAAAGATAAAAACGCAGTTTGCTTATTTTGGGTTCAGTTAATTGATTTTTGCTTAAGACTGTCTC
C140074_35.0	327	277	377	AAGTGTATCAGTAAATTTTGCAGTTTAAGAATAAAAATAAAGATAAAAACGCAGTTTGCTTATTTTGGGTTCAGTTAATTGATTTTTGCTTAAGACTGTC
C140074_35.0	40	1	100	AGTACACTGTCAGATTTCTTATTGGCCTCATTGTACTCACTATTCCATTCATCAATATTCATCCACAATTCCATTTACAATTCTTGTTCTCTTAATTGT
C140118_30.0	390	340	440	CGGAATAACACCACCATTGTATATCTCATCCATTTTGGTATTAGAGGAAATCTCAGTTAAGTCCCGAGCTGATACCTCTAAAGAGATAAGTAGAACCATA
C140118_30.0	413	363	463	TCTCATCCATTTTGGTATTAGAGGAAATCTCAGTTAAGTCCCGAGCTGATACCTCTAAAGAGATAAGTAGAACCATAGTCAAAAGGCCTAGGATAAGGAT
C140164_13.0	466	416	516	GGGTCATCCTTGTAAGATGAAATCTCTTATTCCAACATTTTTAGCTCACGATACTCGACTGCAGCCTCACGCATCGCACACTTACCGCAGAGTTACAAGA
C140184__5.0	335	285	385	CCCGCATAAAGCTTCCGTCATTAGCAAATTTATTTAAGCTAGATGCTGCAGCAGCAACGATCTCAGCACCCTCAGCTACCACAAACTGGCTTTTGCGCTT
C140264_63.0	85	35	135	AATCTTCTTCCGTTTTCCTCTCCTTTCCAAACCGTCATTTTTCTTCATTTTTCCCAAACTTCTTAATTTTTCTCACGCTTCTGCATTTTTCCCTACAAAC
C140470_15.0	345	295	395	AAAATAATATTTCTGAACAGAATACTCTTGTCTCTGAGAATATCAACCCTGATAACACCCCATCAGAAAATATTGTTTCTGATCAACCAATCTCTGTTAT
C140484_32.0	132	82	182	GACCAAGATTCTTAGCTTGAATCTGAGTGACTCTATCTTCTGAACAGAAGACATAAGGCCATGAAGGAGGACCACATGGATCACTGTTTCCTTTTTCTGG
C140484_32.0	111	61	161	TTTGAGGCAATGTTCCCCTAAGACCAAGATTCTTAGCTTGAATCTGAGTGACTCTATCTTCTGAACAGAAGACATAAGGCCATGAAGGAGGACCACATGG
C140484_32.0	123	73	173	TTCCCCTAAGACCAAGATTCTTAGCTTGAATCTGAGTGACTCTATCTTCTGAACAGAAGACATAAGGCCATGAAGGAGGACCACATGGATCACTGTTTCC
C140542_40.0	258	208	308	AATCAACATAAGGCTATGACTCTGCGCAATGAAGGCTACGATTTGGTATTAAGAAAACTCGGAAATAAGGAAGACTTACATAGTCGGAGTTATTCCGACG
C140574_31.0	218	168	268	GTTATTATTTGTTTCTGCAGACTCCTCTGCTTTCTTTGTACCATTACGATCATATGATGATGAAGATGAAGTTGAGGTTTTTCTCATCTTCTCTGTCATG
C140574_31.0	215	165	265	CTTGTTATTATTTGTTTCTGCAGACTCCTCTGCTTTCTTTGTACCATTACGATCATATGATGATGAAGATGAAGTTGAGGTTTTTCTCATCTTCTCTGTC
C140574_31.0	226	176	276	TTGTTTCTGCAGACTCCTCTGCTTTCTTTGTACCATTACGATCATATGATGATGAAGATGAAGTTGAGGTTTTTCTCATCTTCTCTGTCATGTTGGTGGT
C140600_15.0	195	145	245	GTAGATCCAACGCAATCGGAGCATGCAGGCCTTGTTAATCTAAATGATGTTGATGATGAGTTTTATGATGTTATGGAACCGTGAAACTGTGATGAGTCCG
C140680_23.0	306	256	356	GCCCCACACCTCCTTATCACTACCAGAAAACCAAACGGCCAAAGCTCCACCGAACTCCCTCACCGGCCGAAACTACCACACCCGTCGTATCCCCTTCGTC
C140696_13.0	120	70	170	GAGGTGAGGAAGTTATAAAGTACAGAGATTGAGGGTTCAATCTCCACTCCCAGCATATAATACAAAAACACTAACAGTATTTTTTTTTAAAAACTAAAAT
C140696_13.0	134	84	184	ATAAAGTACAGAGATTGAGGGTTCAATCTCCACTCCCAGCATATAATACAAAAACACTAACAGTATTTTTTTTTAAAAACTAAAATTGGCCGAAAGATTC
C140738_16.0	310	260	360	CCACATTGCTGAGAAATATGGCCTGTGTTGAGTTTATAAGTGGGGGAATCCTCACCTTACAAACCGGTTTTGTAGGGATGAGTTAGTCCCAACCAAAACT
C140738_16.0	377	327	427	TTTTGTAGGGATGAGTTAGTCCCAACCAAAACTTTGAGAAGTATTACTCGTCTTATTTATTTCTTAAACTTCAAATAACCAACCAAAGGCTAAGAATAGA
C140796__5.0	492	440	540	GAAATACTTGTATTGAGACTAGACATCACAAACGGTTGTAAATATTAGACTGGAAATAGTAATTGGTAGTATTAGTAATGAGGCACATTAGTCAAGCCCA
C140800_50.0	222	172	272	AAAGTGGTATCGGAAAAAGTTTCTATTCCGGAGCTTTTTCATCGCTGAACTCGAGATAAAAATTCTTGCAGGAAATTAAGAAGAAAATGAAAATTAAAGA
C140800_50.0	338	288	388	GTACTGTAATAATAGGAAATTAATTGGTTAGTTGTCTTTGAAGGCACCGAAAGAAAATAGAGTGGAAAATACGTCATTGATTAAATTATTTATTTGTAAA
C140808_50.0	208	158	258	GTCGGGGGCGATGCACGACGCCGGCCAACACAAGCACAGCAGTGCTGTTCTAATGGTAACACTCCTCCTCCTTCTGCTCCTGCCCCTACCCCTTCGTCCG
C140808_50.0	266	216	316	ACACTCCTCCTCCTTCTGCTCCTGCCCCTACCCCTTCGTCCGCGCCTGCGCAGCAGTCATACATAGAGTTTGCCTATTCAAATACTGGAAAACAAAACAT
C140920_10.0	227	177	277	TATGGCCACAAATCTAGGCTCTCTCGAAACCCACAAACCACACAACAACGACATAGCATCTCCCCCAAACGGCACCGTTTCAACCATCCAAAAATCCACT
C140952_22.0	133	83	183	AGTGGGAGTAGTCTTAAGCAAATTAATAGCATTATACAGGGTTCTAACATTCAACAACTTTCCTGCTAAAAACTCCTCTACAGGTTTAGCTCTGATTGCA
C140952_22.0	465	415	515	CAAAAGCTAATGGTGGTCTTTCAAGAAATTCCTCCAATGCAAGCCATTCAAACTTTGAACCAGTCATTATGCGAACCTTTGAATCGGCGGCAAGAAGTAT
C140958_23.0	180	130	230	CAACCACCACGCATTTCTCCACGCCCAGTTTCTTCAACCCGGCCGCCACGCACTCGGCCTGGAAAGCCAGCGACCGGTCCGGCCTATCGGTCACGGAGCC
C140958_23.0	381	331	431	GAAGAACCACTACTGGCTTTGTGGGTTTCGAAATAGGTTTGTTGGATTTTGAAATGGTGTTTGAAGGAACCCAGAATCTCATTACTGTGCCTGGTTCTAT
C140958_23.0	456	406	506	ATCTCATTACTGTGCCTGGTTCTATCTCTACTGTGTAGAGCATCAAACCTGCTAGTTTCACTACCCAACTAACCACTGACCAGATTACGTTCACCATGTT
C140980_13.0	416	366	466	TTATCTCAAAATCCTGTCCAATGATGTATAAGTAGACTATTGAGCGGCTGCATGGGTTTTGCTCATAACCTGATCTGCACCCCTCTCTCTCTCTCTCTCT
C140988__8.0	203	153	253	TATGTGGGAAAAGAGTCACCGCCGAAAAGATTGCCGGTGAGAATAAAAGCCTTTGATATGATCAGTTAGTAAGAAAAGAATTGAATGACAAACACCAGAG
C140988__8.0	280	230	330	GAATTGAATGACAAACACCAGAGAAGAAGAAGCAAGACTATAACAATAGAAATCATGTTTCGGAGTTACAATAGAACCAATCCAGGACAAATCTTGCTAG
C141002_42.0	226	176	276	CTAGATACAGTCGGTTGTAAGTAGTAACTATCTAACCATCGGTGTTGGAGGAAGTAAGTAAGCCATTAAAAACCCTCTTCACCACATCTCCTCTTTTTGG
C141002_42.0	33	1	100	ATTCGGTTAATAATGATGACAAATTTTCTTACTCTATCATTTAGAACACAATAAAACCTTTCTAAAAGGAACAAGTAGTGAAATAGATTGCCAAATCAT
C141002_42.0	441	391	491	TACTTTTGGCCCTGCCCGGTTACACTCATCCTGCTCTTGTATGTGATAATGTGATGAATAAAACATTGATATGTTGATCTTATCCATTTTAAAGCTTCAA
C141032_17.0	357	307	407	GTTCCATTGTTTTAGTTGTTGGCTTACTATTTGAAGTGAGGAAATGCGACGCTAAATGGCTGAGTAATTGATTATTGCATGCGTGGATACAAATTACTAT
C141032_17.0	412	362	462	ATGGCTGAGTAATTGATTATTGCATGCGTGGATACAAATTACTATTGGTGGCTTAGTTTGTACTTGTAATCACTATTTTGTGTTAATAGGCTTCTCACTC
C141042__8.0	243	193	293	ATATCCCAGATGTGTTTGGTGGGATGACCAAACTGCAACAACTCTCTCTATATTCAAACAATTTACAAGGACAAATTCCTTCTTCATTATTTAACTTAAA
C141042__8.0	339	289	389	TAAATCAACTTGTGACATTAGATTTCTCTGATAATAAATTAGCGGGTCCTCTACCCAACAAAATCACAGGATTTCAAAAGTTAACTGATTTGATTTTAAA
C141042__8.0	144	94	194	ATCTCTCTGAAAATAATCTTAGTGGTCAACTTCCAATATCACTTTCAAAGCTTCAGAGTCTCATTAGCTTAGACCTTTCATCCAATTCATTCAATGGTCA
C141052_46.0	236	186	286	CTCATCTCAAACCCAATCCTCAATCCGCAACTGCTCCACGCGTCTCTCTTACTTCACGGTTACCGGTGGAGTTGGGTAGCTTGGATTCAATGTTGCCGTT
C141052_46.0	272	222	322	CACGCGTCTCTCTTACTTCACGGTTACCGGTGGAGTTGGGTAGCTTGGATTCAATGTTGCCGTTGTATACCGCTGTTGCTTCTGCTCGATTAGTTTCAAG
C141066_14.0	366	316	416	TTATGCCGGCGGAGGAGTAGTTGTTGTTGAACATTGTTTGGGATAGATGATGGATGTGGAATGTGAATGGTGCTGCAAGGTCTTCGTTGACTTGGTTGAT
C141118_46.0	108	58	158	CCTTTCTGCGATCCTTAGCCATCTCCTTCCTCTCTCTCCTCCACCTCTCCGACCTCCTCAACACCGATTTATCCACCGCCACCTCGTCCGAACCACAATC
C141118_46.0	105	55	155	TCGCCTTTCTGCGATCCTTAGCCATCTCCTTCCTCTCTCTCCTCCACCTCTCCGACCTCCTCAACACCGATTTATCCACCGCCACCTCGTCCGAACCACA
C141118_46.0	463	413	513	TCAACGGTTATGGGCGGCTTGTGAATCTGAATGTGTAGATGATGATGATGTTTCTCTTTTTTCTCATCATGATGATCACTACATTGCTTCAATTTGAGTT
C141172_35.0	470	420	520	TCTTGATAATAATTCAGTAAAACACTCATCTCCTATTTCTTCCATGGTTTTTTTGTCTTGAGAATGATCAAGGAAACCTTCTGCCATCCACAACAAAACC
C141178_43.0	341	291	391	ATGATTCGAAGCGCAATAAGCGTGTCAGTGAATGTAAGATCGTTTTCGATTGATGATGAGGTGTTACCGGCATCGGAACTCTCAGCTCGCCGGCGTTTGG
C141312_49.0	218	168	268	CTCTCGTCAAACGGGCCACCAACATCGCCAGACCCAACCTCGTTTCACTCGGAACTTGCATAGGAAAATACACTCACGGTGGAAACTTCCACCTCACGGT
C141312_49.0	452	402	502	GTGATGGGGTTGTTGTTTTTAATATGGCGGATGTGCCTTTGGGGTTTGGTGTTGCGGCGAAGTCGACGCAGGATTGTAGGAAGTTGGATCCTAATGGGAT
C141312_49.0	74	24	124	GCGTAGTATTCGAAAAGCTCTTCAAATTCGTCGGCAACAACCTCAAAAACCTCGTCGAGAATCCCTCTCACGAAGGACCAGATTCCACTCCCGGTCGGTA
C141324__8.0	354	304	404	CACTACATTCCTACCCGGATCAATGGTTATCAAGCTCAGGCTATGAAGACCAACTCTCTTTCTTAAGTGAGTGGCTCAATGAGCACATCCAAGATGCACA
C141324__8.0	462	412	512	TTCACAAGCCACTTCTATTTGCAGAATTTGGAATTTCCACTAAGAACTTCGGCAAAAATAGCTCAACATTAAGGGATAAGTTTTTCGATACAGTATATTC
C141324__8.0	456	406	506	ACATTCTTCACAAGCCACTTCTATTTGCAGAATTTGGAATTTCCACTAAGAACTTCGGCAAAAATAGCTCAACATTAAGGGATAAGTTTTTCGATACAGT
C141324__8.0	467	417	517	AAGCCACTTCTATTTGCAGAATTTGGAATTTCCACTAAGAACTTCGGCAAAAATAGCTCAACATTAAGGGATAAGTTTTTCGATACAGTATATTCATCAA
C141350_14.0	241	191	291	TGTTTGAGTATTTGAAACCAACCTTATTAGGGTTCTTGACAGATACATTTACATCCAGGGTTACATTCAAATCAACCTTTAGTTTTGCTATATCCAAATC
C141350_14.0	379	329	429	TAACAGGATGTTTGGCTTTGAATACAGTGAAAGCCAGAATGAGAATTAGCAATACAATTGCAATGAAAAGAATAGTCACCGCGAGACATACTTTTCTCCC
C141354_12.0	126	76	176	CTTGATTTGATCCTGACACAAACAAAAATCTCCTTTAACTCAATCTGTAAGTACGAATAATCACAATGTTGTAACGCTTTCACATTATATCCAAAAATAT
C141354_12.0	143	93	193	ACAAACAAAAATCTCCTTTAACTCAATCTGTAAGTACGAATAATCACAATGTTGTAACGCTTTCACATTATATCCAAAAATATCTTCACATAATGAATAA
C141354_12.0	146	96	196	AACAAAAATCTCCTTTAACTCAATCTGTAAGTACGAATAATCACAATGTTGTAACGCTTTCACATTATATCCAAAAATATCTTCACATAATGAATAAATT
C141368_49.0	120	70	170	TTTTTCCAATTTTATTCACAGGATGATGACAACGCCTCTTCAAATTCAACCTTCGATTTCTCTTTCATCTTCCCATTTCTATTCTCACACTCTTCCCTTC
C141384_26.0	504	443	543	AAAATCAAGTGAATAATCAGGTACTTGCCCCTTCTGATCCCAATCCCCAAATTGCGGCACCGATAACCAACCTGCATTTTTCTTGTTGTGAGACTCCATA
C141386_11.0	272	222	322	TTTTTATATTATAAAATAAATAAAAAATCTGTATGTTGAAATGCAAGTTGCAAGGTGATGAAGGTAGATGAGCGCTATCCAATTGTTTTGTTAGTATTGG
C141398_11.0	120	70	170	AAGGGGAGCAAATTCAGAAATTCAACCTTCCAAATTTAAACTTTGTAGCAATTGTGAACCTACCAAACCTCTTCCAAACACATGGAGTTCAATTTCAAAC
C141404_18.0	421	371	471	ATTTTGGTGGTATATTACTTGTTTGTAGGTGTACATGCATCTTATGACATAGCAAAGGCACAAAAGGAGAAGGAGAAACTAGAGACTAAAATTGAGTCTA
C141414__9.0	302	252	352	CCATGTTAAAAAAATGTAAGTTGGCCTAGCTCAACCATACAAAACCAATTTGTAGGGTGACTTGCTTTCACTTATAAGCACATGTTGAGGCCCCACATTA
C141414__9.0	358	308	408	GTGACTTGCTTTCACTTATAAGCACATGTTGAGGCCCCACATTATTCGACGCTGATGCATATTGATTGTATCTTAAGACTATTATAAAATGGAGAGAGAA
C141452__8.0	226	176	276	ATGCGTAATTCGGTAGAATTTGGGGGTTTTGGGATTTTGATCGCAATTAGGAAAAAATCGATAGATTGATGTGAAAACATGTTAGATAGTGGAAATGTGA
C141452__8.0	228	178	278	GCGTAATTCGGTAGAATTTGGGGGTTTTGGGATTTTGATCGCAATTAGGAAAAAATCGATAGATTGATGTGAAAACATGTTAGATAGTGGAAATGTGATG
C141462_13.0	180	130	230	AGAATTACTGATCCTAGTTCAAATCTGGCTCTAACTATTGTCTGCGCGCAACTACATAGACTAATCCCCGAGCCAGGGAAGACCACAATAGGCGGAAAAG
C141472_48.0	402	352	452	CTTCCTTTTCATAAGAATCTAGCTCCTTCACAAGTCGTTTGCATGTATTTGTCTTAATTTTCAGACTTCTCACTGTAGCCATTGAATCAAGATGATGAAA
C141496_45.0	217	167	267	AAGAGTTTTGTTTATTATATATATATTTTTCAATAATAGGAAAGTGCTATTGGATTAAGTAAAGGAGAAGATATGTTTGAAGCTAGAGAAGAATTGGAAA
C141502_58.0	392	342	442	AACTTCTTGTCTTGAGCTTTCTTAACAATTTCTTTGATTAATGTGCTCTTACCCACACCACCTGGCCCATGCACTCCAATCATTCTCACTGTAGAATCTT
C141510_32.0	106	56	156	GCTAAAAATAATTAAGTAGAGAATGAGAACTATATATTATGAAGCACTTAATTCTTATTTAACCTTGAATCAATTGAAAAAGCATGTGATTCGGTTCTTC
C141510_32.0	407	357	457	GCGACGAGAAGAATCCACCTCCGGCGGTCGCCATGTGTGTCTCTCTCAATCAAATGAGAGGTTTAGTTTCTTCTTGTGCCAATGTCAATCCTCTCTCCTT
C141532_10.0	134	84	184	GGAGAAGGTGATGGTGACTTGTAAACATAAGGTGGAGGTGGTGAATGAGAAGGCAGGGGTGGAGATTTGTAAGTATATGATGGAGTTAATTTGTGATAGT
C141532_10.0	242	192	292	TGTTTTGCATTTTGTGGGACTTTCTGTGAGGATGGATATTTTGCATGGTGTGGGACTTTCTGTGAGGATGGATATTCTGCATGTTTTGGAGATAGTGAAG
C141532_10.0	84	34	134	ATGGGGATGGTGGGGGTGGAGATTTGTAGACATATGGTGGAGGAGGTGAAGGAGAAGGTGATGGTGACTTGTAAACATAAGGTGGAGGTGGTGAATGAGA
C141554_28.0	323	273	373	TTGATTTACTGCGTGAAACTGGTTGCTGCTTGGTATTATTATTGCAGGCGGTCTGGATCCCATCACGGCTTGCATTGATTTTTACAGTTTGATTTCTCCA
C141562_12.0	384	334	434	GAAAGATGAAGCAGAAAGCTGTTGATGAGGAACCTCAGAAGAAGAAGAAGAAGAACAAGATCACCATCAAAAATAAAGGTATTGTCATTTCTGAGAATCC
C141638__8.0	299	249	349	CTGGAAGAATTATATGGTACAATCAGAACAGAAAGGACATAAGAAGAATATTGCAGTCTTCATCAGAAGGATCTGTACGAGGTTTAGTTATTTTGGTGAA
C141638__8.0	309	259	359	TATATGGTACAATCAGAACAGAAAGGACATAAGAAGAATATTGCAGTCTTCATCAGAAGGATCTGTACGAGGTTTAGTTATTTTGGTGAAAGAGGAAAAG
C141662_59.0	175	125	225	AGCAACCTCACCGTCATTGGGAAAGAAACCCATAATTCTCCCAGCAGAATTCTGGTAAGCATACATGAATCCACCCATGACACCAATCAATCCACCGGTC
C141662_59.0	168	118	218	TATAACGAGCAACCTCACCGTCATTGGGAAAGAAACCCATAATTCTCCCAGCAGAATTCTGGTAAGCATACATGAATCCACCCATGACACCAATCAATCC
C141662_59.0	259	209	309	AATCAATCCACCGGTCACCATTGAAGGTCCTCGGATTCCAGGCTTAATCCCGGAGAGATAGCCGACGGTGACGGAAACACCGGTGATGGTAACGAAACGG
C141662_59.0	363	313	413	AATCGAGGGTATTGAAGTTTCCGACGACGGTAGTGAATGGAGGGTTGCGGTCGATTACTGGGTACTCTGGTTTTGTGGATGCTGTGATGTCTGTGTTCAT
C141662_59.0	481	431	531	GATCGATTAGGCTATAGCACTCGCTTACTAGAACTTCAATCAAGAACAAAAATGACACTGTTTGTTTGTGCTTGTGCTGGTGAAAGTGTTTCTCACTCTG
C141680_36.0	181	131	231	TCACTTTCTTTTTCATTTTTCATGAAAAATTTAAAATCTTTGATTTGAATTAATTCTAGCTTTTATGAACTTCTTGGAAAGTGTTGTTTAGTTAGTTACA
C141680_36.0	305	255	355	TCACCACTGGGAAATCAAAAAGATGAATTTTTTTACTTCATTTTTGTTTTTCTCTTTCATTTCAACTCTCTCTCTTGTCAATTCTGATACTCTACCTCAG
C141680_36.0	487	437	537	AGTCAGATCTTTGTAACTGGTTTGGTGTCACTTGCACTATTGCTGGAGATCATGTCATCAAACTAAATATATCGGGTTCATCATTGAAGGGTTTTCTTGC
C141712_57.0	182	132	232	GGTGCAATAAAAAGACATAACATCCAATACAAGATACCAACAACAATGAAAATGAAAATAAAGATAACATCACAGTAATTATTATTTAGTTACTAAGGTG
C141798_48.0	442	392	492	AAGTGGCTGAACATAGACATAAACATGTTTATTGTGTCGTGTGGAATTGGTAATATCGAGGAAGGATTTGGTTGTTTTGTTTGTTGCTCCGAACAGCTAA
C141798_48.0	523	445	545	TATCGAGGAAGGATTTGGTTGTTTTGTTTGTTGCTCCGAACAGCTAAATGTATTTTTGGTGTGTTGGACATAAGCGACGATGAGAGGATTTATATCGAAA
C141898_18.0	269	219	319	ATGGCGCTTGGATAATGAACAAGGAAGATCTAATATGTTTTTCAAGAACAAAAAATTGAAATTTTTAGAAGGCAGAATAAAAAGATAGAGATGAAAAACA
C141898_18.0	352	302	402	GATAGAGATGAAAAACAATTAGAATGCAGCAGCATATTGACAATTCAAAGTAAATCTACTATAAGCAACAAGATGACACATTACAGTTACAACAACCAAC
C141898_18.0	336	286	386	GAAGGCAGAATAAAAAGATAGAGATGAAAAACAATTAGAATGCAGCAGCATATTGACAATTCAAAGTAAATCTACTATAAGCAACAAGATGACACATTAC
C141948_47.0	232	182	282	ACTCTCCTCTTTTCCGATCCTTCCTCAGCCAGAAGGGAGGCTCCTCCGATAAGAGGAAAAACGAGGAGCAGAAGCCTAAAGAACAAAGATTCAAAGCCAA
C141948_47.0	431	381	481	GATGTTTTTGGTTGTTTTTGATGATATATATGGCGTGGTGACTTTAGAGCATGTTATTGTAATGGTTTAATTTTGGTTATGATTTTCATCAACCTGTGAT
C141992_30.0	301	251	351	CAGAAACAACACATAATGTGGAATGGTACAGCATTAACTTACTAGGGGGAAAAAGTACTGCAACAGATTCATGAAAAAAGAACAATAGAAGAGCTCACAA
C142004_34.0	113	63	163	CCGTTGCAGGAGAACCTCCGTTGTCAACACTCATTCTTATTTTTCTTCACCATTTCCCTCAAATTCTTCATTCAATTTTATTTTACCGCCTCATTTTTCT
C142008_17.0	156	106	206	TCAGGATCAGAGTCTCAGTCACAAACTCAAACTTCAACTACTACTGTTATGAAAAATGTAGAAGTTGAGTGTGTGAAATGCGATTCATGCGGTTTTACAG
C142090_28.0	435	385	485	CAAACGAAAACTACTATACATACGCGTTATGTTTCTACCTAACGAATTGGACAAAGGACGGTTTTGTAGAGCAGGGTCTTATCTCTTGTTCAGATAAGGC
C142106_11.0	298	248	348	AACTCCCAAAATTGCCAAATGATTCTATTTTCCCATACTAACCTCATTTTCTCTCTTTTACTAATTTTCTCAATTACTACTAATCACTTAAGCCCAATAT
C142112_23.0	312	262	362	GAAACCAAAGAGCAAGGAAAAATTAATTAAAGGAGCTCCAATTGTAGTTTACCATTTTCCTGTTAACTCTTATCTCTCACGTTTGTAGTCATCTATAATT
C142122_23.0	243	193	293	GAGGTCAACAATTTGATCAAGTGAATTACTCTTCAAATTTCAACAACCGCGTGTTCGAGTGCAAGACATGTAAACGACAATTTCCGTCGTTTCAAGCGTT
C142122_23.0	378	328	428	TGATGGAGATGAATAGTGATGGTGATGGTGGAATATTTACGACAACAAAGGCTAAAACACATGAATGTTCAATTTGTGGATTGGAATTTTCAATAGGTCA
C142122_23.0	369	319	419	AACCGAGGTTGATGGAGATGAATAGTGATGGTGATGGTGGAATATTTACGACAACAAAGGCTAAAACACATGAATGTTCAATTTGTGGATTGGAATTTTC
C142130_36.0	121	71	171	GACCCAAATAACCGTCACCATAACCACCAAAATAAACACCATCATGACCTTGGTGACCACCAAAATAACCACCGTTGCCAGGGTAAAAACCACCCTTTCC
C142164_32.0	373	323	423	GTTGTTGTTGAGACTCGTTATCTTTCTTTTTGGAAAATGCTGTATAGAAATTTCTTCTCCTCGGTGGAAGAGAAGGAGTGAGACTGAAACCGATGAACCT
C142164_32.0	358	308	408	GTAAAAAAGGTGGTTGTTGTTGTTGAGACTCGTTATCTTTCTTTTTGGAAAATGCTGTATAGAAATTTCTTCTCCTCGGTGGAAGAGAAGGAGTGAGACT
C142164_32.0	374	324	424	TTGTTGTTGAGACTCGTTATCTTTCTTTTTGGAAAATGCTGTATAGAAATTTCTTCTCCTCGGTGGAAGAGAAGGAGTGAGACTGAAACCGATGAACCTC
C142164_32.0	437	387	487	TGGAAGAGAAGGAGTGAGACTGAAACCGATGAACCTCCTTACTGTTGTCACTTCCATTTGCTACTTCTACTCTTTCTCACACTTGTAATTCACCATACAC
C142194__8.0	476	426	526	CTCACAAAGTTGTATACGTGTTTGTACAAATGGATCTGAGCATGATACAGTTCACTTTCTTCAGAATTATTTGTCCTGAAATCCATTTCTATTGTTTTTA
C142228_44.0	339	289	389	TAAAAGGGAAATTAAATGACTAATACGAAGAATTAGGAGCTATGAGGTTAGGGCTATTAATCATCATGTCCATACGCACAAATTCATGTCAAGATATTGA
C142342_38.0	165	115	215	CCCACAATTTCATCACTTTCATCATAAATCCATTCATAATCCAATCCTAACTTCTTAACCTTAAACTTTCTTTCTCTCTTCTTACAAAAACAATGCTTCA
C142342_38.0	324	274	374	GTAGCTTCAATCTCTTTGTCCATACCATCCAACTCTTCCTTAGAGACTCTTCTCTCTTCTCCGATCGCACTTTTCCTCGAATCAGACTCGCTATCTCTCG
C142360_23.0	79	29	129	ACTTGCAACTACCGAAAATCATTCCCGCGCCACCTTCTCCACCATCACCGGCTTCTTCAGGTTCATTGTTATCTGTTTTTCGTTCGGTGATTTTAAATTG
C142360_23.0	196	146	246	CTTAAAGGTTCAATTCAGAATATAACATTAGCTTGCTCAAAATTCTCTAGAATTTAAACCAAACTAAACCTTTTTTTCCCTCAAAGTTTAATTTTAAGAC
C142360_23.0	224	174	274	TAGCTTGCTCAAAATTCTCTAGAATTTAAACCAAACTAAACCTTTTTTTCCCTCAAAGTTTAATTTTAAGACGGGATAAAACAACCAAACTAGGTCAACT
C142412_27.0	274	224	324	TTCGCTTTTCTCTATACCATGTTATAGGTCTTGAAGAGCTGAGAAATAAACCTATACTCATGGTCTGAAACACGCATTGTTCATCATTTAATTTAAGAAA
C142412_27.0	398	348	448	AAGGCTTGATTTGGATAATTAGGAGCTTTTGTTGGTCAAATTGGTTGAAGATTCAAGTTTATCAGATGATTTCGGCCATGGTTTGTGTTTTAAGATTTCG
C142452_40.0	343	293	393	TTAGGGTTTGTGAGAGTGTTATATGCGATTTTGGAGAAATGAAAATGCAGCGATTTTCCTAACACGAATTTATGAATATATAATAAGGAAAATAAAATCT
C142456_17.0	169	119	219	CCTTACGATGCGTCGTCCTTACCAATTTCCCAACCACATCTCCGCGCGAACTGATTTCAAACTTCAACACAAGTGCAACTTCAACGCTACCCGTTTGCGA
C142494_37.0	86	36	136	ACTCGTTTGAGTCTTCTTCCTCTCTCAGTTCGTTCCGCCATGGCTAAAAATGGTGTTCTCCCAAAATTCCACTAAAACGAAGAAATCACATACCTTTCGC
C142534_49.0	501	450	550	CGAGAAAATTTGAAAAACTGAAGAAAATTGAGAAATTAGGGTTTAGATTTAGATTTGAAATTGAGTGGGAAAAAGATATGGGGATCGGAGTATATGTTTC
C142592_12.0	144	94	194	AGTTCAAACGAGCACTAGGTCCATACATAGCCTTAGCTGCTTTATCATAAGCAAGAGCAGCTTCATGTGCTGTAGAGAAAGTACCAAGCCAAAGCCTATT
C142596_34.0	287	237	337	ATAGTGTTACTGCCAAAGGATCTTCAGTTGCCCAAATGATCTAGCAAGTTAAATCAACTTGCAATTCTCATTGGTTTACCATCGTCCTCATCAGCACCAT
C142596_34.0	379	329	429	AGCACCATCGTTGATCTCACAGCTACATGCTCTTGTTTCCATGTGAAATCTTCAATAGAGAACAATAGTATTAAGGCTATGAAATGGACGAGCCTTCAAA
C142596_34.0	377	327	427	TCAGCACCATCGTTGATCTCACAGCTACATGCTCTTGTTTCCATGTGAAATCTTCAATAGAGAACAATAGTATTAAGGCTATGAAATGGACGAGCCTTCA
C142674_12.0	433	383	483	ACAAACAGTCACAAACCCTAGATAAAAATTGACTGGCAAAAAGTCAGGGATTAGGTTAAAGAGGATACCATCAATAATTCACTAAGTTTGGATCAAGAAT
C142742_46.0	364	314	414	GAAAAGAACAAAATTCAATTATCAAAGATCCCTCTAACTATCACTCATTGTTACTCATACATAACAAAATAAAGAAATAAAGAATATATTAATTTCACTA
C142742_46.0	384	334	434	ATCAAAGATCCCTCTAACTATCACTCATTGTTACTCATACATAACAAAATAAAGAAATAAAGAATATATTAATTTCACTAATAACACAGCTAGTAAATTT
C142742_46.0	400	350	450	ACTATCACTCATTGTTACTCATACATAACAAAATAAAGAAATAAAGAATATATTAATTTCACTAATAACACAGCTAGTAAATTTATTAGAGAGTAGAAAA
C142742_46.0	392	342	442	TCCCTCTAACTATCACTCATTGTTACTCATACATAACAAAATAAAGAAATAAAGAATATATTAATTTCACTAATAACACAGCTAGTAAATTTATTAGAGA
C142742_46.0	391	341	441	ATCCCTCTAACTATCACTCATTGTTACTCATACATAACAAAATAAAGAAATAAAGAATATATTAATTTCACTAATAACACAGCTAGTAAATTTATTAGAG
C142788_15.0	35	1	100	TCATGCCCGTATTAGAAACTTTAAAGCAGTGCTGATGACAGTATTCAAATATAAGCAGATTATTTTGGCTTAAAATGGTCTCTTCACCTTTCAATTTAT
C142826_30.0	205	155	255	ACTCCTCCGTCGCGAACCTCTCTCTCGGTCGCGTTCTCAGCCCACCCTCATTGCGTTCAGCATTCCGAGGTTTTCGAGCATTTCAACTCTTGTTTTCTCG
C142832_32.0	295	245	345	GAATAGTGGCACATAAGCATCAATTTCAGCATTCGCATAATTCCAATTCCAATTCCAAGTAAAACTATTCAACAAGCAAATTGTAACTGAAAAATGGAAC
C142832_32.0	311	261	361	GCATCAATTTCAGCATTCGCATAATTCCAATTCCAATTCCAAGTAAAACTATTCAACAAGCAAATTGTAACTGAAAAATGGAACTTGTGAAACAGAGAAA
C142902_31.0	221	171	271	CAACAAAGTTGGCGATGGAAGCAGCTGAAGCAGGAGGACTTGGAGGCGGCAAAATACGGTATTTCTCCACAATGAAAAGCTTCAAACCTTAGCCATGAAG
C142902_31.0	338	288	388	GTCTTGCCAACCCTAGGCCATAGCTATGAAACGTGGCACTTGGAGAGAACTTGGTCTGAAACCACCCTTGCAACTTGCTTCCATATCTCCCTATATATAC
C142914_48.0	22	1	100	CTTGATCAAACTTCACCATATTCAAGCTTCCACTTCTCTTTTTCATACCACCTACCATTTTCTTAGGTAACACTTTCTCTTCAATTTCTCTCTTCTTTA
C142914_48.0	28	1	100	CTTGATCAAACTTCACCATATTCAAGCTTCCACTTCTCTTTTTCATACCACCTACCATTTTCTTAGGTAACACTTTCTCTTCAATTTCTCTCTTCTTTA
C142924_58.0	137	87	187	CAACCTAACCTCCCCTTCAAAAAAACCCATCGCACTTCCCCAACTAATCTCTTCTTTCACTGCACCCTCACCTCAACCGCCGCATTCCATCTTCTCCGTT
C142924_58.0	136	86	186	TCAACCTAACCTCCCCTTCAAAAAAACCCATCGCACTTCCCCAACTAATCTCTTCTTTCACTGCACCCTCACCTCAACCGCCGCATTCCATCTTCTCCGT
C142924_58.0	153	103	203	TCAAAAAAACCCATCGCACTTCCCCAACTAATCTCTTCTTTCACTGCACCCTCACCTCAACCGCCGCATTCCATCTTCTCCGTTGGATCTTCATCTTCAT
C142962_34.0	335	285	385	TACTAACTCTGCCAAGTAAGAAGATGAAGAAAAGGAAAGGGATGGAACAGGAATGCGGAAAGGAGCGTGGTAAAGTCCAATCAAATAAGAAGCAGAAGTT
C142986_49.0	158	108	208	CAGATTTCCATCGTTTCGGGATCTTCTGCGACTTCGGGACTTCTATTATCTCTGGTTTTCTTATTGATTTCCTACTGTGCTTGCGGCAGATTTCTTCCAC
C142986_49.0	396	346	446	TCAGAAATGCAAAAAGAATCCACAAAATCAGAAGTAAAACAACTGAAATTATGAACAAATCCAAACGAAATTGAAGCGTGCAACGAAAACGGAGGATGAA
C143034_61.0	518	453	553	ATGAAATCGCGATTTGGTTGATTTATTGTTGACGAGAGATGAAAAAAGAAAAATAATATTTTGGGATGGGGAAGACACGTAGAATGGCCCAATGGTATTT
C143046_35.0	397	347	447	ACGAACTTCGAAACCCTGCAAAAGATAGCTTCATCCCTTCACTTCACATACACAAACACTTTTGGCAGAAATCAACTCAACAATGTTTCGGTTGATACGG
C143052_63.0	429	379	479	TTGGACTATTTGCTAAGTGTTATCAGTGTCCACCTCACAAGGCCTAATTCCCTCTCTAATTTCTTGTGACACATTCAGTTTCAGATCATACATGTGTGTA
C143120_28.0	451	401	501	TGAGTAAGCATTGATTGTGATGAAGAATAGAAGAAACATTATTGAAAAATTTTTAGAGCTATGTTTTGGTGTCACCATTGTATGAGTGACTTGGAATTTG
C143172_30.0	155	105	205	CAGTAGATCCTAATGTAACACTCCTACACCATAACTGAATCATCTTAGCCAAATATAATCTAATTAAAAGATCTCGCCGCCGTGTTACCTCCGTCATCGC
C143172_30.0	168	118	218	TGTAACACTCCTACACCATAACTGAATCATCTTAGCCAAATATAATCTAATTAAAAGATCTCGCCGCCGTGTTACCTCCGTCATCGCCGTCGCAGAAACA
C143196_51.0	423	373	473	GCCATGGATCGAACTTTCTCATTTTTTTTGGTTTTTCGATTCGATGCTAGTGCTATGCGAAAATGGGTGTGCCTCCTCACTTGTTACTTGCAGTTGCAGT
C143280_32.0	385	335	435	AAGAAGGAACGATTTTGGGCAAAGTGGTTGGAGCAAAGAAAGAAGAACTGCAGCAGACAATTGAGAGACATGTGGCTTCATCCAATGCTTAGTTTGTTGG
C143280_32.0	85	35	135	AAAATCTGTAACAAAACAATTCAGAGAGAATGGCAGGTTCATCAGAAGAGGGACAAGTTATCAGCTGTCACAGTGTTGATGCATGGAACGATGTCCTTCA
C143294_15.0	78	28	128	TGATATATTGTAACTTGAATAAATGGAATAGGAGATAAGCCCTTCCACCGAACACACACTAAGTAAGGAAAACTAGACTGAACTGGCCCAAGGTTTTAAA
C143310_44.0	320	270	370	GAACATCAGAGATAGGGTGAGGAGAAGATTTGGCAAGGAGTGGAGTGATGCAGAAGAAGTTAACTGAAGATGAAATTAGAAGAAGAGATATCAACAATGA
C143310_44.0	375	325	425	GAAGTTAACTGAAGATGAAATTAGAAGAAGAGATATCAACAATGAATTTCGATTTCCAAAGGAAATTGCCGTTGCAACTATCATTGTGTTGTTCTTCCTG
C143354_10.0	180	130	230	ACAACTCTCCCCCACTTTAAGAATTTTCGTCCTCGAAAATTACCTGAAGAGAACAGAGTCGGATACGACTCCTTCATCTAGTCTTCACGCTCCCAAGTTA
C143354_10.0	211	161	261	CTCGAAAATTACCTGAAGAGAACAGAGTCGGATACGACTCCTTCATCTAGTCTTCACGCTCCCAAGTTAAACTTTTACCAGTTGGACCTCCCCAAACAAC
C143354_10.0	220	170	270	TACCTGAAGAGAACAGAGTCGGATACGACTCCTTCATCTAGTCTTCACGCTCCCAAGTTAAACTTTTACCAGTTGGACCTCCCCAAACAACTTTCACTAA
C143354_10.0	376	326	426	ATACTTCCAATGTCAAATTATCCCTCACCTGTACATCATCTAACTGAACTACATGCGAAGGATCTGAAATATATTTCCTTAGCTGAGATACATGAAATAC
C143354_10.0	464	414	514	TACATGAAATACGTCATGCAGATTAGAAAGTGACGGCGGTAAAGTAATCCGATATGCCACTTCTCCAATCTTCTGCAAAATCTGATAAGGACCAACAAAA
C143444_27.0	266	216	316	GGCTGAGCTGCGGCAGTGCGTTGAAGCCATCGGTGGCGAGAAGCTTTCGGCGGAGGATGCAGAGGCGGCGGTGGCGAATATGGATTCGGATGGGGATGGA
C143444_27.0	304	254	354	AGAAGCTTTCGGCGGAGGATGCAGAGGCGGCGGTGGCGAATATGGATTCGGATGGGGATGGACTATTGGGGTTTGAAGATTTTGTGAAGTTTGTGGATGG
C143444_27.0	409	359	459	AAGAGGAAGATAAAGTGAATGATTTAAAAGAGGCTTTTAAGCTGTATGACGTGGATGGAAGTGGATGCATAACTCCTAGGAGTCTTGAGAAAATGCTTAG
C143444_27.0	481	431	531	CTCCTAGGAGTCTTGAGAAAATGCTTAGTAAGTTGGGTGATTCTAGAAGCTTAGATGAATGTCAACTTATGATTTCTAAGTTTGATTTAGATGGGGATGG
C143444_27.0	424	374	474	TGAATGATTTAAAAGAGGCTTTTAAGCTGTATGACGTGGATGGAAGTGGATGCATAACTCCTAGGAGTCTTGAGAAAATGCTTAGTAAGTTGGGTGATTC
C143444_27.0	532	456	556	TAGTAAGTTGGGTGATTCTAGAAGCTTAGATGAATGTCAACTTATGATTTCTAAGTTTGATTTAGATGGGGATGGCAAAATTAGTTTTGATGAGTTTAAG
C143456_14.0	149	99	199	AAATTATCTCACAGTCACTCGTCCGGATATTTCTTTTGCAGTTAATGTGGTAAGCCAGTTCTTAAATTCTCTTTGCCAAGAACACATGGATGTTGTTGTT
C143526_17.0	125	75	175	TACTGGGCATAGCAGCATTTTCTATCCCCGACTGGCAGTTCAGATAAATTCAAACCACTTGGCATGCCAGTTGGTGGGCATGCGCCGATGGCTGTATGAC
C143540_14.0	206	156	256	GACGTTGTACGTGACAAAATGTTGGGCAGTTAAGAATCAACGCGAGAATAAAGTAAGTGTGGCGTAGATGAGGATGTTGCCCTAGATGTGTGGTAAGACT
C143540_14.0	275	225	325	GAGGATGTTGCCCTAGATGTGTGGTAAGACTAGAAATGACAATATTAGATAGAGTGTTGGGGTAGCACCTATAGTAGAAAAGATAGTGGAAAATAGATTT
C143540_14.0	379	329	429	AGTTTGGGCATGTAGAGAGAGGACTTGCAGATTCTATGGTAAGTAGAATATATCAGATGGAGATGAGTCAAACAGCTAGAGGAAGAGGAAGACCTATAAG
C143540_14.0	466	416	516	GAAGACCTATAAGAAAAGTTATTAAGAAAGATTTCGAAATTAACGATTTGGATAGAAGCGTGGCCCTGAATAGAACATTGTGGGCAAAAGTTGATCAATT
C143618_53.0	489	439	539	ATCTCTTTACTGATTCAAACTCCGTTTTTCTATTCATTCTGCTTCTTTTCTCTCTTGTTTGTTGAGCGCGTTAGCTCTCAGGTTATGTTTATGGTTCGTA
C143626_22.0	230	180	280	AACAATGCCCAAATTTCATTGCCCTAATTATACCGATAAACACAATGGTTGGGGTTATCTGATTTTTTTTAACTGAGTCACTTATAAAAGTGTGCATATA
C143630__6.0	294	244	344	AGGTGATGATAATCTTGGCAATATAAAGCCAAAGCATGCTGAAAATTATCGCAGATGATTATGCATATCTCTCTATATTGGTATCCAGAGGAAAATATTT
C143634_23.0	391	341	441	CCCACCCAATGGTGCTTCGGTGCCATCTTCCGGACTGGCAGTTGCATTACGTCATAATGATGTAGAACAGTGGGCTAGTTCGCAGCATCAGCAACCAATG
C143640_29.0	170	120	220	TGCGATTCAATCTCTCATCTCATTCCGTTTTTCCACTCGCTCCTTTCTCCACCACACTTCACTTTTCAACATGTTATAGTATATTTCCTTTTTTCTTATC
C143640_29.0	429	379	479	ATTTTGTTTAGCTTACTCTTCTGCTTAGCTAGAATCTCTACTAATTGAGGGAAAAGCGCAGTTGAATTTGATTTCTGATTCCTAAAATCAAACCTAGCGA
C143738_28.0	255	205	305	ATGTAGGTTGGTGGAGTTGGTGTACAGCTTTTGAAGAAGAGAAATGGTGCAATGATGATGTTGTTTGTTTGTAGGTTTTTGGTGTACGAGATTGAAGTTG
C143824__8.0	436	386	486	TCTTGGTTGCAATCGACCTTATCTGGTTCGATCGTGTCTCGTGTTCTTGGATGCACCATTTCCTATGGAGCACCTAGACTTCCCATTCAACCTAGACAAC
C143838_55.0	355	305	405	TCATAGCCACAGAATTCGTAATAGATCCAGCAGCTCCGGCGTCAGGACCTGGTGCCGGAGCAGGCGAGACCCCGAGGTCTTGAGCGGAAACAACGGCGGC
C143838_55.0	463	413	513	AGACGAAAAGGAAGGAAAAGAGCTTGACAGTGGTAGCTGATGATGCCATCGTAAAATTACTTAATAGAGAGATTAAAACCTTGAATCGAAGAAGCAGTGG
C143910__6.0	130	80	180	GTGGGAGAGACCAAGCTCTCCAATTCTTGGAGGGAGAGACCAAGACTCTCGAATTTCTTGGATTAGTTTGTGTTTAATTATGTATTCTCTATAGTGTTTG
C143910__6.0	106	56	156	GGTATAGTTTTTGAATGGTTTTGGGTGGGAGAGACCAAGCTCTCCAATTCTTGGAGGGAGAGACCAAGACTCTCGAATTTCTTGGATTAGTTTGTGTTTA
C143912_34.0	116	66	166	AGTATCAGAAGAGCACGGAGCTTCTCATAAGGAAGCTTCCGTTCCAAAGGTTGGTTAGAGAAATCGCTCAAGATTTCAAAACAGATCTACGCTTCCAAAG
C143918_54.0	415	365	465	ATGACAACAAGGAGGGAAGCAATGGAAGGAGAGAGTTGATGTTTGCTGCAGCAGCAGCTGCTGTTTGCTCTGTTGCTGGTGTTGCAATGGCAGATGACGA
C143986_26.0	160	110	210	CGGATGAGTTTTCGGTTTCGAGTTGAACGTAGTGTGTTTTTACGTGTGGTGGTGCGGGTTTATGAAGGGAGAGATTGAAGGACACTACACGCTTTAACAG
C143986_26.0	214	164	264	CGGGTTTATGAAGGGAGAGATTGAAGGACACTACACGCTTTAACAGGGATGGTATTTGAACGAGCTGTGGTTGAGTGGACTCTGATCCTGACTCGGGTTG
C143986_26.0	299	249	349	TCCTGACTCGGGTTGTGTAGTACGTAATGTTGGTTCTTGGTGATTGTAGTAGTGATGAGTATTAAAGGATTTGAGTCGTTGGATGGTTTTGATTTTGGGT
C143986_26.0	324	274	374	AATGTTGGTTCTTGGTGATTGTAGTAGTGATGAGTATTAAAGGATTTGAGTCGTTGGATGGTTTTGATTTTGGGTGCAGCATTGAAGCAAGAAACAAGAG
C143986_26.0	505	455	555	CAGTTATGGAGTCTGTCATTTTGTGGTTTAGAAGCTTTCTGTGTAGTGTGTTGGTTGGTGAGAGAAATGAAAGCAATTAATGGACGCTGTAATATAGAGA
C143986_26.0	130	80	180	AATCACAAATCTGTTTTGGATCCAGTTCCGCGGATGAGTTTTCGGTTTCGAGTTGAACGTAGTGTGTTTTTACGTGTGGTGGTGCGGGTTTATGAAGGGA
C143988_16.0	287	237	337	TCTTAGAAAAATTTTCTAGTGATGCATGCATAGCTCTTGACAACTTTCACGAAAATCCTTACAACAACAGCCTAAGCTCAATCCTTCCATGTCAAGAACT
C143988_16.0	422	372	472	CAGGAATTTATAATCTTGTTAATGAGGTGAATGCAAACCTATCAATGCAGGCAACATCATATCCATATCTTGTTCATGTTTGCAATCCTTTCTCAGCACC
C144004_29.0	278	228	328	ACCTCCACCACCACCAAAGCCTCTTCCTCTTCCACCTCCACCTCCAAAATCACCACGACCACGACGACCACCCCAACCTCTACAACGAGGTCCACGTCCA
C144022_43.0	266	216	316	TCCACCACATTACATCACCTGAAGAACACGTTAGCACCGGAGGAAACTTGTCCTCTGTAGGTTGGTATTCCTTCACCATTTTTCTTCTTTCGTGATATGA
C144022_43.0	290	240	340	AACACGTTAGCACCGGAGGAAACTTGTCCTCTGTAGGTTGGTATTCCTTCACCATTTTTCTTCTTTCGTGATATGAATCTGTAGCCCTCATGACACTGAA
C144022_43.0	348	298	398	TCTTCTTTCGTGATATGAATCTGTAGCCCTCATGACACTGAACAAAACCCCTAAGTCTATTGCATGAACCTCTCCACCATGGCCATTTAATTTCATGTAG
C144022_43.0	488	438	538	TGTTACGGGTTCTTAGGGATAATCCATGCTATGGTTTGATTTGCAAATAGGAGACAAGGTTGTAGGGCCGAGCGAAAGAAGAAGGCGGTCATTGGTTCAA
C144052_41.0	125	75	175	TGCTGATTGCTTTTAATAACACCAAAACCAGATGGCTGCAGCTGCAACTATGATAGGAGGTGCTTTTCTCTCTGCAACTGTGCAAACCTTAGTTGAGAAA
C144062_13.0	110	60	160	TTCATTAAGCACTTTATCTTGTGATAAAGATGGTTTGTCCCTTAAGAGGCCATCGTCATTAAAGTGTCCTCCACCATTTTTGTTGAAGACTTATGAATTA
C144062_13.0	115	65	165	TAAGCACTTTATCTTGTGATAAAGATGGTTTGTCCCTTAAGAGGCCATCGTCATTAAAGTGTCCTCCACCATTTTTGTTGAAGACTTATGAATTATTGGA
C144092_47.0	267	217	317	CAAAAAGCAATTTCAGGGAACAGTTATGGAACAAAGTAATTTAGGAGGGACATCCAATACGTAACATGCGTACAAAGTGAAGATCCTACTTTGCGGTGAT
C144092_47.0	324	274	374	TACGTAACATGCGTACAAAGTGAAGATCCTACTTTGCGGTGATGAAATGGATGGCAGAAGATGAGAATGTCATACACTTAACTAATTTGGAGTCTTGATG
C144092_47.0	334	284	384	GCGTACAAAGTGAAGATCCTACTTTGCGGTGATGAAATGGATGGCAGAAGATGAGAATGTCATACACTTAACTAATTTGGAGTCTTGATGATCTCTGACC
C144092_47.0	455	405	505	GTATAAATCCTTGAACAAGTATTGTAACCGTTAAATTTCAATAGCAAATGAAGCTAATGTCCTACATTATGCTTAAGTAGAGAACCCTTAAAATATACTT
C144094_62.0	412	362	462	AATTTTGTTTCTGGAATAATTCTTCTGTCAAACGTAGGTACGTAACTCCGTACATCCTTAGTTTTGGAGGGCCCTTTTTGTTAACACCATTGGGTCTAGC
C144106_65.0	262	212	312	TACCATTTCCTTCAGTAAAACCAGTTTGATTACTCAAACCTTTTATATTTTGTTTCCCAGTATTGCTATATTTTCCAGATGAACGACGATTCCTTCCTTG
C144114__6.0	145	95	195	GTAATTTTGAGATTTTCAATCAAATTTGAGTTGAGACTCAACCCTAACCTTCCTTCACCGACGTTTCTACACTTCAGCCGTTCCAAAGAAAAATCACAAG
C144114__6.0	155	105	205	GATTTTCAATCAAATTTGAGTTGAGACTCAACCCTAACCTTCCTTCACCGACGTTTCTACACTTCAGCCGTTCCAAAGAAAAATCACAAGTTTCTCCTCC
C144114__6.0	158	108	208	TTTCAATCAAATTTGAGTTGAGACTCAACCCTAACCTTCCTTCACCGACGTTTCTACACTTCAGCCGTTCCAAAGAAAAATCACAAGTTTCTCCTCCCTC
C144124_17.0	273	223	323	TTTAGTTGTTCTCCGATTTAGAGTTAGTGGGTTTTGTGTACTACTCACTCTGAGTTGATCCAGTTTAAGCTAAATTTTAATATGAATTTGGGGGTTAAAT
C144256_26.0	216	166	266	ACTTGTTTCGGTGAAAATGGAGTTCAAGTTGCCGATTCTTCGTCGTCCTCGAGTGCAGCAAGAAATGCTCAAAACAATATGGTTGCTTGTGTTTATCAAT
C144272_10.0	239	189	289	GAGCATTGCTACTACCACCACCATGCCACTAGACATATCTGCTATAACTGACCTAATAAAACCGTCACTACCATTTTCTTTTCCACCAACAACACTATTG
C144276_40.0	333	283	383	TCAACCCAACGATCCATACAATAATACCAATGATTGAGATGATGAGGCATAGAAAAGCAAAGGGTAGACCCAAGAGAAAACCTAAGGGTCTACAATCACC
C144338_12.0	189	139	239	TATATAAAGGGGTATCGACTAGCGTGCGGACACAAGGTGGAGAGGCAGACGATTTTCCCATTACAATAGGTTTGCATCAAGGTTCAACGCTAAGCCCCTA
C144338_12.0	359	309	409	GCAGATGATATAGTCCTACTTGGAGAGTCGAAAGAGGATTTACATGAGAAGTTGGAGACTTGGAGACGATCTTTAGAAACACATGGTTCTCGCCTAAGCA
C144364_51.0	450	400	500	TATGCGTGTTCAGAATGTGGAGGTGAATATTTTTGATGTTGAAGGGTTTAGGTTTTGATGAGTTTTTTAAGGCCATGGGTATGATGGAGAAGGAGAGAAT
C144374_37.0	315	265	365	AACGAGCCTCATACTGAACAATTCGTCTGGTGCGCTTCTTGTAAAGAATTCTATAACCACAGTCACGGCATTGAATAACATCACCAGTCTTCAAAGTATT
C144422_10.0	173	123	223	TGTCGTGTATGGTGTCCGTGTTTCATAGAGTATGACAAGCAATACTAGGTTTTCTGGCATGCTTGCCCAATAAAAATAATAGAACTTTGGGCGTATTTGT
C144550_24.0	61	11	111	GTCTGTCCCATCTCTTTCTGAAGTCCTTTACAATAACTTCAACTCCTGCTTCACGGAATCTCAGCAACTCCAGGGCATAACTGCAAGACTAGGAGGTAGT
C144598_22.0	118	68	168	TATGTTTCTACCCCTTGTAAATATTGCTTTATTTTGAAAACATGCACACATCATTATTGAATTAAATTTGTATCTAATTCAAGGATTACATTGTTTGTCT
C144598_22.0	41	1	100	TCCCCTCATTATTTACGTTTTCACTCGTGTTTCTACCCATTTTAAGAGGATACCTTGGTTTCTCTCTTATGTTTCTACCCCTTGTAAATATTGCTTTAT
C144608_44.0	367	317	417	AACCAAATCTATGCCTCCTAATCACAAAGCTGTTGTTAATGTTTCTGTTTCTGTTTCTCCACAGTGATTAGTGAGTGGTGCTATGTTTCTATGCTTATAA
C144634__7.0	208	158	258	GTGCAGTACCCTGTAGTGGATCTTCTATCAATAATTGAACCTGCATAGTCTACATCAGTGTAGGCCTCAAGGGTTGTATTTCCATTTCTTTTGAACAAAA
C144634__7.0	316	266	366	CCTGGAGTTCCCTTGAGATACTGCAAGATTCCATGAACTGCTTGTAAATGGGTCTCTTTAGGACAGTGCATGAACTGACTAACCATACTTACAGCATATG
C144634__7.0	360	310	410	TAAATGGGTCTCTTTAGGACAGTGCATGAACTGACTAACCATACTTACAGCATATGCAATATTAGGTCTAGTGTGAGACAAGTAAATTTATCTTCCAACT
C144638_40.0	138	88	188	CAAATCTAATCCCATTAAATGGAGTCGGCTACATGGATCAACTTTCGTCATAATGTTCTATTCAGGAAATTAAATTGAATTGCAACTAGAACTATTGAAA
C144638_40.0	240	190	290	ACATTGTGATTAATGCTAACTAAACATATGCTTGTAATAGAAAGAAACAGTTATCAAATCACGAACATACTCCAACCAAAGAATCATGCATAAGCTATAT
C144638_40.0	306	256	356	ATACTCCAACCAAAGAATCATGCATAAGCTATATCAGTGAATCTGAATTAACCATTATCTATATCAGTGAATCTGAATTAACCATTATCTTCTACTACTA
C144698_33.0	522	464	564	AATCTACTGTTACAGTAGACATACCTGCAACCAAAGTAGAAGCAGTAGCCCCGGCCCCAGACATTAATGTTAAAGACGAAGTGAAAGTAAAGAATGAACC
C144700_40.0	187	137	237	ATAGGAAAATAATAACTAAAATTAAAACAACCAAAGAAAGTTTGCAATTCAGTTACATTACATGACATGTTGTCACTCTTTCTTTTCTTCAATCTTTTCT
C144804_58.0	213	163	263	AAAGGTAAAGATAAAATCAGCCTTCTTGTTGGATGGAACATGGGCTCATCATCATTTCCCCGTGTTCATCATTAAAGTTATGTTGTCTCCTTTTAGAAGG
C144814_53.0	172	122	222	TCTATCTGACAGTAGAAGAGGCCGTTAGAGCCTGTAACTTTGTGCTCCATGGATGCAAAACGAATTCCAAAAGAGATGAATCAGAGGGATGGAACAATGT
C144814_53.0	244	194	294	GAGATGAATCAGAGGGATGGAACAATGTCTGAGCTATATATATTTATATCAGTGCATAATTTAAAGAACTCAGAAGGCTATTTGTTTTCTTCTCATTTAT
C144846_10.0	514	464	564	GTACAAGGCCTTCTTTTTACTTTCTACAACATCTACGTCATTAAAATTTGTTTATTTTCTCCGTGTCCTTTTAATTTGATTTTCTTGAGTTGACTCCCAC
C144870_28.0	455	405	505	TGTCTTGGCGTCCGACAACCTTCTTCGATGTGCAATTTCATAGCCATGTGTCTGAGAGGGTTTTGTGTTTCTTGATTTGTGTATTTGAAAATATGAAATA
C144872_20.0	310	260	360	CAAGATATATTCTTAGTTAACCAAATTTGAAATGAACAAACTACCTTCCAGCAGCTATTAACATAGCTGTCAATTTTGTATAGTAAAAAAGTAGTTTAAA
C144872_20.0	16	1	100	CCCCCTACACTTCTTACTCCCATGTTGTAACCCATCTGACCCATTATCTTCCATAGAAATTGAGATAACATTCTTAGTCCAATTCTTCGTCATGAAATG
C144872_20.0	426	376	476	CACCATTTCAAACAAGAGAAACAAGCATCAATCATCATCATATATGAATGCAAAGCCAGCTAGGCCCTGCTTAAAGAGATTAGACTAAAGAGATGCTTAC
C144900_15.0	243	193	293	AGTGTCTCCGTATTTGAAATGCGTGTCCGGTGTTTCCGTATTTGAAATGTGTGTCTCGTGTCAAACACGTGTTCGGGGTCTCCATGTTTGAAATGCGGTG
C144900_15.0	460	410	510	TCTGAAGTGTGTCCAGTGTCTCCGTGTCTAACACGTGTCAGTTGTCAAAGATGAGTCTGACATTACATTGGTTGCATTCACTTAATTTATTTCTTCAAAT
C144900_15.0	444	394	494	ACAGGGGTCTCGTGTGTCTGAAGTGTGTCCAGTGTCTCCGTGTCTAACACGTGTCAGTTGTCAAAGATGAGTCTGACATTACATTGGTTGCATTCACTTA
C144906_17.0	330	280	380	AATCCACAAACGCCGTTTAATTTTCTTCTTTTAGAGCTAGGGTTTGTTCGTTGCTCAGTCAAATTTGTGCAAGGTTGGAGGTTATTTGAAAAGGTGATTG
C144906_17.0	408	358	458	AGGTTATTTGAAAAGGTGATTGGAGGTTTAGATAAAGGGGATCAAAGGGAGCATTTTTCATGTTGGTGGTGGTGGCAGAAGTGAAGTGGCTGAGGAGATG
C144906_17.0	338	288	388	AACGCCGTTTAATTTTCTTCTTTTAGAGCTAGGGTTTGTTCGTTGCTCAGTCAAATTTGTGCAAGGTTGGAGGTTATTTGAAAAGGTGATTGGAGGTTTA
C144910__7.0	352	302	402	CCTCATTCCTTACCCCCCAAAGACACCAAACCGTCGCAAACCAAACTAAATCTAATTTGCGATTCTCCACTCTACTATTAACAAAGAAGATGTGTCAGTC
C144910__7.0	361	311	411	TTACCCCCCAAAGACACCAAACCGTCGCAAACCAAACTAAATCTAATTTGCGATTCTCCACTCTACTATTAACAAAGAAGATGTGTCAGTCCATAAAATT
C144924_36.0	115	65	165	CAGAACACGAACTTTGTCCAAAAATCACTTTTAAACAAGAATCCTCTGTCAATTTCACACAAATCAACCCGTTTTCAACCAAATCGAATGCTTATCCGAA
C144924_36.0	122	72	172	CGAACTTTGTCCAAAAATCACTTTTAAACAAGAATCCTCTGTCAATTTCACACAAATCAACCCGTTTTCAACCAAATCGAATGCTTATCCGAAGAACCCT
C144958_62.0	273	223	323	ATATTTAGAACACTGGCCTCCTGATTTGTGCACCAAACTTTGACCTTTCGAAAGTAATTTCGCTCCGCTACCAAACAGCGTAGTTCTGTTAAAGCTGTTC
C144958_62.0	397	347	447	CAAATCTCTTTGTTGAAAAACCGTGTTAACAATGGCCAGCAAACCTAAATCACAAAGATCAAAACAAATGTAAAAAGTTGATTGAAGTAACATAAAATAC
C144958_62.0	464	414	514	ATGTAAAAAGTTGATTGAAGTAACATAAAATACACCATATCTCTCCTTCGAGATTAGACTTACATACACACAGCACAACCCATATACTTCTTTTGTCCAC
C144990_33.0	53	3	103	TTATATATACACATTACATAAAAATAAATCATACACACTAAACCAACTTTGATAATAATGTTACTACCTAACTCCGTTATGATTCTGTTCATAATTCTCT
C144990_33.0	68	18	118	ACATAAAAATAAATCATACACACTAAACCAACTTTGATAATAATGTTACTACCTAACTCCGTTATGATTCTGTTCATAATTCTCTTTCTCCTTTCAACTC
C145008_17.0	477	427	527	CTCCCATTTATTTTTGCTGTCAACGTCTCACTTATATTGACCTGCTTATAGTGTTTTCTTTGTCTAATTATTTTTTGTGCACATGTTAATACTTTATTCC
C145046_46.0	172	122	222	AAGGAGCATCTCAGTCTCAATCATCAACCTCAACATCCTCCCGACCCGGCGGCGGAGGAGTCGTCGCTCCCCGCGGCTCCGCTGCCGCAACCGCCGGCAT
C145046_46.0	247	197	297	GCTCCGCTGCCGCAACCGCCGGCATGCGCCGTCGCCGTCTCACTTCCGGTAACAGCACCGCCAGTGTCGGAGGTGGATCCAGTGGAAGCAACAACATGCT
C145100_47.0	251	201	301	CAACTCCTTCAATTGGGGGCAATGTAAGATTAGGTTTATAGATATTGTGCACAACAGAAGCACCGGCAAGAAGAGAACAGATGACAACCACACATGACCA
C145156_10.0	198	148	248	ATTGCTTTTCTCAAAGTGTATACATAAAGATCTTCTTCTAAGAAAATATGATAATTTTTTGGATATGATTCATGATTTTGATAATGAGAGATGCATCTAA
C145188_31.0	76	26	126	TATTCTTTCTACTGTAACAACCCACATTTCATACAAACCAACGCATATACTGTTCCATTTCTATTTTGTTTGAATCTGATACTTGATTCTCTTTCACACC
C145188_31.0	148	98	198	AATCTGATACTTGATTCTCTTTCACACCTTATCTTCTAAAATAGTAAAAATCAAATAAAGAGAAAGAAAGAAACAAGAAGATTGGTTTCTGCTTCTTCAT
C145188_31.0	101	51	151	ATTTCATACAAACCAACGCATATACTGTTCCATTTCTATTTTGTTTGAATCTGATACTTGATTCTCTTTCACACCTTATCTTCTAAAATAGTAAAAATCA
C145188_31.0	241	191	291	TCTTCATTCTAGATCTACGCAAAACCTCTATAGTTGCTCTTCACGCACAGCCAAACGTCACACCAACTCACACTCCCTCTCACCAAACAACGGTCACCGT
C145188_31.0	247	197	297	TTCTAGATCTACGCAAAACCTCTATAGTTGCTCTTCACGCACAGCCAAACGTCACACCAACTCACACTCCCTCTCACCAAACAACGGTCACCGTTCACCT
C145188_31.0	463	413	513	GTCGGTCTTCGGTTGGTCCTTTCCTTTATTCACTTTTGTTTGTTTTGATGCATGTTGATTTTTATTTGTTGGAATAATGGTGAACAAAATTTTGAAAATA
C145188_31.0	464	414	514	TCGGTCTTCGGTTGGTCCTTTCCTTTATTCACTTTTGTTTGTTTTGATGCATGTTGATTTTTATTTGTTGGAATAATGGTGAACAAAATTTTGAAAATAA
C145196_19.0	340	290	390	GAGGTGATCCATTTTGGTTAGAGGATTCAGAATGAGATTGTGGAGGTGGAAAATTGAAATGAAGAAGAAGAAGAAGATGCGGAAGAAAAGAGAGTGAGAA
C145222_33.0	143	93	193	TACATCATCATAAGACTAATCAAAACCTTAACATCATGTTCTAACTCTATGAATCACCAACTGAAATTGTTTGGCCGGAAAATCCCAACGGCGACCGGGA
C145222_33.0	103	53	153	GAACAGGGGAAGCATACAAATCCTCCCTCAACAATCTCCATACATCATCATAAGACTAATCAAAACCTTAACATCATGTTCTAACTCTATGAATCACCAA
C145282_20.0	166	116	216	ATGGTCATTGCATTTTCTAAAGCTTATATAGAATTGTTACACTTCTTCGATTTTCCTGCAAAAGCAAGGTTACAATAGATCTAAATTGGGATCAACTTTT
C145282_20.0	460	410	510	AATGGTTTTGACTTGGATTTATAAAATTATCATGTTGTGAATCTAAAGAATTATTTGGTCTTGACCTTGTGTTTAGAATATTCTTTATGATATGCATTGT
C145318_11.0	353	303	403	TACTACTACTACAACTACTACCTTCAGCCGGATTGAGAGGAGATAAACAATGGACATTGAGAGGAAAGAACGAAAAAAGACAGATGAATGAGAGTTTTTG
C145320_16.0	127	77	177	ACTATCCCATTCTAAAGATAATGTGTCTATTTGTTCTTTCATCTTCATATTGGCTTTAAAAGCTTCAACGGGATGATTAACATTTTGTAGCTGTGTGATG
C145320_16.0	257	207	307	CCTAGCCCTGCAACCTTCAACCCACCATTATCCTTGCTGACAACAAAGTCGGACAAAAATTGGAGATTTTCTAGTTTGGTTATTTGAATCGGCATCTCCC
C145320_16.0	470	420	520	TTTCCTATGTCCTTCGGCAATTCAATGAACCTTTTACAGCCTGCCAACAATAAGAATTGCAGATTGTAAAGCTTGCATGTTTCAGAAGACAACCTTTCAA
C145348_54.0	103	53	153	TACTGGAATTTCTACCATTGGGCCATCGGATACGCAACCATAATCATCAGCATCATCAACATCTTTAAAGGGTTCAATGCATTGGAGGTGTCCGCAGGGA
C145348_54.0	212	162	262	ATAACTGGAAGCATGCATACACCGGCATTATTGCAGCCTTGGGCGGAATTGCTGTACTTTTAGAAGCTTACACATGGATCATAGTGATCAAGAGGAAAAA
C145348_54.0	550	469	569	TCTGGAGTGTGGTTTTTTCCATGCAATTCCAGAGGATACTTTGTCTCATCTATACATATTTTGTATTTTTTATTATTTTTTATCTTGACATCAAAAAAAA
C145414_12.0	476	426	526	TGTAAGCCAAACAAATAAAAGAGGAAGAAGAGGAATAGAGTTATTAAATGACTATTACTTAAAAACAACAGAGATAATGAAAAACAAATGTAAAATCAAA
C145414_12.0	495	445	545	AGAGGAAGAAGAGGAATAGAGTTATTAAATGACTATTACTTAAAAACAACAGAGATAATGAAAAACAAATGTAAAATCAAACCAGATTTATTTATTTTAA
C145414_12.0	497	447	547	AGGAAGAAGAGGAATAGAGTTATTAAATGACTATTACTTAAAAACAACAGAGATAATGAAAAACAAATGTAAAATCAAACCAGATTTATTTATTTTAAGG
C145440_29.0	191	141	241	CCAACTTCTCTACCTTTGTCGAAGTTGATGAAATTCCAATCATCGACCTCTCTCAAAGCAGTCAACAAAACCTCATCTCAGAGATTGGCAAGGCATGTGA
C145440_29.0	194	144	244	ACTTCTCTACCTTTGTCGAAGTTGATGAAATTCCAATCATCGACCTCTCTCAAAGCAGTCAACAAAACCTCATCTCAGAGATTGGCAAGGCATGTGAAGA
C145440_29.0	380	330	430	TAAGTATGGAGGAAAAACAGAAACTGAGAAGATGTAATTTTAATGCAATGGGGTATCATGATGCTGAGAATACTAAGAAAACAAGGGATTGGAAAGAGGT
C145440_29.0	464	414	514	GGGATTGGAAAGAGGTCTATGATTTTCTTGTTAAAGATGGAGTACCAGTCCCTTATTCTGATGATCCACATGACTCGGAGCTATGGACTCTAAAAAATCA
C145524_59.0	9	1	100	TTTTTTTTTTTTTTTTTGATTTGGGGGTTATTGCATTTCAATTCGGGGCTTCCGTTTTCATATCTAGCTTCACCCCACGCAATGCCTGTTTCAGATTCT
C145524_59.0	145	95	195	ATTCTTCCGACGTTCCAGATGATTCTTCTCTTCAAGAAGAGGAAGATGACGAAGAAGGCTCCGAGGAAGAAGAGGAAGAAGTTGAAGAAGTAGAAAAGGA
C145606_42.0	387	337	437	AATCGGAGGCCTCGTTGGCCTCTGCTAGAAGCTTCTGGATCTCCGCTTCGGAGGTGACATTCCTATTTTCCTCGAACTGCTTCCGCACCTCCGCCGCAGA
C145642_23.0	473	423	523	ATCGTAAATTGCTCTGGTTTTGTAGCGAAAATAACATTGAAAAAAGAAAGAGGAAACCTGGACTGACTTTCTTGAGGGTTTTGGCAGGCGACGAGCAACT
C145642_23.0	530	471	571	AGAGGAAACCTGGACTGACTTTCTTGAGGGTTTTGGCAGGCGACGAGCAACTCCGGCTATGTTTTCAGAGCACTGCGGCGACTCCGTCAGGTTTCTGGTT
C145642_23.0	551	471	571	AGAGGAAACCTGGACTGACTTTCTTGAGGGTTTTGGCAGGCGACGAGCAACTCCGGCTATGTTTTCAGAGCACTGCGGCGACTCCGTCAGGTTTCTGGTT
C145676_49.0	525	471	571	TAGTTATATCTGAAACTTTATATTTTGCATATGTCTAAGTATTGTTGACCCAAATTTTTCATCTGGCCTTATGAAATTAAACCTTTGTTAAAAAAAAAAA
C145676_49.0	134	84	184	GTTCTGATCTGCTTTTGTGTCTCCAGCTGCTGCGATTGAAGTGAGGAATCAGCAGAGGATTCATCTTCGCAACCATGGGTAAGGTTCACGGATCACTCGC
C145702_22.0	150	100	200	CATTTCAAGAAAGTAACAACCGACAACAATTCAAGTTTTCTGTAATTGACGCCATGGTAGAAGAATTGCAAGAAGAAATTCGCTGGAAAATTGCAAAAAC
C145702_22.0	118	68	168	TGAAGATTGCTGGTCTTTACTTGCCGTGCATACATTTCAAGAAAGTAACAACCGACAACAATTCAAGTTTTCTGTAATTGACGCCATGGTAGAAGAATTG
C145766_13.0	365	315	415	CAATTACCTCCTTGGTGCTTAACTCTGTTGCATTTTGCTTACTCTCCACTTCCTCAACTACTTTTATGGCTTCTAGCCACCAAGAATCCCTGGAGTTGTC
C145782_63.0	552	471	572	AAAGGTTTGGATTTACACATAGCATCCAACAGATCATAACACTACCAATCACACCTAACATCATCAGAATCCCTAACTAATTTAGCCATAGTCATAACTAA
C145802_42.0	337	287	387	TAAACTCTGGAAGTCCCCGTTTAACCTCACCTTTCCACTGAAATATCTCAGACAGTTCTCCCACTTCACCCACCATAGCCAAGAGAAGGTTTCTTGGGCT
C145820_35.0	296	246	346	CAGAGCAATTGCTTGAGATCTTTTCAGTAAGTAACTTTAGTTTCTCAGCGGTCTCTGGATCTTCCTCACTGGATATGTTTTGCTCCAAAGCACCTGAATT
C145832_33.0	218	168	268	GCCTTCCTCCACCGCCAGCACCGCCGCAAGAATCGCAGTAACTAACAGTGTCCTTGATTTTATGAAATCCATGCTTGAAAACACCGAATCCAAAGAGAAA
C145832_33.0	269	219	319	CCTTGATTTTATGAAATCCATGCTTGAAAACACCGAATCCAAAGAGAAAGCCGATGACGAGGACAATCATGATCAAGCACGTGCATAGCATGCAGACTCT
C145850_25.0	425	375	475	TTTTCATTTTTCTTTTTTACAATAATTATTTAAAAAATAAAAAATGGTTAATAGAGATAACTAGTTGATTAAAAATATGTTTTATTGAGTCAACATGTAA
C145872__7.0	285	235	335	ATATAGCATGAATAGAAGACATATCACATGGATGAAATATATAACATGTACTGCCACAAGACAATAAAGCACAACATAATTAAAAAAGTAAATTTCATTT
C145872__7.0	289	239	339	AGCATGAATAGAAGACATATCACATGGATGAAATATATAACATGTACTGCCACAAGACAATAAAGCACAACATAATTAAAAAAGTAAATTTCATTTTTAA
C145872__7.0	396	346	446	GACAAAACCTAAATCGAGGAGGGAAAAGTTGCTACTTAAGTTATCATACAAATGGTATAAGACTATACTAACCTAAACAATCCTATAAGGAAAACGAAGC
C145942__6.0	286	236	336	CATGGCAGTCTTAATTTGTGGCGGAATTCGAAATGAAAAACAAAAGAATGAAAAAGTGAAAGTGCAGTTCAAGTTTGGTACCAAATGAGGAAATTGAAAT
C146022_50.0	220	170	270	TCAACGTCCAACACCTTTCAGCATCCACAACGCAAGCCCTAAATCAAACGACGACAACGTTAGAAAAGATGACGGCTGAATACGACGGAGAAAAAGGAAG
C146022_50.0	233	183	283	CCTTTCAGCATCCACAACGCAAGCCCTAAATCAAACGACGACAACGTTAGAAAAGATGACGGCTGAATACGACGGAGAAAAAGGAAGAAGGGTGATGACG
C146062_21.0	164	114	214	TAACCTTTGACACAAAATACAATGCTCCTGAGAAATACAAAAGTAGTTGCTGCCATGGCAATTCCAGTCAGTCTCAGAGTACTAATAAAACTTGTATAAA
C146062_21.0	330	280	380	TATTTTTTTCTACAAACTATGAATGTTTTAGGAAACTAAGATATAAGTACGCATGCTTTCTTATTTGTACCTTTACAAAAACCAAAGGCGTGTATTAAAT
C146104_39.0	145	95	195	AATGAAGAAACACTATATGTTTCTGTTTGTTGTAGCAGCAGTAGTAGTACTTATGGGAAATCACATGGGAGAGTCATTGACTTGTAGTCCTGTAGAGTTC
C146104_39.0	148	98	198	GAAGAAACACTATATGTTTCTGTTTGTTGTAGCAGCAGTAGTAGTACTTATGGGAAATCACATGGGAGAGTCATTGACTTGTAGTCCTGTAGAGTTCAGC
C146104_39.0	409	359	459	TCCTTATCCAACTTGTTAGTCATCAATTTAGATATAGATCTCTCTTGTTCTTTCACCATCCTAGCAACACTCATTCAATTAAGCTTTTTATCATTAATCG
C146104_39.0	451	401	501	TCTTGTTCTTTCACCATCCTAGCAACACTCATTCAATTAAGCTTTTTATCATTAATCGACAAGTTTGTTTGTGGTTTAGAAATATCTAAAAATGCACATC
C146146__5.0	155	105	205	TCTCACACCTTGACTCAACTACCAAATTTCTCCACAACATTCTCACTCCTAATTACTTGAGTTTCAGAGGTTGAAACTCAAAGATTTCCATTATATCTAG
C146174_45.0	153	103	203	ATGTCACAGCTCAGGTTGAAAAAGGTAAGATTAAGAAGCTGAATGGTGTTAAAACCAAAGAGCTTTTTCTTTGGATTACACTTAGTGATATTTATGTTGA
C146174_45.0	105	55	155	TAACACACAAGTTTGAAAAGATTGGAAAACTTGTTTCTTATGCTACTGATGTCACAGCTCAGGTTGAAAAAGGTAAGATTAAGAAGCTGAATGGTGTTAA
C146174_45.0	309	259	359	TTCCAGTTTCTGCTTTTGAAGTCGAAGAGAAATCAAGTGGTGTGAAAGACATTAACAAAGTCAATGGAACTGTTGGTGGTGTTAAAGAGGTTTAGTTAAA
C146226__6.0	520	470	570	TTTGATAAATGTGGCTTTGGATTGTGTAGCAGATGAGAAAAATGTTAGACCCACCATGAGTCAAGTTGTCGAGAGGCTTCTAAGTAATCACCATAATTAT
C146226__6.0	540	474	574	ATAAATGTGGCTTTGGATTGTGTAGCAGATGAGAAAAATGTTAGACCCACCATGAGTCAAGTTGTCGAGAGGCTTCTAAGTAATCACCATAATTATTGAC
C146226__6.0	39	1	100	AAAGGTATAACATAGCTATGGGAACTGCAAAGGGTCTCGCTTATTTACATGAAGAATGTTTGGAGTGGATTTTGCATTGTGATATAAAGCCACAAAACA
C146234__8.0	123	73	173	TAAAAAATAAATTAAAACATGAAACATGTTTTGTCAGAAACAATTTTAAGGCATCTAAACCCAAGACGAGTTGAGAAATAGGTGCTTGAGTCAATTCAAG
C146258__7.0	33	1	100	TGTTAAAATTGTTTCTGATGCATGAGGTTGTCGCTTGGGTTGATGTTGTTCTCTGTTTGCTTTCTTGTTTGAATTGGTTTGTTAAAGACTGAAACAAAT
C146278_49.0	253	203	303	CAACCTTCGTACAAGCAGACCCATCCAACTTCCGATCAGTTGTTCAAAAACTAACCGGAGCATCCCAAGACCCATCAGCCCAAAAACTCCCACTCACACT
C146278_49.0	340	290	390	TCCCACTCACACTCCCATCTCGTCTAGCCCAAGCCCAAGCCCACCGTCCGCCACCACCCACCACCTCCGAACAACCAATGGGCCCAAAAAAACCCAACTT
C146300__7.0	222	172	272	GGGAGACTGGGTAAGATGATGTTGGGTGTTGATGGTATTGTGTTTGGCTGTGATAGGGGGTTTGCTCGCGGTGTTGTGGTTGGGTGTATGGCATGTTTGG
C146314_39.0	337	287	387	ACTCATTGAAGTCTAAGCTCTTCTTTTGTACCAGAGATTCAAGTTCATGTAAGCTGAATTGAGAATTGTTGTTTCCTATTTTCTGCAGCACAGAGTTCAT
C146336_49.0	332	282	382	CACCGTTTTTCCTAACTCGGTTTAGGGAAGCACTTTACCACTTCTCATCGTTGTTCGATATGTTTGAGGCTAATGTGCCCCGCGAAGACACGCAAAGGTT
C146336_49.0	518	468	568	ACAAGCAATGGCAGATGAGGAACAGGAGAGCAGGGTTCAAGCAAATCAGGTTGGATTCTAAGTTAGTGAATGAAACCAAAGCAATGTTGAAGAGGGAATA
C146350_57.0	146	96	196	CAAAGACAATCTGTAGATCTGTAAGATCCACTTCACCACACGAGAAACCCCTAAACAACAGTTTCTAAATCTAAGAACTAGTGAACTTAGTTACAGCTTT
C146436_36.0	258	208	308	GGCAAAAGCATTGGTTCTGCTTTCGTCTTCATCGTCGTCGTCATCTAAAATGTCACTCGCAAACGGAGTAGACTCTTTGGCAAAATTGGCTGCTTTTCTT
C146436_36.0	347	297	397	CTGCTTTTCTTTTATCAGCATCCAATTTGGCATGCAATTTCCTTTCAACGGGATCATTTGAAAGCCCTACGATAGATTGTCGTGGAACTTTTGCACCTAG
C146440_10.0	374	324	424	AATCATGGTGGATAACATGATCACCTTGTATGAGAAAAAATATGGTAGACAGTGTGATTAGAGAAAAGACACAAAAAAACTTGGCATGTTGTTTAAACAT
C146440_10.0	416	366	466	TGGTAGACAGTGTGATTAGAGAAAAGACACAAAAAAACTTGGCATGTTGTTTAAACATTCTAGTTGAATTAGAACTTGTTCTATGTGTGATGAGAGATTT
C146452__8.0	247	197	297	GTGCATACAAAATTAAGATCGGTTAAATATAACTTCAAAACTCACACAGCAAATGACACTCTAAACTACAAATATTCAAACAATTACTTGAAAGGACCCA
C146494_57.0	272	222	322	CATACTGACAGATCACTGAAACTGAGGGCCACACTATGATTAGTTTCCCGATAATGCTGGAGCATATGCCTGTTCACAAAACGGCCACAGAGCACGTCTT
C146496_17.0	321	271	371	TAAATGGATTGAGATTTAGGTAATTTGAAGTTGTAATTAAGGAAGTCAAACAGAAAAGTGGTTTCTTTTGAGTATTGGTTTATTGGGGATGATGAAGAAG
C146496_17.0	395	345	445	TTGGTTTATTGGGGATGATGAAGAAGCAGTAGAAAATGAAATGAGAAAGGATTGAAGTGAGTTGGAAGAGAAAGAAGGATGAAAAACAAGAGAGCGTAAC
C146512_12.0	438	388	488	TCATGTATAAATCTGGAAATTTTACAGAAAACTTGCTTTTGAGTGTGTTACTTGGTGTTAATGACTCTTGTACTTGAGTTTTACTTTTCATTGTACTCAG
C146634_20.0	536	477	577	GAGTGTGTCCCTGCGTTCGGATTTCCATGGGTGACGACTAGAGCTTGCATTTGTTTCAGCATCATCTCCATCGATGTGGACATCTCTGCAAATCGTGACT
C146668_13.0	184	134	234	CATGTGTTTTCACCTTTTTTGGGTAATTTCAGAATCTGGGTCTCGTTCTCTGGACGAAGAAGTTAATCGGTTTTAGGAAAGTTTTCATTTTTTTAGCAAC
C146736__6.0	149	99	199	TACCCTTTCGGGCCTTCGACTCGATGATCTTGGGGACGTGTTCAGAGCTCTTAACTTGCAAAAAGCGAGCATAGGAACGACCTGGGACTGAATGTTGCGG
C146736__6.0	234	184	284	GACTGAATGTTGCGGGGATCGATTGCTGATCCCTTTCGCGATGATGCCTTCTTTTGAGGTCTTACAACATCTCATCACCTGCTGACAAGGCACAAAATAA
C146736__6.0	318	268	368	ACAAGGCACAAAATAAACAAACAATGCCTACCGAAGTAGGACTTCAGCACGCCTGCCCAAGTGACAGGACTTCCAACAAACATTGCCTATTAGATAGGAC
C146736__6.0	463	413	513	CTGAGAACTAAAGAAAACGGTAAAAAGGATAGATGTAAATTACCTGACGGATAAAGATCCGTGGCGACGCAGCGTAAGCAAATAAAAGAAACCCGGAAGG
C146736__6.0	455	405	505	GAATGGTACTGAGAACTAAAGAAAACGGTAAAAAGGATAGATGTAAATTACCTGACGGATAAAGATCCGTGGCGACGCAGCGTAAGCAAATAAAAGAAAC
C146736__6.0	82	32	132	CGAGCGTCAACGCTGGACAGCGTGAGCTAAGAAATGCGGGGGTCCGATTACATGAACCCACTTCGCTTACCCTTTCGGGCCTTCGACTCGATGATCTTGG
C146742_55.0	344	294	394	AGAGATCAAAGAACGCACGAAAAATGAAGGCAATAGCAAAAGCCATATCCGCAAATGAGAAATCTGCTGAGAAAGTTTCCAAGAATGACAGCAAAAAAAG
C146742_55.0	132	82	182	AGCTTAATTCTGAAAACCTTTCGGCAGCATCGTCCCATTCTCCCTCGTCGCTATGGCAAAAAACAGGAACAAGAAGAAGAAAAACGGCGTCGTTTCAATG
C146752_12.0	189	139	239	AATTGGCGAACTGCCCTTTCAAGCACGATTATTGAAGACGAATGTGATGAAATGCATCGCTGTCGAAGCTCTGAACAATTCAACTTCCTCAACAAGGCAT
C146752_12.0	268	218	318	TCAACTTCCTCAACAAGGCATTGCTAACACCAAAGGGATCCAAAGAAGGAAATACTTGTAGCCTTATTGAGGTGGAAGAAGCAAAGGCAATACTAAGATT
C146816__5.0	188	138	238	GTCCTAAACCGAAGAAAGAGAATCAGTCTGGAGGCAAGGTCTTTGCTTTGTCAGGTTCTGAGACTTCTGCAGATGATCGTTTGATCAGAGGTACGTGTTA
C146816__5.0	249	199	299	GACTTCTGCAGATGATCGTTTGATCAGAGGTACGTGTTATATTAATGGCTTTCCTCTTGTAGCTATTATCGACACGGGTGCTACTCACTCGTTTATATCG
C146816__5.0	316	266	366	ATCGACACGGGTGCTACTCACTCGTTTATATCGTTGGATTGTGCTGTGAAACTTAAGTTAGAGATATCTGAGATGCATGGAAGTATGGTTATTGATACTC
C146816__5.0	395	345	445	GAAGTATGGTTATTGATACTCCTGCAAAGGGTTCAGTGACTACTACTTCAGTTTGTTTGAATTGTCCTGTGAGTATTTTTGGTAGAGATTTTGGGATGGA
C146816__5.0	407	357	457	TTGATACTCCTGCAAAGGGTTCAGTGACTACTACTTCAGTTTGTTTGAATTGTCCTGTGAGTATTTTTGGTAGAGATTTTGGGATGGACCTAGTGTGTCT
C146824_24.0	109	59	159	AAAGCAAGAGAATTGCTTTTCTTTGCAATGTTATAATAAATCTTACCAATTGTTGCACCAGAACCAACCCATGCCGTTTCTTCTTGTAAATTGATATCAA
C146928_49.0	132	82	182	GATGAGAAATTAATTTTGGATCAACATAGAGTCAAAATTAACCAGGCACGCCATCATATTCATGACAACAAACATCATAAACAAGAACTCAGGCACACGA
C146932_41.0	318	268	368	CGGAGCTGCCGGATCTGTTACAAATTCAGTTGCTATGATTGGAGCTTCAGTTGTTCTATCAATGCTGGCCATCTTCAAGCACTAGAAACATATTCCACTT
C146932_41.0	77	27	127	CAATAAATACTCCTTCTCCATTTCCATTCTCAATATCACCCATTCAACATACACAACTTCTTCTCATATTCACAATTTTCCACTGTTTTCATCTTCAACT
C146966_26.0	217	167	267	AAAATCTGCAAGTTTCTGAGTATCTGCAACCACAAAGGCAAGACGATCGCCGACACATCTAGCAATCTCTTCAGCAAATAAAGTTTCTCTTCCAAATAAA
C146966_26.0	44	1	100	TGTGATCTGCTTCAGCCATTCCTTTTGATATATCACCAATTTGATTTTTTGGTTGATAAGATGGAGGAACTTCAAAAAAACTAGATCTTTTAACAGCAT
C146970_13.0	285	235	335	AAACTCTCTCAATGATCTTCAAATAAGCCAATCCAAATGTGCTCCAAAGACTAGAAGGAATTGCTTTAAAAACCCATATTGTAGCATATTTTGTCTCTAC
C146978_46.0	216	166	266	CTCCAATCAAGTCCAAGTCACCGAGAAAAGCGATCTCTCCGTCACCTGCCGCCGTCACTCAACCGCCCGCTTCTTCTCCTGAACAATCAGCATCTTCTCC
C146978_46.0	214	164	264	GTCTCCAATCAAGTCCAAGTCACCGAGAAAAGCGATCTCTCCGTCACCTGCCGCCGTCACTCAACCGCCCGCTTCTTCTCCTGAACAATCAGCATCTTCT
C146978_46.0	213	163	263	CGTCTCCAATCAAGTCCAAGTCACCGAGAAAAGCGATCTCTCCGTCACCTGCCGCCGTCACTCAACCGCCCGCTTCTTCTCCTGAACAATCAGCATCTTC
C146978_46.0	318	268	368	CGATCTCTCCTTCTTCTATCTCTGAAGCACCAGGACCTGCTTCCAGCGCCGTCGTTTTGAACAGAGTCTCTGTAGCTGCTGGATCTGCGATTGTGATTTT
C146978_46.0	378	328	428	ACAGAGTCTCTGTAGCTGCTGGATCTGCGATTGTGATTTTCGTAGCTGCTTTCATCTTGTAGACGGGGTTGTTAATCTGTATTTTTTGATTTGTTATTTA
C146978_46.0	371	321	421	GTTTTGAACAGAGTCTCTGTAGCTGCTGGATCTGCGATTGTGATTTTCGTAGCTGCTTTCATCTTGTAGACGGGGTTGTTAATCTGTATTTTTTGATTTG
C146978_46.0	47	1	100	CTTTCTTTCTTTTCACTAACTCTCTTATCACCTCTTTCTATTATTCTCTTTCTAACAAATTTGAAGAAACAACAATGGCCTTCTTCAACTTGAATTTGG
C147008_41.0	185	135	235	AGAACTCACGAGTAGAAGAATCAGTTTTGTTCACCGAAGAGTCTACGAATACGAGCAGCGAAAATTCCAGTAGAATCTTGAGAAGCTTCGTCGAGCAATG
C147046_12.0	216	166	266	ACTTTTTTCATTATGCTGCTGCTAATATCTGATCACAATCTAATTATGTGTTTGGATTCACGTTAGAAATCCAAATCACAACGAAAAACCACATCTCAAT
C147046_12.0	209	159	259	TAAAAGTACTTTTTTCATTATGCTGCTGCTAATATCTGATCACAATCTAATTATGTGTTTGGATTCACGTTAGAAATCCAAATCACAACGAAAAACCACA
C147086_10.0	420	370	470	GACTTATAAGCACTACAAAGGTCATTTCAAGGCAATGTAGGAGTAAGTCCGTTTCCTCAACCCAGCACAATAAAGACGTTGAACCATTGTATTGAGGGCC
C147100_13.0	68	18	118	GATATGGGCCAGAACAGAACATGAAAAGGTAGGCAGAACATGGTTTAGATAAGGGCAGAATTTGATGGGCCAGAATCTGATGAACATCTGATGGACCAGA
C147110_27.0	527	477	577	CCATTGAAATGAATCAGACAGAACAACAACGTTGAAGAAGAAGAAAATATGAACGAATTCAATAAATATCGGTGGTTGTAGGAGAGCTAAGTTTATGTGT
C147110_27.0	531	480	580	TTGAAATGAATCAGACAGAACAACAACGTTGAAGAAGAAGAAAATATGAACGAATTCAATAAATATCGGTGGTTGTAGGAGAGCTAAGTTTATGTGTATC
C147122_45.0	254	204	304	AGCTGGTTGGTGTGAGTGCAGATGAAGCAGAGAAGAAGATAAAGGAAGAGTTACCTGAGGCTCAAATTCAAGTGGTGCCTCCTAATACACCTGTTACTCT
C147122_45.0	124	74	174	AAGCTCACCAAAAGATCCTCATTTTCTTGAAGTTCTCTCTAGTTTGGTATTTTGATGGCAGAAGAAAACCAAGGACAAGGCACTAATCCTCTTCAGGAGC
C147246_36.0	326	276	376	TGTCGAACACGTCCCCTCAACCTCCTCCTTCGTCCCTTCCAAACGACCAGCACAACTCACTCTCTCCCTCCACCATCAACAGTCCCTTCACCATCACCAG
C147294__8.0	239	189	289	AAAATTAAGTTTCTTTGGAAATATTAACAGTGTTAATCGATTAACCTATGCTGTTAACCGGTTAACACCTTACTGATACGCGAAAACAACATTTCTGCTG
C147296_11.0	178	128	228	AATTGTATATTCTTTCTGGCTATGTCCTTGAACAACCACAGGAGAGATGACCAAATATTTTGAAAGCCTGATTTTTTCGCAGCTTGTCTGTTCATGTCAC
C147296_11.0	226	176	276	GACCAAATATTTTGAAAGCCTGATTTTTTCGCAGCTTGTCTGTTCATGTCACATTATGATAGGAACCCAATACTTGTAAAGATAAAAAGTATATTACTAA
C147296_11.0	359	309	409	CCGGAAAACCCAGAGCAAAGCTCCAGACTCAGCAACTTTTGTGCCCATCGACAGAATTCCCATTACTGACCCCTCCCACTTGACACCACTATTCTCATAT
C147328__7.0	290	240	340	CACTGGTCCACTTGTCATGTATTTAACTAGGCTGGAAAAGAAGCTTTTCGAAGAGTGCTCTGCATAAAATCTTTTCACAGTTGCCTCATCAAGTTGAACA
C147342_52.0	304	254	354	GGGTCAAGCCTAAGAAGCCAACTGCTGGGAAGCCTTTGGGGCGTGGACGTGGTCGAGGACGTGGACGCGGTCGTGGCCGTGGTCGTTAAATTGCAATTTT
C147404__8.0	198	148	248	TTTTTATGCTTGAGTATGTGAACAAGCTGTGATGGTTGTGATGGAAGATGGTGCATTTATAGTCTCCAAGAGTTTCTTCAAATCCATTTCTTTCATAAAT
C147404__8.0	202	152	252	TATGCTTGAGTATGTGAACAAGCTGTGATGGTTGTGATGGAAGATGGTGCATTTATAGTCTCCAAGAGTTTCTTCAAATCCATTTCTTTCATAAATTATT
C147404__8.0	214	164	264	TGTGAACAAGCTGTGATGGTTGTGATGGAAGATGGTGCATTTATAGTCTCCAAGAGTTTCTTCAAATCCATTTCTTTCATAAATTATTGCTGTTAATAAG
C147404__8.0	136	86	186	GCAGGTAAACGGAATCCCATTTTAAATCTTTCAAATGACAATCTCAAATTTATGTATCTTATTTTTTATGCTTGAGTATGTGAACAAGCTGTGATGGTTG
C147428_21.0	294	244	344	TAGTCGATTCCTCTTTCATCGAAGGATCATGACACACATCGGGATGATACTGAAGTGCCATTGATCTATAAGCTCTCTTTATCTCTTCCATTGTTGCACT
C147466_29.0	227	177	277	CCAACTCAAGGAACAAATTTAGATGTGTGACTCTAGGATCCAGTCCGGCGTAGTCAAGATCGAGTGCTGGATCATAAGATCGTAAGTTCTTACGTGCCAA
C147466_29.0	386	336	436	ATGTGCTGGGCCTTTTTTATGGGCCTGAATTATAATTTTCATGAATCACGAGGATATCTACCAAGCTGTTATTGCATTTTTATACCTATTGAAGTTTAGT
C147486_13.0	228	178	278	CTTTACGAACAACAGAATATGACCACCAAAAATTTTCAATGCTTCCAACAGCCTTAATTGCAGACGGTCTGGAAATTTCATGACAAGCCTGGTCGTCCAA
C147534_31.0	109	59	159	AAACAAATCCTTCATCACTGCTTTACTTGTTATTGTGACCATGTCAAGCATGAGCCTAGAAGCTCGCCATCTTTTGCAAACAACTACACAACCAAACTTT
C147534_31.0	111	61	161	ACAAATCCTTCATCACTGCTTTACTTGTTATTGTGACCATGTCAAGCATGAGCCTAGAAGCTCGCCATCTTTTGCAAACAACTACACAACCAAACTTTCC
C147534_31.0	114	64	164	AATCCTTCATCACTGCTTTACTTGTTATTGTGACCATGTCAAGCATGAGCCTAGAAGCTCGCCATCTTTTGCAAACAACTACACAACCAAACTTTCCTAG
C147534_31.0	62	12	112	AATACGAATAATATAGTCTTACAATTAATCAAGTTATCAATGGCCTCAAACAAATCCTTCATCACTGCTTTACTTGTTATTGTGACCATGTCAAGCATGA
C147542_62.0	349	299	399	GTAGTGACAGTGAGGATGAAGAGGAGGATGGTGATGATGCTGGGAAGAATGGCAATAAGCCTGATGCTAAGAAGAAGGGATGGTTTTCATCTATGTTTCA
C147542_62.0	370	320	420	AGGAGGATGGTGATGATGCTGGGAAGAATGGCAATAAGCCTGATGCTAAGAAGAAGGGATGGTTTTCATCTATGTTTCAGAGTATTGCTGGGAAGGCTAA
C147606_45.0	482	432	532	GTTTATTTTAATTTTCTGTTGCTATGTAGTTTCAAAATGTTTTAATCTCTTAGTGCTTGTATTAATGTTTAGGTTGATTAAAATGTTACATAGACTGAGA
C147606_45.0	56	6	106	CATAAATACTCCGATCCCCATCTGAGTTTCCCACTCAAATTCAAATCCACATCTAAACCCTAATCTCTCAATTTCATATCTCAAATTTTCTCGCGAAAAT
C147644_23.0	378	328	428	AATCACCGCTTAAATGACCGGCCCTTATCTCGCTACAAGCATGATGAGCACAATCAGTCCAATCCAAATTTGCAGCTCGACAGTCATCAAATGCATGAAT
C147672_42.0	153	103	203	CATTTTTTTTCATCCAAATTCTCGCACACAGTGTTCATCTGCAAAGCAACGTTAGTTCTACACAAATTGGAAACACAAAGCAGACAATGAAGCTACCTGA
C147702_18.0	248	198	298	TCTCTAACCTTTCAGTACTCGTCGACGCCGGTAAACCCGAAACAACGGTGACTTCTCTTATGCTACCAACGTTTCCATCACCTTTCATGTTACAACCTTT
C147710_41.0	62	12	112	TAGAATCTCGCGACAACTACAATATCTATATAGCTTCAAGTTTAGTTGGGAAATACTTGGTTCCAAACACTTTTTTTTTTCCATTCATGGGACTCAAATC
C147710_41.0	84	34	134	TATCTATATAGCTTCAAGTTTAGTTGGGAAATACTTGGTTCCAAACACTTTTTTTTTTCCATTCATGGGACTCAAATCTGAGATCTTGTTTCAGAAATCT
C147710_41.0	102	52	152	TTTAGTTGGGAAATACTTGGTTCCAAACACTTTTTTTTTTCCATTCATGGGACTCAAATCTGAGATCTTGTTTCAGAAATCTAGGTTCAATTTCATTTGG
C147716_11.0	381	331	431	CGAACAAAATTGTTGAAGCAGCAGGGATAACTTAATTCACCTATTACCCCACAGACCAAATCTCTTGAAAGGGAAGACGCAAACCCATAAAGGTAGTCCA
C147716_11.0	379	329	429	CTCGAACAAAATTGTTGAAGCAGCAGGGATAACTTAATTCACCTATTACCCCACAGACCAAATCTCTTGAAAGGGAAGACGCAAACCCATAAAGGTAGTC
C147716_11.0	402	352	452	CAGGGATAACTTAATTCACCTATTACCCCACAGACCAAATCTCTTGAAAGGGAAGACGCAAACCCATAAAGGTAGTCCATTAGTTTAGTGCAGCTTCTTC
C147760_59.0	402	352	452	ATGGCTTAAACCTCAGTCTGAGATGTCGTTTTTGTATGGGAACCATGTGCTGAAGAGTGCGTTGGGGAGGATCACGGAGAATATTGTGGCTGGTGATGGG
C147760_59.0	476	426	526	CGGAGAATATTGTGGCTGGTGATGGGGTTGTTGTTTTTAATATGGCGGACGTGCCTTTGGGGTTTGGCGTTGCGGCGAAGTCGACGCAGGATTGTAGGAA
C147760_59.0	428	378	478	CGTTTTTGTATGGGAACCATGTGCTGAAGAGTGCGTTGGGGAGGATCACGGAGAATATTGTGGCTGGTGATGGGGTTGTTGTTTTTAATATGGCGGACGT
C147772_14.0	271	221	321	CCAAAGTTTGGAAAAAGTACCATTTTGACAGCAATTAAGCATGGGCTTTAAAGATTATAATAAGACTTAGCATAAGATAAGAGGGGAGACATCAGTTCAA
C147830_57.0	122	72	172	ACATTGTAAAAAATTCCTCACAAGCTGTCAAGGTAAAAAATCATAAATGGCAGTATCACTTTACTAACAATGTATCATGTCCACACAATTTTCAGGGTTA
C147830_57.0	134	84	184	ATTCCTCACAAGCTGTCAAGGTAAAAAATCATAAATGGCAGTATCACTTTACTAACAATGTATCATGTCCACACAATTTTCAGGGTTACATAAAAACATT
C147830_57.0	353	303	403	AGGGGTGAGACGAACAACAACGACCCATGTCCCAAACATGGCGACGTGAGTTTTGAGCTCCTTCAATGCGGCAGTCTTGTCCGGCTTTCGCATGAATCCT
C147830_57.0	383	333	433	CCCAAACATGGCGACGTGAGTTTTGAGCTCCTTCAATGCGGCAGTCTTGTCCGGCTTTCGCATGAATCCTGGAAACATGGCTTCTTCTCCGATTGTAGAA
C147846_15.0	410	360	460	CGGAGAGTTTGAGTTTGACGGCGGCGGCGTTAGGTTTGGAGGAGAAATGCGAAGAAGGTGGAGGTGAGGTTAATAAGGTGGAAATCGCCGTAGCTTTTGG
C147856_22.0	425	375	475	AATCTAGAGCTCTAGAGCTTTGTTTCAATGTAGCGCTTAATAGGCTCCCGACAACACCGTCTCCTTTGATTCACTCTCAACCTTCGCTTTCCAATGCTCT
C147882_31.0	400	350	450	TTTCCCTTTTTCTTCTCCATTGTTGCTACCACATCTTCAACATTGGGAGGGCTTTTGAGGTTGTTAAGACTATTCACACTAGCACCTCTTTGCCTCTTCA
C147882_31.0	348	298	398	CTTCTCTTCCTTCATCACCATGCTCACCTTTTCTTCACAATGCTCCTCTTTCTTTCCCTTTTTCTTCTCCATTGTTGCTACCACATCTTCAACATTGGGA
C147882_31.0	464	414	514	TAAGACTATTCACACTAGCACCTCTTTGCCTCTTCATGTTGAAAGTTGTAAGTGGAGGAGTGACTAATGAATAGAATAATGAAGATAGGTTGTATTTATA
C147932_42.0	120	70	170	CCATGAAACATAAAATATGATAAAATCCTCAAGGGTAGAATTTGCCTTTTGCATGGAATCCAGCCCGATCATGGCTATGTTTTTATCATAACTTTGCAAC
C147932_42.0	359	309	409	CGGAAAGCAAGCAGCATTTGTCGTCGATGGCGAGTTCTCCGCATGGTTCTAACAAGAAGAGCATGAAATTAGCGAGGAAGCGGTTACAGTTGTGATCGGA
C147932_42.0	503	453	553	TCTGTACTTTCTCCAGTTTCCGTAGTTCTTCCATTTTCGTTTACCCTTTGTTCCACAACCGCTGCGATTACGGCTCGAAATAGGCAGGCCAGGCTTAGGA
C147944__6.0	249	199	299	TATGTAACCTTGTCCCTCGATGACCCTTCGATATTGCCTACGATTAAATGATGATAGTTCCTCCGAATGCTAAGGTATCCCTACAAATGTTGCCTTCAAT
C147944__6.0	245	195	295	CGAATATGTAACCTTGTCCCTCGATGACCCTTCGATATTGCCTACGATTAAATGATGATAGTTCCTCCGAATGCTAAGGTATCCCTACAAATGTTGCCTT
C147944__6.0	242	192	292	CTTCGAATATGTAACCTTGTCCCTCGATGACCCTTCGATATTGCCTACGATTAAATGATGATAGTTCCTCCGAATGCTAAGGTATCCCTACAAATGTTGC
C147946_18.0	223	173	273	GCATCCAAAAGAGGAAGAAGAAAACACAAGAAACCGATATGGTTCACATCGACGAACATAAAAAGGTTACAGAAACAATTGTGCCTGGTCCATCTGGAAA
C148054_48.0	227	177	277	TTTCTTTATAACCAACTAGATTTTGCTCTTTAAATTCTTCAGCACCTCTCTGAATCTGTTCTACAATATTTAACTTCAAAGTATCTGTCCGGTATGTAAC
C148088_16.0	450	400	500	TATACTCTTCGGAGTTGTCATGATTCATTCAAATGAACATGTGGCCTTCTGGGTGGTTCTTACTCTTTGGAATAGTGATGATTACTATTCCAAATTAGAA
C148094_26.0	104	54	154	TTTTTCAATTCTATTCGTCTTTTCTCATTATTCAATTCACGGATTCTCTGAATTTTAACGATAAGCCTGTTACTTATAACTGAATCGGTTATTCACTGAA
C148154_34.0	447	397	497	TTTGTCTTCCATTGTTGTGATGAACTTGTTTGAAGCTTCTACTAAACATCATAACGAGGCTAAAGATAGAGAAGTGGGAAAGTGGGTAAGTTAGGTTTAG
C148162_24.0	198	148	248	CCCAATTGGAAAATTTTGCTCCCAAGCAACCCAGGCATCAAGAACCCTATTTCGTGACAGTACTGAAAAATCATTAAAAAAGAATAGAACACAAAATTCA
C148170_44.0	341	291	391	GATTGGCTCCACCAATAAGCTCACCACCAATGAAAACAGTTGGAACAGAAGGAGAAGAACCAAGCCTTGAAAGTGCTTGTTCAATCTCTCTCCCTCTTTG
C148176_13.0	138	88	188	TCGGTGATGTTTAGCAAACTGACAAATATCACAGTTAAACGATTCGACTGAATGATGTAAAAATAAAGTTGGAAACGTAGACTTAATTAACGAAAATGGA
C148176_13.0	145	95	195	TGTTTAGCAAACTGACAAATATCACAGTTAAACGATTCGACTGAATGATGTAAAAATAAAGTTGGAAACGTAGACTTAATTAACGAAAATGGAGGGTGCC
C148176_13.0	261	211	311	AAGCCAAATTTGTGCGGCAGATTGGGAAGACTCGGACTGGAAGCAAGAAGACAACACCTTTGGACCATCGGTTTTACCAGAGAGGTAGTACAACCCTTCC
C148176_13.0	245	195	295	CAAGACGTTTGTGGAGAAGCCAAATTTGTGCGGCAGATTGGGAAGACTCGGACTGGAAGCAAGAAGACAACACCTTTGGACCATCGGTTTTACCAGAGAG
C148176_13.0	468	418	518	AGATATAAGATTGTGAGAGAGTTTCGGAACATGCAGAACATTTTTTAATTCAAGGGATGGTTGCAATTGAACATTTCCAGAACCTTCAATGCGGGCATAT
C148176_13.0	478	428	528	TTGTGAGAGAGTTTCGGAACATGCAGAACATTTTTTAATTCAAGGGATGGTTGCAATTGAACATTTCCAGAACCTTCAATGCGGGCATATGAACCATTAG
C148176_13.0	76	26	126	ACGTCGGAATGAATAAGATCAAAAGGTTCAGCACTTTTATTACAACTAGGAGGAAAAGAAACTCGGTGATGTTTAGCAAACTGACAAATATCACAGTTAA
C148194_16.0	477	427	527	AGTGGGATGGTGTCACTTGCGACAAAGTATCCAACAACGTGATTGGTCTGGACCTTAGTTGCAATAATCTGCAGGTAGGTGTCCAGCAATGCAGCAGATT
C148238__6.0	335	285	385	TAAATATGTGGAATTGAATGTCAGACCTTTTGTCATACTATATGATAGGGTACTACGGCACTGGTTAGAATTGGTGGTTGTTAGACAAAAAGACAACACG
C148238__6.0	341	291	391	TGTGGAATTGAATGTCAGACCTTTTGTCATACTATATGATAGGGTACTACGGCACTGGTTAGAATTGGTGGTTGTTAGACAAAAAGACAACACGTTTATT
C148250_11.0	101	51	151	TCTCTCTGCTACGACGTTCGCTCCTGCTACGACGTTCTCCCTCCACCTCCGTTAGATCTACGACGTTCGTTTGACACCAAAGGTATTGTGCTTCTCTTAT
C148250_11.0	375	325	425	TGATTTATTGTTCATATTACTTTGTTTTGCATTTAATATTTATGTGGTTTCCTTGCACACCATGTGTTTGATTTATTGTTCATTACCATGTGTTTGATTC
C148328_32.0	119	69	169	GATTTTCCTTCCTTCAAACCGTATTTCAAGGGATGGTTGATCATTTGAGTGACATCAACGTTATAATCATAGAGAGAAAATTTGAACCCCTTTAATTGGT
C148328_32.0	128	78	178	TCCTTCAAACCGTATTTCAAGGGATGGTTGATCATTTGAGTGACATCAACGTTATAATCATAGAGAGAAAATTTGAACCCCTTTAATTGGTTCTCCAATT
C148328_32.0	127	77	177	TTCCTTCAAACCGTATTTCAAGGGATGGTTGATCATTTGAGTGACATCAACGTTATAATCATAGAGAGAAAATTTGAACCCCTTTAATTGGTTCTCCAAT
C148328_32.0	407	357	457	GAAGTGAAGTTACCTACTACCATGCCAACATATTCTGAATTTGAATAATGCTTTAGAATATCTGAATTTGTCAAGAATGGGCTAAGATAATCATTAGATC
C148362__9.0	97	47	147	CAAGTTACTAAATTGAGGGAGAGAGTAGGGTCCATTAATGATACCATCAGCAATCAATTTATACGCTGCCTCAGTCAAATGAATACCATCCCATCCAATA
C148362__9.0	28	1	100	TCTAGCTATTTAAATATCCATATCCAGAGCTAACATTCATGGAGCACAAGTTACTAAATTGAGGGAGAGAGTAGGGTCCATTAATGATACCATCAGCAA
C148368_34.0	192	142	242	GGTCTAAAACAATACATTTAAAAATCATTTATTTATTTATTTTGATAAATTTTGCAGGGGTAGAATCAGTTTCTGTGGACATGAAAGACAAGAAGTTAAC
C148374_22.0	290	240	340	TATCCACAAAGTCAATCTCTTCTCCTCCAAAGAACTTATCCTTCAACTCATTCTCAAGAATCTGAAGGGCCTCAGATGATTCTGCAATATTCTTCTCACG
C148466_21.0	449	399	499	CCTTCAACCTCGCTTGGTTTTCTGCAATTCTCCGGAGTGTTTGCTCCTCGTACTCCGATATGGTACTCCTCCCGTTACATACATTTTCTTCTGCTTCCTC
C148466_21.0	483	433	533	GAGTGTTTGCTCCTCGTACTCCGATATGGTACTCCTCCCGTTACATACATTTTCTTCTGCTTCCTCCGATTGTGAAATGGATTCGGATTTCTTGCGTTTC
C148474_58.0	209	159	259	GGATTTTGAGTGGTTGAAGGTGTTCGGAGGAAAACGCGGTGGGGTTTGCGTCAATTTGGGTGGCGGAAAGGGGGATAACGGTGGTCGGCGGAAGGTGTTT
C148474_58.0	232	182	282	TCGGAGGAAAACGCGGTGGGGTTTGCGTCAATTTGGGTGGCGGAAAGGGGGATAACGGTGGTCGGCGGAAGGTGTTTCTGATCCCAGCGTCGGAAGCTTT
C148474_58.0	323	273	373	GGAAGCTTTGGAGAGATGACCTTTTTTTTCGCCGGAAAAGGTTGTGTTGGGTGGTGTTTCCGGTGGGTTTGTGAGCGGTTTGTTTTTGTGAGGTGAAGTG
C148478_28.0	158	108	208	CATGGTTGAACCATTGGTCCTCCTCACTCTTGTTCTTCTTCTCACTCTTCTCTTAGGATGGCCACCAAATATGATCACAAGCCATCTAGGCTTTCCAATT
C148478_28.0	211	161	261	TAGGATGGCCACCAAATATGATCACAAGCCATCTAGGCTTTCCAATTAAGAACATGCAATATCCAAGCCCTATTCCAACCACAAATCCACATCCATATCC
C148478_28.0	214	164	264	GATGGCCACCAAATATGATCACAAGCCATCTAGGCTTTCCAATTAAGAACATGCAATATCCAAGCCCTATTCCAACCACAAATCCACATCCATATCCTAT
C148528_25.0	517	467	567	TATTTGTAACACTATTGATCTTGTCAAAATTCTTGTAAATAGGAAATTGCAAATTGGTATCAATACTCTTGATTTCAGCTGCCGTTTCGACATGTCGCTT
C148528_25.0	533	483	583	GATCTTGTCAAAATTCTTGTAAATAGGAAATTGCAAATTGGTATCAATACTCTTGATTTCAGCTGCCGTTTCGACATGTCGCTTGGGACATCATTGACAG
C148536_21.0	368	318	418	GTCGTGTATCAAACATCAAACACACCTTTAATATAAAGTGTTGCATATCAGACACCAAACACATCTTTAATATAAAATGTTACGTATCAGATATCAAACA
C148544_37.0	253	203	303	TTCAAGGGCACTTGCGTCTGCCTCCATGGGTGGTTTGGTTGGCATAGCACGGACACACTTCTTGGCCACCGGAAGTTTCCGGTGGCACGCAGTTGCAGCG
C148544_37.0	281	231	331	GGTGGTTTGGTTGGCATAGCACGGACACACTTCTTGGCCACCGGAAGTTTCCGGTGGCACGCAGTTGCAGCGCCTGCAGCAAGTTCCACATGCTCGGTGG
C148598__6.0	409	359	459	TATCAACACCACAAGATTAAAGAATATATTCACCTCCACATTAACTGAACTGAGGGAGAAAACGTCTCTTTTGATGGAAGTCATTAAGAACTAACAAAAA
C148630_59.0	141	91	191	AACAAATAGATTAATTTTCCATCCACACACCAAACGTATTACACATAAATGAGATGGATATACACATAAAACTCAAATTCTACTGAAGATCTAACCTTAG
C148630_59.0	312	262	362	TTAGTTAATATATATGACTGTTGAAGAACGCCAACACCTTAAAGCACTTATATAGAATCCCATCATGGTTTAGTAGTTGCGGCGGCAGTAACTGGTGGAA
C148684__6.0	335	285	385	GTTGTGGTTGTTGTTGTTGCATGCTAGGTGTGTAAGCATGCATATCATATTTACGGTGGTAGTTAATTCTCATGGTGAGGAATTAGTGAGATTTACGGTG
C148708_40.0	242	192	292	TTTCACCTCTTCTCCAATTTCCATGGCTACTGAAACCCTAATCGATAACAAACCGCATCTCCACGATCATCCAGCTGCTGATGAACCCAAACCACAAGAG
C148708_40.0	254	204	304	TCCAATTTCCATGGCTACTGAAACCCTAATCGATAACAAACCGCATCTCCACGATCATCCAGCTGCTGATGAACCCAAACCACAAGAGGAAGAAGATGCT
C148708_40.0	289	239	339	ACAAACCGCATCTCCACGATCATCCAGCTGCTGATGAACCCAAACCACAAGAGGAAGAAGATGCTTTGACTGAAGTTGACGAATCGAAAGAGACGAAAGA
C148710_26.0	450	400	500	CAACATTTTTGTCCCAAACAATATTTGAAACACCAACTTGTGATCGTGCCGTGTTATGGGCGTTCACGTAGTCGGTTGGTGTGTCTTGTGCATGTGCAAC
C148712_53.0	483	433	533	CCTTTGAAACACCCATCTATCTATCTTGGGTGGTTTTGCACTCTCAGAGAACACGCTCTTCTTTTTTTAGGGTATTCTTCTTCTTCAATTTGCGGAGGAA
C148754_37.0	363	313	413	TGCTGCCCCGGTACGTATTATCCTTGCACTCCGCAACACTGGGACATGAGTTATGAGCAAGTGTATGAACGAGGTATGGAAGAATGTATTCCGGGTAAAT
C148780_52.0	501	451	551	TAACCCATTGATCAGATTTTCAGATTGAGAAGAACAAAAACAACTCAGTGGCAGCAGCTGCTAGATGGTAGATGACAGATGTGTTCAACGGAATGAAGAA
C148784_26.0	127	77	177	CCTTGTGCATTAGCCCGCCTCGTAGGCCCTCAGCCTCAAAGACTAAGCCAACCCTGTTTGAGAGGGAAGTATATCACTTCCATTAAGTTATGCAATTTCA
C148784_26.0	386	336	436	ATTCTAAAACAAATTTCAAATTCCAGTACATGTACCAGCAATTCTAACAGAATCAACACAAGTAACACCAAGCACAATTCAATTCTCAGCCATAAAGGGA
C148792_60.0	177	127	227	TAGCGAGCTGGATATCCTTAGGCATGATAGTCACACGCTTGGCGTGAATTGCGCATAGGTTAGTGTCCTCAAACAGTCCAACGAGATAAGCCTCGGCTGC
C148792_60.0	444	394	494	GTGGCTTCTTAACTCCTCCGGTGGCTGGAGCGGACTTGCGAGCGGCTTTGGTTGCCAGTTGTTTCCTTGGGGCTTTGCCACCGGTGGACTTGCGAGCAGT
C148792_60.0	76	26	126	AATTCAAACAAAAGATTGGCCATAAACTGCATAACGAAAATATCTACAAGTCCTAAGATCAAGAATTCAACAAGTTCAAGCACGCTCGCCTCTAATGCGC
C148806__7.0	444	394	494	CTTAGGCACCTGGAAAGGACAGTGTAATTCCTAGAGTAATGACTGAATCTAGATTAGTTCAGCAGCCAACTGAGCCATGCTGCGATACTCTGCTTCTGCA
C148806__7.0	538	488	588	TCTGCACAGGATCTAGCTACAAGCTGCTGCTTCTTAGACCACCATGAAACCACATTAGGACCTAAAAATACACATGCCCCTAAAGTGGACCTTCTATCAT
C148840_29.0	88	38	138	ATCAATCAATGAGACTCCAAAAAAGTTCAATCTCAGAAACTAAACAGATAATCAGAAAAAGAAAACTAATCATATTCTTTCCCTTCCATTTCCCACCATC
C148840_29.0	351	301	401	CACCATCTCTTCCTCCTCCTCCAACTCATAGCCGTTACCCCATCCACGAAACGTTTCTTCCGGAATCCTCACCGGCTTCGAGCTCACCGCAGTCTTCTTT
C148840_29.0	401	351	451	ACGTTTCTTCCGGAATCCTCACCGGCTTCGAGCTCACCGCAGTCTTCTTTTCCTCAGCCCGATCAGAATTCTCCTCATCCTCTTCTTCGTGCTGCTGGCT
C148840_29.0	450	400	500	TTCCTCAGCCCGATCAGAATTCTCCTCATCCTCTTCTTCGTGCTGCTGGCTCTTCAGTGTCTCATTCTCTTCTTCAGATTCAATCTCGTCGGAAAAAACA
C148840_29.0	524	474	574	CAGATTCAATCTCGTCGGAAAAAACAACATCGGATTCAAAAAGCTCCTCTGCCATTTCGGTTCAGTTTGTTGTAGTTAATGTTTGTTAGAAAATGTTGTT
C148866_48.0	14	1	100	CTCTATGCCTATACATGGTGACACTGAAAAAACAAATATGACTATATAACTTTTTTATTCTTGACCAAAAAAAAAAACTAGCTATTTATAACTAGTTAT
C148866_48.0	15	1	100	CTCTATGCCTATACATGGTGACACTGAAAAAACAAATATGACTATATAACTTTTTTATTCTTGACCAAAAAAAAAAACTAGCTATTTATAACTAGTTAT
C148892_19.0	498	448	548	CGAAGAGTTTGAAGAGAATGTTGAAAAAGTTGGGAGATTCTTCAAAGTCCATTGATGAATGTAAGTTAATGATCGGAAAGTTTGATTTGGATGGGGATGG
C148912__6.0	245	195	295	CTGCATTACATGTAGCAATAGATTTAGATGAAGAAGACGTCGTTAAAGACCTTATGAATGCAATTTTGACGCACCATATCGAAACTAGTGATCAGAGTCA
C148912__6.0	249	199	299	ATTACATGTAGCAATAGATTTAGATGAAGAAGACGTCGTTAAAGACCTTATGAATGCAATTTTGACGCACCATATCGAAACTAGTGATCAGAGTCAGAGT
C148912__6.0	409	359	459	GCATCGAGAGGTTTAGCTAAAATATGTAAGTATATCATTGGAAGAAATAAGGAGAGAATATGTTTGTTGAATCGTAAAAATAAACAAGGCGAGACACCAC
C148926_44.0	521	471	571	GTAGAAAATATTGAGAATTTGATTTATGAAGTTGAACTTGTGGTGAAGAAAAAGAGAGAGGAAAATTGCGGAAGTTGGAGCGGCTTTGACGGCATATATA
C148926_44.0	508	458	558	TTTCCGAGAATTTGTAGAAAATATTGAGAATTTGATTTATGAAGTTGAACTTGTGGTGAAGAAAAAGAGAGAGGAAAATTGCGGAAGTTGGAGCGGCTTT
C148944_11.0	218	168	268	ATAATGGGATCTCACCTTCAAAATTGTTGTAAGAAAGATCCAAGAATGTGAGTTGAGTGAGATTAAAAAAAGATGGAGGAATCAATCCATCAAGTCTGCA
C148944_11.0	502	452	552	GGTAAGGATAGGATGTGAGCTGACAAATTTCCTTGCAACTCAGTGTTTGCTAGATTAAGAGACACTAAAGAGGATGACAAATTGTTTAACATAGACAAAG
C148944_11.0	61	11	111	TGTTTTGTGATTTCAGTTGGAATTGGGCCAATTAGATTATTAGATGAAAGTGACAAATATTCTAATTTGATTAAATTTTCAAGAACATTAGGAATGTTAC
C148944_11.0	65	15	115	TTGTGATTTCAGTTGGAATTGGGCCAATTAGATTATTAGATGAAAGTGACAAATATTCTAATTTGATTAAATTTTCAAGAACATTAGGAATGTTACCACT
C148962_26.0	117	67	167	CACACTTCAACCACACAAAAAAAATGGGTGAAATTGAAATTCCTCAATTTTTTATTTGTCCCATTTCACTTCAAATCATGAAGGAACCAGTTACAACAAT
C149000_12.0	38	1	100	CACCTCCTCTATTAATAACAAAAACCTCACTCCCCTCGTCACCAATTCAGCTTTCCTTACTTTTGGAAGTTCCCAACTTACCCCTTCTAGAATAAACAA
C149018_32.0	336	286	386	ATGGGAAATTGTCTTGCTCTTTGCAAACCCATTTCAGAATCATATTGCACAGCATGTACCATGACAAAACTTGTTAAAGTAACCAAAGAAGATGGTAAAA
C149022__8.0	169	119	219	TCCTTTCCCTCTCTTTGGGATAAATAATACTGGTGGCGACTCTGTTGTTTAACGTTCTATCTTTCCGCCATCTTTCGCGCTTGTACTTGGATTGAAAAAT
C149022__8.0	199	149	249	TGGTGGCGACTCTGTTGTTTAACGTTCTATCTTTCCGCCATCTTTCGCGCTTGTACTTGGATTGAAAAATCCCGGGAGCGACAGCTGGCGACTCTGCTGG
C149022__8.0	316	266	366	TGCTGGTCCATCCCTAATCATGTCAGTCCTAGCTTTGTATGTTTTCTTTGTATGGGTTGTTTGCTTACTTGCTATGTGTTTACATGTTCATGTTTGCTAT
C149022__8.0	338	288	388	TCAGTCCTAGCTTTGTATGTTTTCTTTGTATGGGTTGTTTGCTTACTTGCTATGTGTTTACATGTTCATGTTTGCTATGTGTTTACATTGCTCTTGTTCA
C149022__8.0	521	471	571	GGGTTTGGGTTGAGTTGTTCTGAGGTAAAAGGCCCACTACCCAGGCCAGAAAAAACATAAGTTAGTTGTGGATAGTCATGACATACTCTCGTGGTGTTTA
C149022__8.0	533	483	583	AGTTGTTCTGAGGTAAAAGGCCCACTACCCAGGCCAGAAAAAACATAAGTTAGTTGTGGATAGTCATGACATACTCTCGTGGTGTTTACTACGTAAGAGT
C149028_34.0	82	32	132	CTATATATCCTCTCTAAGATTGTAGTAAATATAGTAATACATAAATTTACACACTTTCTCCAAAATTAGAGAGGAGAAGCTGCAGGTGCCAAGGCAATGT
C149028_34.0	539	489	589	TCTCTAGCAAACACCTCTTCCCAGATGAAGCTATTGAGAAAGTACACACTTCTTTCGGTAAGTCCTCGCATATCATCTCACCAAAAGATGCATGGATGAG
C149028_34.0	542	492	592	CTAGCAAACACCTCTTCCCAGATGAAGCTATTGAGAAAGTACACACTTCTTTCGGTAAGTCCTCGCATATCATCTCACCAAAAGATGCATGGATGAGAAA
C149042__6.0	374	324	424	AGTATGACCCTAACTGGTTGCACGAATCGAATTCAACCGGTGTTTATATCGTGACCGGTGCTCAACTCATTAGCAAAGGAAATTGGCCGAAGAATATGCT
C149042__6.0	503	453	553	CGAATTGCAGCATCAGGAAGACTGAATGGGATGCTGCACCAGAAGCTTCGAGGAAATCGTCTTTCTTCACAAATCTGAGCACAACATTTTCATTCACACA
C149046_35.0	226	176	276	CCCTAAAACTTTAGAAACAAAATTAAATAGCATACATGAGGATTAAAATCACACCAATATAGGGCTATTAATCTACACACCCCGGGCTACAAAAATGTGT
C149046_35.0	225	175	275	ACCCTAAAACTTTAGAAACAAAATTAAATAGCATACATGAGGATTAAAATCACACCAATATAGGGCTATTAATCTACACACCCCGGGCTACAAAAATGTG
C149066_14.0	223	173	273	GTTTGATTTTGGCATGTCTTGCGTTGGGAAGGAATTTGTTAAAGATGATGCCACAGATACTATTTTGATGAGATTTTGGGCACATGAATCTGAAGGCACC
C149066_14.0	417	367	467	AAGACACTTTCATCCTACATTTGAGTCATTCAGAAATGGTGTATCCCCGCCGTCTTCAAGGAACAAAAGAGAGCTATCTTGTAAAGATTCGAGAGTTTAG
C149066_14.0	344	294	394	GATTTTCCTACAAATATGTATGATCGATATCCGGAAATTTTCAAAACACCTGGAGAGATCCTCCACATCAGTCAAGACACTTTCATCCTACATTTGAGTC
C149076_13.0	316	266	366	GTTGAGACTTGGGAACACATTCATTGCAGTATCATAATTTTTCTGATCAATTCTTAACAATTTATTCATATAAGAGAGTTTGGAGGTTGTAGGAACATAA
C149096_20.0	241	191	291	ATATCATATATGAAACTGTCATTAGGACATTGGAACCTAGTGGTTCAAAGTTCAAACCTCATATAGCAGCCGGTAATTGCGATTTTCTTTGTAACAATAT
C149126_51.0	96	46	146	TCTCTGCTTCAAGACTTCAGAGGAATTCATTTTCTCTGATCGGAATCTGAAATCAACGAATCGGAATGGGTTTCTTGATAACGACACTAATCTTCGTGGT
C149140_42.0	205	155	255	TGATAGTAAACTGTGTTTGGGTTGGTTCTGAATGAAACTGTGGATTCAACTTTGAACAAGTCAGAGTTTATAGTTTCATGCATTTTTATGTGCCGAAAGA
C149140_42.0	347	297	397	TACTTTCACCTCCTGTGAAGTAACCACGAAGAGGGAAGAGGAAGAGGGTGTGGATGTTGATGGTGTCTTTGGGAGGTGAGGATTGGACGATGGAAGAACA
C149140_42.0	430	380	480	TGGACGATGGAAGAACAGTGGTCTTTGTAAGAAGGTTGTGATGAGGAAAAGGAAGAGATTGTTAAGAGAGTGAAAAGAAAGATGAACATGGTGATGGTGA
C149140_42.0	463	413	513	GGTTGTGATGAGGAAAAGGAAGAGATTGTTAAGAGAGTGAAAAGAAAGATGAACATGGTGATGGTGAGATGAGAATTCATTGATATCACCAATAACTGGT
C149140_42.0	562	495	595	ATATCACCAATAACTGGTTTAAGGTTATGTAATGAGAAAAGAAAGGTAGAGGAAGATAGAAAGAGTATACTTCATTGTTTATAGATATGTTAGCAAATTT
C149286_39.0	48	1	100	AAAAAGAAGAAAGGTTATTGATCTTCATGCTCCCACGTCATTTCTTCCCCATCACCATGGCATCATCACCTTTTAATCCTCCCCTTTCTTGTCTCATAT
C149306_33.0	524	474	574	TTATTACATTGGGGTTGCGGTTCCTCTTGTTTTTAGGAGGAATGTGATGCCCTCGTGGTGAGGGAGGGGAATTGGGATCCTGAGGAAGAGGTGGTGGTGG
C149306_33.0	530	480	580	CATTGGGGTTGCGGTTCCTCTTGTTTTTAGGAGGAATGTGATGCCCTCGTGGTGAGGGAGGGGAATTGGGATCCTGAGGAAGAGGTGGTGGTGGTGGCGG
C149306_33.0	528	478	578	TACATTGGGGTTGCGGTTCCTCTTGTTTTTAGGAGGAATGTGATGCCCTCGTGGTGAGGGAGGGGAATTGGGATCCTGAGGAAGAGGTGGTGGTGGTGGC
C149370_55.0	510	460	560	TTATTGAGACACACAAGGAGGAAGACCTTGTTTCTTAAACATGACATTTATGTTTTTTCTTCTTCTATAAATTAATGTTTTTGTTAGATTGCTACTATGT
C149370_55.0	573	497	597	AACATGACATTTATGTTTTTTCTTCTTCTATAAATTAATGTTTTTGTTAGATTGCTACTATGTTAACTTTATCTAGTTGTTCTAACATCCGTTTCCTGTT
C149374_35.0	138	88	188	CAAACCTTATACCAAAATGCTCGTCTAAGTCTCTTCTTCCTATTTCTACATTTTATTCTCCCTAATTCCTTCTATACATCATTTAATTTCATAAAAACCT
C149374_35.0	141	91	191	ACCTTATACCAAAATGCTCGTCTAAGTCTCTTCTTCCTATTTCTACATTTTATTCTCCCTAATTCCTTCTATACATCATTTAATTTCATAAAAACCTAAC
C149374_35.0	262	212	312	AAATTAAATCGTGTTTGAGCCTCAATTGAGGCTCCCACATTGGGGCATTGATTCAGTGGAAGATAGGCTACAATATGGCTGAAAGAAAATGGAAAAAGGC
C149374_35.0	259	209	309	CTTAAATTAAATCGTGTTTGAGCCTCAATTGAGGCTCCCACATTGGGGCATTGATTCAGTGGAAGATAGGCTACAATATGGCTGAAAGAAAATGGAAAAA
C149374_35.0	269	219	319	ATCGTGTTTGAGCCTCAATTGAGGCTCCCACATTGGGGCATTGATTCAGTGGAAGATAGGCTACAATATGGCTGAAAGAAAATGGAAAAAGGCTCAAGAA
C149374_35.0	268	218	318	AATCGTGTTTGAGCCTCAATTGAGGCTCCCACATTGGGGCATTGATTCAGTGGAAGATAGGCTACAATATGGCTGAAAGAAAATGGAAAAAGGCTCAAGA
C149374_35.0	278	228	328	GAGCCTCAATTGAGGCTCCCACATTGGGGCATTGATTCAGTGGAAGATAGGCTACAATATGGCTGAAAGAAAATGGAAAAAGGCTCAAGAACATACCAGG
C149420_39.0	322	272	372	ATGGAGGCTGGGGATTACCCTTCGTTGACGTCGGCGAGTAAATTTGACTTGACAGACAGTATCATCTATTGGCATTGTAATCCCTGAGGCCAAATCTTTA
C149420_39.0	325	275	375	GAGGCTGGGGATTACCCTTCGTTGACGTCGGCGAGTAAATTTGACTTGACAGACAGTATCATCTATTGGCATTGTAATCCCTGAGGCCAAATCTTTAGCA
C149454_37.0	400	350	450	ATCAAATTCCTCGCACGACTCGAAGTTTCTTCTCCCGATTCCTTCACCACCACTCCCCTCCCTCTCCCCAATTTCTGTTTCCCAACCTTCGGTACCTGCT
C149486_47.0	217	167	267	TGGGAAGGTACAGAAGAGTTTATCAGTGTTTGTACCAAGAAAGCATGCCCTGAGTTACTGGAATGAAGATCATGCCACAACCACAACTGATTTGGCTGAT
C149494_10.0	320	270	370	AGTTAAGGATGAAACTTTGGAAAATTTCAAAAGTTGGAAGACTCTGGTCGAAAACCAAACTGGCCGGAAGGTCAAGAGGTTGAGGACCGAATGAAGATGA
C149494_10.0	246	196	296	TCGCACTCAGGTGCAAGATGTTTTCTATCCATAGTTGATGATTACTCATGGAAATTATGGATATTCGTTCAGAAAGTTAAGGATGAAACTTTGGAAAATT
C149584_45.0	159	109	209	ATCTATATCTTCTTTTTGTTCATGAGAATTAATCTTTACCAGTTCTCCTACTGTCAATATTTGGAATGTCAAACTGTGCATATAATTGCAATAAGCAGTG
C149592_16.0	256	206	306	ATAGTCATGTTTATTTTAACGGAATCAATTCTATAGTTATCTCAACAGCACATCGACACCAGGCATGATCAGGCCACGACATCTACACTTATAATTATGT
C149626_50.0	485	435	535	TCATGCAAGGTTTATGAAGTGAACTGAATCTCTTAGAGTTGATAAAAAGTCCACCAGCTTTCCGCCCCATTATCCTGAAGACTCACAGTAGAAGGAGGAG
C149626_50.0	71	21	121	ACTATATAACAAAGTGATGGTATCATAAATTATTTGCAGCCCGAACAAAGTACATTGGTATTCTTCAAAATAACGCCACCAACTCTTTCAACTTTAACTA
C149646_30.0	298	248	348	AATTGAAATGCTTATTGAATTATGCCATTTTTTGTTGAATTGCAAGTGATATGATATTTTTATGCTCTATGCATGATTTGAATATACCGTTGATATGATA
C149646_30.0	356	306	406	TTTATGCTCTATGCATGATTTGAATATACCGTTGATATGATAAATTTGCCGGGCACAATGATTTGGTTGAAACCCTAAATTGTACTACCTTCCTGATTTT
C149646_30.0	507	457	557	TGCTTGATGGGGATTAAGTATGAATTGAGCATAATTTGTGCTTTGTATTGCACTTACTAGTTGGAATTTGTTGCTTATTTATGATTTATATGTGGGTGTT
C149646_30.0	520	470	570	TTAAGTATGAATTGAGCATAATTTGTGCTTTGTATTGCACTTACTAGTTGGAATTTGTTGCTTATTTATGATTTATATGTGGGTGTTGTGACATTTCTTT
C149646_30.0	521	471	571	TAAGTATGAATTGAGCATAATTTGTGCTTTGTATTGCACTTACTAGTTGGAATTTGTTGCTTATTTATGATTTATATGTGGGTGTTGTGACATTTCTTTT
C149708_37.0	286	236	336	TCTTGCCATTTTCTTCATACCAATCCACTCCCCGTGTTTCACTGATTCAGAACCCTATGGAAACTTACTGAAGCACCTCTCCATTAGCTTTTAATTTTGG
C149708_37.0	362	312	412	CTCTCCATTAGCTTTTAATTTTGGTTTGAATTATTAGGGTTTATGAGAGGGTTTTGGAATTAGAAAGAATAGGCTCATTGTTTGTGATGGTTGAGGTCTA
C149708_37.0	450	400	500	GGTTGAGGTCTAAGCCATGCTTAGAACAGGAAAATCAGTAGGGTGGCATTACCGGTTATATGTCTTGGTGAGGTTTTGAGGACGGGCATGGAGGTGGCGG
C149708_37.0	486	436	536	AGTAGGGTGGCATTACCGGTTATATGTCTTGGTGAGGTTTTGAGGACGGGCATGGAGGTGGCGGCAGAAAACGAAGGTGACAGGAAGGAAAAAGGATTTT
C149708_37.0	496	446	546	CATTACCGGTTATATGTCTTGGTGAGGTTTTGAGGACGGGCATGGAGGTGGCGGCAGAAAACGAAGGTGACAGGAAGGAAAAAGGATTTTTTGTTTTCGT
C149770_14.0	373	323	423	TGAAGCTGAAAACACTTTTCTAACAAGATTTAACTGTTAATAGATTAGTTTAAATATAAAAACGAAAATCGAAAATTAAACAAAGATAAATTGCTTCTGT
C149770_14.0	55	5	105	ACATCATCCAAGACAATGTCAGAGTCAATTTCCATAGCATCATCCACAGTATTAGACCTCAAATTCGGTACAAGACGAAGTAAAGCAACAGCTTTATCTA
C149774_13.0	134	84	184	AAGGTGTTATATCACCACCATCTGATTGTGACTCTGCTAAGCTATAAGGTATTCCATTCATGAACGGTGACGTGGCAAATGGTGACCACTCTATACACCC
C149826_50.0	100	50	150	CATCTTAAAAAACCCATCTTCCCCTTCCTCCATATCTTGCTCCTTCAGAACCCTATGAAACTCATCCACAATCTCGTCAACAAGCTCCAGAGCGTCGTCG
C149826_50.0	460	410	510	TAAGAAATGGGGAGAATGTTGTTGGAAGATGGTGGTGAATGTGAAGTTGGGAACTCTGTCTCTCACTATCACTGACCATGCTACTCTGACAGCATTTTGA
C149826_50.0	458	408	508	TTTAAGAAATGGGGAGAATGTTGTTGGAAGATGGTGGTGAATGTGAAGTTGGGAACTCTGTCTCTCACTATCACTGACCATGCTACTCTGACAGCATTTT
C149826_50.0	478	428	528	TTGTTGGAAGATGGTGGTGAATGTGAAGTTGGGAACTCTGTCTCTCACTATCACTGACCATGCTACTCTGACAGCATTTTGAGGAACATATATGTACTTT
C149872_52.0	462	412	512	CAAGGAAGAACCCTCTACGGTTTTGGAGGTTGAAGACTCAATCTTTGGGCGTTGTTCTGATTTCACTGTGTAATTGGAACATGTGATTGTTCTGTATAAT
C149872_52.0	461	411	511	ACAAGGAAGAACCCTCTACGGTTTTGGAGGTTGAAGACTCAATCTTTGGGCGTTGTTCTGATTTCACTGTGTAATTGGAACATGTGATTGTTCTGTATAA
C149872_52.0	493	443	543	GAAGACTCAATCTTTGGGCGTTGTTCTGATTTCACTGTGTAATTGGAACATGTGATTGTTCTGTATAATGCTTATCTGGGTTGTTAGTTAGTTCTGTTTT
C149904__7.0	391	341	441	GACTCTAAACTATCTGACCAATCCACAATCTGTTCTGTAGCTAAAGAGGAAGAAGATGTCAAATTATGGCACCAAAAGCTTGGCCATCTTCATCTAAGAG
C149904__7.0	437	387	487	AGGAAGAAGATGTCAAATTATGGCACCAAAAGCTTGGCCATCTTCATCTAAGAGGAATGAAGAAAATTATAGTAAAAGAAGCTGTCAGAGGAATTCCCAA
C149904__7.0	452	402	502	AATTATGGCACCAAAAGCTTGGCCATCTTCATCTAAGAGGAATGAAGAAAATTATAGTAAAAGAAGCTGTCAGAGGAATTCCCAAATTACAGATAGATGA
C149912_50.0	414	364	464	AATTGGTTGCTTGAAAGAAATTAATGTGAAGCAAAAATGGGGAGTGGTCGCCTAGAATGGATGTTGCAGAATCAAAAGGTTATAGAAGTATATTTGTGTA
C149928_43.0	287	237	337	TAAATATGTAATGAACCTTATTTAATCCTCGAATAAGACTCAATTTGATCTGCTGTAGCACACAAGTCAAAATTGAGTTAATAAAAATGTAATTTAGAAA
C149928_43.0	384	334	434	AAAATCGACACTCGATGTTTAACAAGTGTCAATCAACCCTATGCGAATTTGAGTTCATGTCATTGAAGTTTTAAGTCATGTAATTTACTTTGCACATCCT
C149928_43.0	458	408	508	GTCATGTAATTTACTTTGCACATCCTTGTCACCCGACTCTTGATTAAAACTGTGAGAAATGAAATGCATAAAGACAAATTTAAGGAACAGAGAGGTTGTT
C149968_23.0	453	403	503	CTCATTGGGGTTTCCGCCATGGGTGAAGAAAGGTTGGAACTTTTGTTACACTCTTTCTCTTCTGCCATGGTTTTGTGCTTCTTCTCTGGTTGGAACCAAG
C150030_15.0	342	292	392	TATGCAAAACTTATGGAACTCTGTTGTTGTCCTTGAGAGAAATAGAAAAGAGGTCAGAACTTTGCACCGACTAGAAATATGTTTGGGATATACATAGATT
C150082_66.0	87	37	137	CCCCGCTATTTACAAATTTTTGAACTTAATACATCAAATATAACTTACATGGGTAACGTCACGCAGCAAAGGAAAATTCAATTGAAACACCACCAATATT
C150082_66.0	94	44	144	ATTTACAAATTTTTGAACTTAATACATCAAATATAACTTACATGGGTAACGTCACGCAGCAAAGGAAAATTCAATTGAAACACCACCAATATTGAATGAC
C150082_66.0	395	345	445	AGATTAGCAGAAGGTCCTTTGTTGAAGCAAATTCTTGTAGAAAGGGATATGATGATTCCGACGACAAGGAAGATAAGCGAGGTGACAACGAAACCCATAT
C150158_15.0	388	338	438	TTAGAATCAAAAAATCAAATCCAAATATTTATTATTAGGATTAGAATTAGAAAGTAATATCGATGAGTATTTATTGAACTTATTCTATATGTCATTGCAA
C150164_19.0	113	63	163	TGTTCACTCTCTGCTTAATATCTACACAGGCAGCAAGGTTTGAGATTTTTAACAGATGCTCCTACACCGTGTGGCCAGCTGCCATTCCTACTGGTGGTGG
C150164_19.0	111	61	161	TATGTTCACTCTCTGCTTAATATCTACACAGGCAGCAAGGTTTGAGATTTTTAACAGATGCTCCTACACCGTGTGGCCAGCTGCCATTCCTACTGGTGGT
C150164_19.0	42	1	100	CATCTCTCAGTGTTCCTTCATTTTATGAAAAATGTCTCACGTCAAAATATCATTGTTGTCTATGTTCACTCTCTGCTTAATATCTACACAGGCAGCAAG
C150176_60.0	126	76	176	AACGAAGCCAAAGGGAAGAAATCAAAGGCTTAATTGAATTATTTTTAGTCTGTATGATTTTTAGTCTGAATCATACTTTTCATCTTAAATGTTTTTCAAC
C150176_60.0	48	1	100	GGGGTAGAGATACCAGAAGTCCTCAGGCCATTCATGGGTGGAAAGACTTTCCTGCCCTTCAAGAACAAACCGAATAACGAAGCCAAAGGGAAGAAATCA
C150178_37.0	181	131	231	AACGCAGCTCATTGGGGCTGTGCAAGCGATGTGGCAATGTAAGAAGAACAGCTTGCGCTAAATGCAAAGGAACCGGATTGATCAAAGAAGGAGGGTTACT
C150178_37.0	205	155	255	AGCGATGTGGCAATGTAAGAAGAACAGCTTGCGCTAAATGCAAAGGAACCGGATTGATCAAAGAAGGAGGGTTACTTAGTTTCAACCTTATAGATGATTT
C150182__8.0	550	500	600	GCAGCTAGCTGAACTAGTTAGGTGATGACATTTTCTTTAATTTTGTTTTTCAGCTTCTCTCTGTTCCAAGTTAGGTAGGTAATCATGACAGCTCCCCCCC
C150190_34.0	371	321	421	CTCACCTTCTCCTTACCTCCACCGCCGCCAACCTCGGTGCACCGTCTTCTGCTTCGTCGTAAAACATGCAGAGACTTTTGAACTTCCTGAGTTGTAGTGG
C150202_12.0	501	451	551	CCATGGTTCTTTCCACCGCTGCTTTTCAAGTCATTGCAAATGTTTCTTCGCCATTTATTAACATTGAATATCAACAGGTTTGAACATTGGAACAAAGGGA
C150218_54.0	441	391	491	TTTCGGCTCTTCAAGAAGCCGCTGAAGCTTATCTTGTTGGTTTGTTTGAGGATACTAACCTTTGCGCAATTCATGCTAAGCGAGTTACGATTATGCCTAA
C150218_54.0	543	493	593	ACATTCAACTTGCCCGAAGGATCAGAGGCGAGAGAGCTTAGAACTCTTTTAAAGATACGTGTTGAATTCCTCAGCACTAGCAGATCTGAATTTGACTGTA
C150254_29.0	241	191	291	TTTTGTTGGTCGATCATGGGAGGTCTTCCACGCTTACACGGTGACTGAACTAACTGATCATCCTCTTTTACAACTTCTTTGAGAGGCCTCCCTTTCCTTC
C150254_29.0	335	285	385	TCCTTCTGAACAACCTTTCCTTCACCAGAAACCTTCCCTGACCGAGTCCGAGATCTCAACCCTTCCCTCATTTCTCACGAAAAAACAACCGCACAAAATA
C150258_43.0	213	163	263	AATCATCCATGGCGTTCTCTATCTCCAACTCCAACTCACTCTTCTTCTTATTCCTCTTTCTCTTTCTCTTTCTCTTTGTCTTTCAACCCTTTCATACGGT
C150400_52.0	459	409	509	CCAAGGGCTCTCCAATATCATCTCTTGTTCTAAGCTTTCCAGCAGGAATGCCGCTATAAGCACTGCGGAGCTTGAGCTGGTGCTGAAGTCGAGTGATTCC
C150414_11.0	468	418	518	AGTTTAGCCCCTGAAACAAGTGAGCTGAAATTTTTTTTGTCTAGTTAGTCTCTTTCCTAAAGTATATTTTTAATTTAAGAGAATATACCAAATGCAGGCG
C150414_11.0	28	1	100	GAAGAGAAGATAGATAGCAATTGAACAACTCTTCAAAAGAGATAAGTATATGTTTGGACCCACAACTACCAGTAACAAAAATATTGCTATTCTGAATTG
C150428_44.0	101	51	151	GTAAAGCAATGAAACCCTTTGTATCACGTTTATCACTCATTATTTTCATCCCTCTCATTCTTTCACTCTTGTTTCTCATTCTTATTCAAAAGGAAACTTC
C150446_22.0	160	110	210	TTTTTAGCATCACCACAAAGTGGTTTTCATTCAGAGAATTTTTCTTTCTTTCTCTTTTCAATGGTGCTTTAGAAAATGTTGTTATTATCCTTGAAGGCAA
C150462_31.0	215	165	265	GCGTCAAACTCACATAACCAAAAGTATTGTCTTTGTACCAAGCAATCGCTGTGATTCTTCGATAATAGACTATAATGTTGTTGTTAGGGTTTCGTGCGGT
C150470_10.0	326	276	376	TTCGATTCCTTTCTTAACCTTGAAAATCCATTTACAGTTGACTAACCTCACAACTGCATGTTTCTCGAACAACTTCCAAGTATTGTTATCTTGAAGAGAT
C150470_10.0	335	285	385	TTTCTTAACCTTGAAAATCCATTTACAGTTGACTAACCTCACAACTGCATGTTTCTCGAACAACTTCCAAGTATTGTTATCTTGAAGAGATTTCATCTCT
C150470_10.0	345	295	395	TTGAAAATCCATTTACAGTTGACTAACCTCACAACTGCATGTTTCTCGAACAACTTCCAAGTATTGTTATCTTGAAGAGATTTCATCTCTTCATTCATGA
C150484_33.0	145	95	195	ATTATCACCTTTCCATTTACATGAACCTATGACGAGTTGAATCGTTTTGGTCACTCACTTTCTCCATCTATTTATCGGTTTTGTTGGATTTGAAGTTTGC
C150484_33.0	326	276	376	TTTTTCATTGTTGACTTAAATATTTGACCTTTTTATTTTTTCTACTGTTCTTTTCTCTACCAATTATGAAACCGTATTAGCTTACCGTTATTACAATTAT
C150570_51.0	136	86	186	AAAACAGAAGATTAAAATCTTGTATCAGGCATTAAAATCTTTAACTTCTCGTTACAAAACCATGTCCTAGATATGATATCGTTCTCAAGATTCAACTACA
C150598_26.0	90	40	140	AATTCCAAAGCAAGAAAAGCACTTCAGTGTGTTGATTCTGCAAAAGGGTCACACACAACACAACACAAGACAAGACAACCATTGAGCATGATGAAAAAAA
C150598_26.0	142	92	192	ACACAACACAACACAAGACAAGACAACCATTGAGCATGATGAAAAAAACCTCACTGCTTTTCTTGTTACTTATCATCACATGTTTGTTGGTTGTTGAAAA
C150598_26.0	145	95	195	CAACACAACACAAGACAAGACAACCATTGAGCATGATGAAAAAAACCTCACTGCTTTTCTTGTTACTTATCATCACATGTTTGTTGGTTGTTGAAAATGT
C150608_11.0	8	1	100	TTTTGCACTACTATGATAAATAAACTGGATGAGTTTACTACCCTATGATATTTTCTGACATCCTGAAGCTTTGTTTGGGAGTCTGGAAGGTAAGGGATG
C150612_56.0	478	428	528	TTTTGAATGAACCTCCAATGATGGAAACTTCTTCCAACAAGTATGCATCGCAGTTTCACGTAGCCAACTCGGGATCAGCAAAACAAAACCCTGGCGGACA
C150614_18.0	328	278	378	CTACTTTGATAGTGACTATCATATTTATTTCTAGTTTATCCAACACAGTCAGGACTAATTTTCTATTCTAATAATACTGTAAGGATTTCTACCAGAACTT
C150682_19.0	130	80	180	TCGGCTTGTAGTAGTAGTAATGCATTTGCAGGTGAATTTTGGAAATTATGTTATCAAACCACATCAGAATGCCACATTAGCCAATCATTTCTTCTAATTT
C150682_19.0	562	507	607	GTAATTTGCAGCGGGAGAGTTCCTTAGAAGGAAGATCAACTCCAATCCTGATAACATTGACTTAACATCTTTTATAAGAGATATTCACGGTGCTCCTCCT
C150726_17.0	215	165	265	TCATGTCAAGTTCTTATGCATGCTTAGTAGCTTCAATACTAAACCTACAGTATTCATCAAATTCTCTTCTTTCTCTCTCTCCATGCAATCATTTCAATCT
C150814_29.0	251	201	301	CAACATAATCCAGCACAACATCCTTCCCAGAAGCCATCACCCCTGGTAGCTGTTTTGACTGGAACAGTTTGTTGAGGATCATCCTTTGTGGGGTAACCCA
C150884_28.0	413	363	463	GAATCCAAATCCTGAACCTCGGAAACCTCGGGAGTGATAATCTTCTCAACAATCAACTGAGCAACCCTATCACCGACTTTCACTTCAAAATCAACATCAG
C150942__6.0	244	194	294	AGATTCCGGTAGGTGTTGCCGGTCCTTTGTTGCTTGACGGGAAAGAGTTCACAGTTCCGATGGCAACCACTGAAGGGTGTTTGGTTGCAAGCACTAACAG
C150942__6.0	253	203	303	TAGGTGTTGCCGGTCCTTTGTTGCTTGACGGGAAAGAGTTCACAGTTCCGATGGCAACCACTGAAGGGTGTTTGGTTGCAAGCACTAACAGAGGCTGTAA
C150942__6.0	172	122	222	GTTTACCGATGGAAAATTTTGACTACGATTCTATATTAGGACAGTGTTGTGAGATGCCGATTGGATTTGTTCAGATTCCGGTAGGTGTTGCCGGTCCTTT
C150994_24.0	276	226	326	GTTTGTCTGTTAGGACATGTGTGGGAGATGTGCCTAGATTCTTGTTCTAGAGAACAACCTTAAGATTGTGAAGGTATGGTAACATGTGAATGGCCAATGT
C150998_10.0	379	329	429	CATCTTAATTGTCCGCATCGTAATAGTCCTATGAGTCCTCCCAAATAAACTGAAATGTTTCATATTAATACTCTCTTCTACTAGGCATGAAAGTATTAAT
C151010_35.0	99	49	149	AATACAAGCACCTAACCTGTCTGCCTTGTTAAGACCAGGACCCAACAGACGAGGAATCTGTTTGATAATAGCGTCAGAAGCTAAAAAAGCATGGTGCTTC
C151010_35.0	340	290	390	ATGTGAGGCAATTTCATAGAGCCACTGAAACGCTTATCCTTTTGTGAATCGTAGTTCTTAAGCCCAATCTAGAGTTCAATAGTCTCAACAAATTTACGGT
C151010_35.0	353	303	403	TCATAGAGCCACTGAAACGCTTATCCTTTTGTGAATCGTAGTTCTTAAGCCCAATCTAGAGTTCAATAGTCTCAACAAATTTACGGTTTTTCCCTTGGAA
C151014_12.0	504	454	554	CGAAGAAGTTGACTTCTAAGTTTATGGGGCCGTATCAGATTTCAGAGAGGATTGGAGTTGCGGCATATAGAGTGGCGTTGCCACCGCATTTGGCGAATTT
C151014_12.0	34	1	100	AAGAAGCTTTGGGTTCTAAGTTGAAATTGAGTTCGGCTTATCATCCGCAAACTGATGGTCAATCCGAGAGGACTATTCAGTCATTAGAGGATTTGTTGA
C151014_12.0	49	1	100	AAGAAGCTTTGGGTTCTAAGTTGAAATTGAGTTCGGCTTATCATCCGCAAACTGATGGTCAATCCGAGAGGACTATTCAGTCATTAGAGGATTTGTTGA
C151014_12.0	36	1	100	AAGAAGCTTTGGGTTCTAAGTTGAAATTGAGTTCGGCTTATCATCCGCAAACTGATGGTCAATCCGAGAGGACTATTCAGTCATTAGAGGATTTGTTGA
C151014_12.0	127	77	177	TCAGTCATTAGAGGATTTGTTGAGAGCTTGTGTTCTTGAGCAAGGTGGAGCTTGGGACACTTATTTGCCATTAATTGAGTTTACTTATAATAACAGTTAC
C151014_12.0	113	63	163	TCCGAGAGGACTATTCAGTCATTAGAGGATTTGTTGAGAGCTTGTGTTCTTGAGCAAGGTGGAGCTTGGGACACTTATTTGCCATTAATTGAGTTTACTT
C151014_12.0	51	1	101	AAGAAGCTTTGGGTTCTAAGTTGAAATTGAGTTCGGCTTATCATCCGCAAACTGATGGTCAATCCGAGAGGACTATTCAGTCATTAGAGGATTTGTTGAG
C151018_49.0	395	345	445	TGCCTTTGTTCTGCCCTAATTGAAGAAACCTTTGCCTCCAACTCCTATTATAATTATAGTAGCTATTATGGCGATTCCTCCCGGGCAAAGGAATTTGATA
C151018_49.0	469	419	519	TTCCTCCCGGGCAAAGGAATTTGATAAGAAGGTGGCATTTTTGGATGAGTAGTTTTCTGTATTTCACCTTCACAATTATTGCTATTTGGCACACCAATAG
C151022_45.0	259	209	309	CTCTCAAGAGGCTTGAGGGTTGTAGAACTTTGGCTGAAGGAACCAAAGCTATTATTAACTTGGGTCTTGAAAATGTTCCTGTACCTGGAGAGTCTGGTTT
C151022_45.0	533	483	583	TGTAATCACCCTTTGAACTGTTTGTGCCAAACATGTACTAGTTGATTGAATTATAGATTAAGCTGTCAAAAATACACTTCCAACACTATTGATCTACCAA
C151074_22.0	144	94	194	TGTTTTCTTGACTGCTTTTTCGATCAGTCTGATTGATGTTCTCTTGACTGCTTTTTAACAACGATCATCAAAGATCATTATTAAAAAAAATAGACCACTA
C151074_22.0	280	230	330	AAATCAGATGCAGAAGAAATCAACTTCCAAATATTAGCCAATAACACCCGCTATCACTGTATCCAACCTCTGACCCCTGCTGCATTTTCTCCCCCTCTCT
C151102_33.0	263	213	313	CAGCAGACATGGTGGTGAATGCAATGCTAGTAGCTATGGTGGCTCATGCTAACCAACCTAGTGATCATATCATATACCATGTAGGTTCCTCTGTCAGAAA
C151102_33.0	266	216	316	CAGACATGGTGGTGAATGCAATGCTAGTAGCTATGGTGGCTCATGCTAACCAACCTAGTGATCATATCATATACCATGTAGGTTCCTCTGTCAGAAATCC
C151198_53.0	159	109	209	AGCCCTCCCATTTCAGAGGTGTCCGGAAGCGTCCATGGGGCCGCTACGCTGCTGAGATTCGTGATCCATGGAGAAAGACCCGCAAGTGGCTAGGCACTTT
C151248_39.0	283	233	333	TTATTAACTAAGAGAGCATGTTTTGCAAAACCGTATACAGGGCTCATAAATCAATTGTTTAGATTACATCAAAACACAAACCACTGTGGTGACATCTTAT
C151248_39.0	493	443	543	CGAGGATAGCCGTCGGACCTGTGAGGAGACTCCACTTCCGATATATCATCTTTTTGTTCTTCTTACTTCTTCTTCTTCTTCTTCTGATTCGCTCCTTTTA
C151248_39.0	499	449	549	TAGCCGTCGGACCTGTGAGGAGACTCCACTTCCGATATATCATCTTTTTGTTCTTCTTACTTCTTCTTCTTCTTCTTCTGATTCGCTCCTTTTACCAAAT
C151252_29.0	218	168	268	TGGTCTTGGTTACGGTATTTACAAAACCGATTTTCCCCATGGAGGTCCAATTTACGTTGCGTTTATTGATATAGGTCATTGCGACACTCAGGTATCTATT
C151304_10.0	381	331	431	CCTTCCCCGCTCTCAATGTCATGCAATCTTCGGTTCATCCTTCCGAGACGAATCTAAGTGGACATTCTTCCGGGCCTATTGGAAGAAAGAGCAAGAGCAA
C151304_10.0	46	1	100	TGTCACAAGAGATTGAAGTGTTGGCTGAGTGTGAACAAACTTTAAGGAGAATGAAGTTGAATCGATATGGCGATGTTGTTAACAAGACGAAATTGCTCG
C151316_20.0	384	334	434	TTTTTCCATCAATCGAAATAATTTGTCCCTTGGGTTCTGAACTGTTCCCGTGATTTTTTTTGGAGTAAAGTTCAATACATTACATTCTCTGTTGGATATG
C151334_44.0	228	178	278	AACTTGGATTCCAAATCTTTGAACATAGATCCATCCACAACATATTTGAAAAGAAGAAGAAGAAGATGCCTTGCCTTTACATCACCACCAATCTTAACTT
C151350_15.0	478	428	528	GCTAGAAGGGGAATGATGGAGGTAACTAATTGAGGAGAGAAGAGACGCGGAGAGACGAGCAACTACGAGTTGAGTGCGGCGGTGTTGTGTCTTCTACGGC
C151356_40.0	504	454	554	ACTGCATGTTGAGGAAGTTTGTTGGAGTATTTCTTAATAGCCATTGTGTCTTGTTAAGAGAGAGAGAGAAAGAGAGAAAGATGAAGTGGTTGTGTTGTTG
C151446_44.0	132	82	182	GTCACCATAGCCAAACTCTTCACAACTTCAACCAAACTTGTGTCAATCCAGTCGATTATTCCTTCTAAACCGTAACCTAAACACGAACTCTCAATAACAA
C151480_43.0	96	46	146	TAGGGCTTGGAGTACAGCTCCTTCATATCATCTTCTTCTTCCTTCTGCGCTCTCTCATCTCCATTCTTCACCATGAGCAGATCAGGCCAGCCTCCGGATT
C151484_13.0	191	141	241	TGATATCATTGATAAAAGATGGGAGTGTCAACTTCATCATCCGCTACATGCTGCAGGTCACTATCTCAATCCTGAATATTTTTATTCTAAACCAAAAATT
C151484_13.0	233	183	283	GCTACATGCTGCAGGTCACTATCTCAATCCTGAATATTTTTATTCTAAACCAAAAATTGAAAATAATGGTAGATTGGTGAGAGGCCTCCGTAAGTGCATT
C151492_28.0	140	90	190	GTTTTTATTGTAAAATTGAAATTTGGAACATCTATAATAGGTGTAATGAGTTAAAATAAATAGGGCACTATACAGTTAAAACTCTATAAATTAATAATGT
C151492_28.0	146	96	196	ATTGTAAAATTGAAATTTGGAACATCTATAATAGGTGTAATGAGTTAAAATAAATAGGGCACTATACAGTTAAAACTCTATAAATTAATAATGTCAGGAC
C151502_10.0	331	281	381	ACTGTGATCCCAATAGCCCTTTTGACGAATCTCAGATTTCTGATCTCACAAGTAGTTTGCAAAAGAAGTGGCCCACACTTGCATGTCCAAGTGGTGATGG
C151502_10.0	337	287	387	ATCCCAATAGCCCTTTTGACGAATCTCAGATTTCTGATCTCACAAGTAGTTTGCAAAAGAAGTGGCCCACACTTGCATGTCCAAGTGGTGATGGAATTCA
C151502_10.0	340	290	390	CCAATAGCCCTTTTGACGAATCTCAGATTTCTGATCTCACAAGTAGTTTGCAAAAGAAGTGGCCCACACTTGCATGTCCAAGTGGTGATGGAATTCAGTT
C151502_10.0	349	299	399	CTTTTGACGAATCTCAGATTTCTGATCTCACAAGTAGTTTGCAAAAGAAGTGGCCCACACTTGCATGTCCAAGTGGTGATGGAATTCAGTTTTGGACACA
C151506_19.0	265	215	315	ATAGTGAAAATTATCTGCATTCTTATTAAAAAGAAGGAAACAATTCACAGATTAAAATATACCAATAACAAATAAGGCCTTCGCCAATTGAAAACAAGCA
C151506_19.0	519	469	569	TCTCAACCAGTGTCAGTATCATTCCATTTCAGTTTTCTAAAGCATAATGATAACTAAGAATTGGCTTCCCAAATTACCAACCATGAAAATAAAAGTTATT
C151518_40.0	178	128	228	AAAAGAGACAGCGCACTCGCTCGCGTGGCAACCGGAGCCGCCGTTGGCGGCGCTATCGGCGGCGCTGTCGGTGCTGTATATGGAACTTATGATGCAATTA
C151536_49.0	362	312	412	CAGCGAGTTGAATGTGCCTTGGAACAATTCGATTCTTCTTGTTGTCCCTCGCAGCATTCCCAGCCAATTCCAAAACCTCGGCGGCGAGATATTCGAGAAC
C151536_49.0	368	318	418	GTTGAATGTGCCTTGGAACAATTCGATTCTTCTTGTTGTCCCTCGCAGCATTCCCAGCCAATTCCAAAACCTCGGCGGCGAGATATTCGAGAACGGCGGA
C151536_49.0	374	324	424	TGTGCCTTGGAACAATTCGATTCTTCTTGTTGTCCCTCGCAGCATTCCCAGCCAATTCCAAAACCTCGGCGGCGAGATATTCGAGAACGGCGGAGAGGTA
C151536_49.0	371	321	421	GAATGTGCCTTGGAACAATTCGATTCTTCTTGTTGTCCCTCGCAGCATTCCCAGCCAATTCCAAAACCTCGGCGGCGAGATATTCGAGAACGGCGGAGAG
C151536_49.0	566	513	613	TTGAGGATCTAGAAACAGATTTGGCAGCCTTTGGCTTGCCTCTTCCGCCCTTGGTTGTAGCAGTAGAACTCATTTTCCGATCGGAGATGAAATCGGAAAA
C151540_10.0	295	245	345	TTGCTATTAGAAAAGGTACCATAAAATTCACCGAACAACCTCTATATCCCCTTCCAAACTATCTTTCTTTTAAAAAATTCTCAGCTACCCATAGAGCATT
C151540_10.0	102	52	152	AACTTGGACCTAAAGTGGATGTAAGATATGTAAAAAATCTAGTTTACATGAGAAAGTCAAAGGTCATTCCTGAATCGACACAAGTTCAAGAGCCTGACTC
C151566_49.0	232	182	282	AAGCAAAATTCATAGCCATAAGTAAACCAAATTCAACCTGTGAAGCAGATGCATAGAAGCCTTGAGCTTTTCCAACAAGTTTGGAACTCAATTGTGGTCC
C151566_49.0	64	14	114	AAGCATCCCCAGATTTGAGATCAAACGAATAAGTAGTAGCTTGAGCATATCCTCTAGCGAATCTGAAAAGTCCACTTCCACCCACAACAGGCATCTCTCT
C151568_13.0	493	443	543	ATTTCCTGAGACCCATCTCAAACATCAACTCGCAGCTTTGTGAAAAAGGCCACCTTCCAGCAATCTGCTTTAAACTTTCGGTAGTTTGTGTCAATTGGTG
C151670_10.0	270	220	320	GGTACACTCAAAACCAGAAGTATGGAATAACTTGATTCTTGCAAAAGATAAAGATGAGAATACAGTATTGCATTTGGCAGCTGGGGCATTAGGTGACCCA
C151670_10.0	222	172	272	TGCGGTAAAGTATCGACAACCCCTTATCGTTGAGAGACTGAGAGAGATGGTACACTCAAAACCAGAAGTATGGAATAACTTGATTCTTGCAAAAGATAAA
C151714_17.0	238	188	288	TAACCCTTATGTTATGTAGCCCTCTGTGCTTAATTATGAAAATACAATACAATTAGTAGTTACAATGATGTTTATAGAGATTCAGATTTAAATTTGAGAT
C151714_17.0	279	229	329	ATACAATACAATTAGTAGTTACAATGATGTTTATAGAGATTCAGATTTAAATTTGAGATTATAAAATCTATTGTATAAAAAATAATAATAACTAAGTGCA
C151714_17.0	491	441	541	ATTTGTCTTATAAGTTAGAATCCTATTTTTTGAGTAAAGAAGTGAAACTAAAGGATAGAATAGATTAATACAAAGTAACCTAACCTGAATGAACACTGTC
C151738_16.0	446	396	496	ATGGACATGTATAGAATAGGTGCTCTTACTCTGTAGCACCAACACCTCTGAACAAAGGTGTGTCTCACACATGTCAGTGTCCAATACGACACCGACACAT
C151768_50.0	126	76	176	TCCTCATTCTCACTCAAAATACATTCAGTTAAATGATGAGTTCAGGAATTAGAGCTTGGAGTGTGGCTGTTAGCGTTGGTGTAGTGGAGGCCTTGAAAGA
C151856_29.0	329	279	379	CAATTTCTTTTTCATTATAGAATCAGTGAATAACCGTATTTGTATCGCGCCAGTTTTCGTATCAAATATCTTAATCACTGAATCCATATTAGATATTGTT
C151906_56.0	509	459	559	TTGTTTTCTTCGTTTTTGCTTTTGTGGAAGACTTTATATCGAAATATTTTGATATAAAGTTTTTTCTTCCATTTTCCTTTTTACCACCCAACTCATTCTC
C151916_23.0	278	228	328	GAGACTAGTATTATAATAGAATTGGATTAGGAATTAATAGGAAAAACAGGAATTTTATTCAAGGCAAGGCAAACCCCAATCATTAGCCGAGTATCATGTT
C151916_23.0	329	279	379	ATTTTATTCAAGGCAAGGCAAACCCCAATCATTAGCCGAGTATCATGTTTATACTAGAGCTGAGATGGGGATGGTGAATAAAGAAAACCAAAAGCTCCTC
C151916_23.0	426	376	476	CTCCTGGCTCTCCTACCTCTGAAATTCCAACTGAATCAGAAGTCTTCTGTCTGATTCTCCCTCTTCCATGTCTCTTCCAGCCCCTCTTCCCTATTTACTC
C151916_23.0	127	77	177	TAGTTCCTGCAGGTTTATTACTTGTTTCGTTTTTTCTTTTATTTTTTCTCATGAGGGTTTATATAATTTGTCTTGATTACTTCAAACATTTTACTGGAAA
C151916_23.0	65	15	115	GGTTGTAAATGGGCTTCTTCAAAGAGAGGATTGGAATACAGCAATAAAGGTGCCCCTTGGAGTAGTTCCTGCAGGTTTATTACTTGTTTCGTTTTTTCTT
C151948_17.0	439	389	489	TAGGACAAGTTGGGTTCTTTGGATGTGAGTGTTTGTGATCTTTTGAAGGGGGTGGAGGACATGGAACATAATTGGAGGTTACAGCAGTGAAAAAGAGGAT
C151948_17.0	505	455	555	CATAATTGGAGGTTACAGCAGTGAAAAAGAGGATGTTGAGGGCAAGGATTATAGCAACCTTGGAAGCCATTTGGAAGTTGGAAAATGACTTTTGGTTACT
C151978_10.0	215	165	265	CAATGATTAACAATTTCAGGAAGAAATCGTAAAGATACCCCAACTCAAGTGAGGTCAAAGACACTCTAGACCGCTATTGAGTCGGATAGAGGATAGTGTT
C151992_45.0	384	334	434	ATTTGGACTGTTACCAACCCAGCATCCAGCTCCAAAATATTGATCAATAATCAAGCTTTAGCTATTACAATGGTTCCTTCAGTGCTTACCATTGTTGTGA
C151992_45.0	426	376	476	ATCAATAATCAAGCTTTAGCTATTACAATGGTTCCTTCAGTGCTTACCATTGTTGTGATCTATAGCTAGTGTGTAGTAGTTGAGTGATTTATGATTCTGT
C152004__9.0	187	137	237	ATGGCCAAACAAGAGAATTCACAACATGGGTGTTTTTCTAGCTTCTTAAGAGTGCTTCTTTGTGCTAGAAATGAAACTAGTCCACCAGTGTATCCATCTG
C152128_13.0	317	267	367	CACTATGAAGTAACATAAAAACAGGAAAATACACTTGGCATACATAAAATTGTGAATGGGTGCAAGGTTGCTTCAAATCGTCATGAAGTGCAACTGGGCA
C152128_13.0	347	297	397	ACACTTGGCATACATAAAATTGTGAATGGGTGCAAGGTTGCTTCAAATCGTCATGAAGTGCAACTGGGCAAGTCTTGACAATTTAAGATTTTCAATACAT
C152128_13.0	358	308	408	ACATAAAATTGTGAATGGGTGCAAGGTTGCTTCAAATCGTCATGAAGTGCAACTGGGCAAGTCTTGACAATTTAAGATTTTCAATACATGTCAGTTATAT
C152182_53.0	249	199	299	AATTTGTCTGTTGAAATGTTGCTCATTGACAGATCTAACAAATTACTGTAAAACAGTAAAAAAGAAAGTATTGTATGTTGTCATCTAACCATGACTTCTT
C152182_53.0	305	255	355	TAAAAAAGAAAGTATTGTATGTTGTCATCTAACCATGACTTCTTGGATCAACAACTTGATGCACCTTTCTTGCTTCAGCACTTGTATATTGACCTACAAC
C152182_53.0	473	423	523	GAAGTCTACCTACTACATTCCCCTCTTCATTTCCTTCTTTATCAAGAAAGGCAAAGTGCGGAATACCCTCCACGCCAAACTCGTCAAGCTCTTGTTCCCA
C152202_19.0	346	296	396	TTGGTTTCTTTGGTGATTTATTGATGTCATTGCATTTTGTTAGTTTGTATTGTAGTCTGGTTGTGATCTTTTTAATGTTGCAGAAACTTGCAATCAAATA
C152262_29.0	271	221	321	TACTTCATCCCCTGATAGAAATAGTCAACTTTAGATGCTTGAATCTCAATGGAGAAATTTCCCCAACTTATTAGAACTCCCAATAGCTAATTCCTTTTCA
C152262_29.0	298	248	348	ACTTTAGATGCTTGAATCTCAATGGAGAAATTTCCCCAACTTATTAGAACTCCCAATAGCTAATTCCTTTTCATCGACTTTTCTTTACTATAACAGAAAT
[truncated: 38,361 more rows]
