# Supplementary material for: Application of Genomics to Understand Salt Tolerance in Lentil
Source: Genes (Basel). 2021 Feb 25;12(3):332. doi: 10.3390/genes12030332 (PMC7996261; doi:10.3390/genes12030332)
Supplement: Supplementary file 1 [file genes-12-00332-s001.zip › Supplementary files/Table S3.txt]

#CHROM	POS
LCU.2RBY.CHR1	82342
LCU.2RBY.CHR1	82414
LCU.2RBY.CHR1	93732
LCU.2RBY.CHR1	93810
LCU.2RBY.CHR1	93996
LCU.2RBY.CHR1	94185
LCU.2RBY.CHR1	94509
LCU.2RBY.CHR1	94527
LCU.2RBY.CHR1	97105
LCU.2RBY.CHR1	97459
LCU.2RBY.CHR1	97483
LCU.2RBY.CHR1	97825
LCU.2RBY.CHR1	99690
LCU.2RBY.CHR1	100319
LCU.2RBY.CHR1	103325
LCU.2RBY.CHR1	103391
LCU.2RBY.CHR1	105555
LCU.2RBY.CHR1	105594
LCU.2RBY.CHR1	105604
LCU.2RBY.CHR1	105632
LCU.2RBY.CHR1	108610
LCU.2RBY.CHR1	114173
LCU.2RBY.CHR1	117432
LCU.2RBY.CHR1	117511
LCU.2RBY.CHR1	119650
LCU.2RBY.CHR1	119703
LCU.2RBY.CHR1	121136
LCU.2RBY.CHR1	121242
LCU.2RBY.CHR1	121286
LCU.2RBY.CHR1	121314
LCU.2RBY.CHR1	121385
LCU.2RBY.CHR1	121391
LCU.2RBY.CHR1	121400
LCU.2RBY.CHR1	121428
LCU.2RBY.CHR1	122571
LCU.2RBY.CHR1	123429
LCU.2RBY.CHR1	123720
LCU.2RBY.CHR1	123724
LCU.2RBY.CHR1	123794
LCU.2RBY.CHR1	133937
LCU.2RBY.CHR1	134029
LCU.2RBY.CHR1	134032
LCU.2RBY.CHR1	134135
LCU.2RBY.CHR1	134147
LCU.2RBY.CHR1	134153
LCU.2RBY.CHR1	134225
LCU.2RBY.CHR1	134330
LCU.2RBY.CHR1	134339
LCU.2RBY.CHR1	141043
LCU.2RBY.CHR1	145325
LCU.2RBY.CHR1	150142
LCU.2RBY.CHR1	150193
LCU.2RBY.CHR1	150221
LCU.2RBY.CHR1	150243
LCU.2RBY.CHR1	152622
LCU.2RBY.CHR1	152626
LCU.2RBY.CHR1	152663
LCU.2RBY.CHR1	161173
LCU.2RBY.CHR1	169189
LCU.2RBY.CHR1	170103
LCU.2RBY.CHR1	170129
LCU.2RBY.CHR1	170141
LCU.2RBY.CHR1	170785
LCU.2RBY.CHR1	170791
LCU.2RBY.CHR1	171047
LCU.2RBY.CHR1	171070
LCU.2RBY.CHR1	171105
LCU.2RBY.CHR1	171140
LCU.2RBY.CHR1	185438
LCU.2RBY.CHR1	189063
LCU.2RBY.CHR1	189089
LCU.2RBY.CHR1	189143
LCU.2RBY.CHR1	196969
LCU.2RBY.CHR1	209222
LCU.2RBY.CHR1	209692
LCU.2RBY.CHR1	209774
LCU.2RBY.CHR1	219348
LCU.2RBY.CHR1	219355
LCU.2RBY.CHR1	291445
LCU.2RBY.CHR1	303206
LCU.2RBY.CHR1	303259
LCU.2RBY.CHR1	303929
LCU.2RBY.CHR1	378469
LCU.2RBY.CHR1	378507
LCU.2RBY.CHR1	379129
LCU.2RBY.CHR1	379229
LCU.2RBY.CHR1	381751
LCU.2RBY.CHR1	381753
LCU.2RBY.CHR1	382050
LCU.2RBY.CHR1	382063
LCU.2RBY.CHR1	382119
LCU.2RBY.CHR1	382139
LCU.2RBY.CHR1	382198
LCU.2RBY.CHR1	433108
LCU.2RBY.CHR1	437738
LCU.2RBY.CHR1	440288
LCU.2RBY.CHR1	440331
LCU.2RBY.CHR1	440413
LCU.2RBY.CHR1	440423
LCU.2RBY.CHR1	440461
LCU.2RBY.CHR1	440469
LCU.2RBY.CHR1	440472
LCU.2RBY.CHR1	440474
LCU.2RBY.CHR1	441209
LCU.2RBY.CHR1	478026
LCU.2RBY.CHR1	478228
LCU.2RBY.CHR1	478352
LCU.2RBY.CHR1	480516
LCU.2RBY.CHR1	499741
LCU.2RBY.CHR1	499802
LCU.2RBY.CHR1	499931
LCU.2RBY.CHR1	499971
LCU.2RBY.CHR1	562166
LCU.2RBY.CHR1	575974
LCU.2RBY.CHR1	575991
LCU.2RBY.CHR1	576010
LCU.2RBY.CHR1	576625
LCU.2RBY.CHR1	584497
LCU.2RBY.CHR1	584536
LCU.2RBY.CHR1	584541
LCU.2RBY.CHR1	584554
LCU.2RBY.CHR1	639292
LCU.2RBY.CHR1	639350
LCU.2RBY.CHR1	639470
LCU.2RBY.CHR1	639479
LCU.2RBY.CHR1	639485
LCU.2RBY.CHR1	713979
LCU.2RBY.CHR1	713991
LCU.2RBY.CHR1	714088
LCU.2RBY.CHR1	714701
LCU.2RBY.CHR1	714709
LCU.2RBY.CHR1	714724
LCU.2RBY.CHR1	714732
LCU.2RBY.CHR1	714735
LCU.2RBY.CHR1	714740
LCU.2RBY.CHR1	714751
LCU.2RBY.CHR1	716502
LCU.2RBY.CHR1	716527
LCU.2RBY.CHR1	716538
LCU.2RBY.CHR1	716548
LCU.2RBY.CHR1	716550
LCU.2RBY.CHR1	719093
LCU.2RBY.CHR1	719109
LCU.2RBY.CHR1	719130
LCU.2RBY.CHR1	719921
LCU.2RBY.CHR1	719924
LCU.2RBY.CHR1	719925
LCU.2RBY.CHR1	719940
LCU.2RBY.CHR1	719943
LCU.2RBY.CHR1	719949
LCU.2RBY.CHR1	719950
LCU.2RBY.CHR1	719958
LCU.2RBY.CHR1	720193
LCU.2RBY.CHR1	720195
LCU.2RBY.CHR1	720196
LCU.2RBY.CHR1	720215
LCU.2RBY.CHR1	720224
LCU.2RBY.CHR1	724230
LCU.2RBY.CHR1	724232
LCU.2RBY.CHR1	724242
LCU.2RBY.CHR1	724256
LCU.2RBY.CHR1	724274
LCU.2RBY.CHR1	724307
LCU.2RBY.CHR1	726538
LCU.2RBY.CHR1	726575
LCU.2RBY.CHR1	726586
LCU.2RBY.CHR1	726621
LCU.2RBY.CHR1	748700
LCU.2RBY.CHR1	750021
LCU.2RBY.CHR1	750611
LCU.2RBY.CHR1	755188
LCU.2RBY.CHR1	755191
LCU.2RBY.CHR1	755194
LCU.2RBY.CHR1	755196
LCU.2RBY.CHR1	755219
LCU.2RBY.CHR1	755247
LCU.2RBY.CHR1	755250
LCU.2RBY.CHR1	755257
LCU.2RBY.CHR1	755286
LCU.2RBY.CHR1	809360
LCU.2RBY.CHR1	810062
LCU.2RBY.CHR1	813239
LCU.2RBY.CHR1	827130
LCU.2RBY.CHR1	829285
LCU.2RBY.CHR1	864324
LCU.2RBY.CHR1	864385
LCU.2RBY.CHR1	864596
LCU.2RBY.CHR1	865930
LCU.2RBY.CHR1	866003
LCU.2RBY.CHR1	866046
LCU.2RBY.CHR1	866064
LCU.2RBY.CHR1	866066
LCU.2RBY.CHR1	866092
LCU.2RBY.CHR1	866572
LCU.2RBY.CHR1	869967
LCU.2RBY.CHR1	869980
LCU.2RBY.CHR1	870008
LCU.2RBY.CHR1	870022
LCU.2RBY.CHR1	874914
LCU.2RBY.CHR1	874990
LCU.2RBY.CHR1	875164
LCU.2RBY.CHR1	875296
LCU.2RBY.CHR1	876039
LCU.2RBY.CHR1	876109
LCU.2RBY.CHR1	876175
LCU.2RBY.CHR1	885785
LCU.2RBY.CHR1	886438
LCU.2RBY.CHR1	886935
LCU.2RBY.CHR1	886989
LCU.2RBY.CHR1	889040
LCU.2RBY.CHR1	889044
LCU.2RBY.CHR1	889244
LCU.2RBY.CHR1	890383
LCU.2RBY.CHR1	932171
LCU.2RBY.CHR1	932189
LCU.2RBY.CHR1	932205
LCU.2RBY.CHR1	932206
LCU.2RBY.CHR1	932245
LCU.2RBY.CHR1	932268
LCU.2RBY.CHR1	932285
LCU.2RBY.CHR1	932299
LCU.2RBY.CHR1	932313
LCU.2RBY.CHR1	932323
LCU.2RBY.CHR1	932380
LCU.2RBY.CHR1	932385
LCU.2RBY.CHR1	933048
LCU.2RBY.CHR1	933655
LCU.2RBY.CHR1	933701
LCU.2RBY.CHR1	934103
LCU.2RBY.CHR1	936200
LCU.2RBY.CHR1	953449
LCU.2RBY.CHR1	954199
LCU.2RBY.CHR1	954232
LCU.2RBY.CHR1	955488
LCU.2RBY.CHR1	955491
LCU.2RBY.CHR1	955732
LCU.2RBY.CHR1	956583
LCU.2RBY.CHR1	967075
LCU.2RBY.CHR1	967973
LCU.2RBY.CHR1	967985
LCU.2RBY.CHR1	968009
LCU.2RBY.CHR1	968021
LCU.2RBY.CHR1	968683
LCU.2RBY.CHR1	968745
LCU.2RBY.CHR1	972662
LCU.2RBY.CHR1	972731
LCU.2RBY.CHR1	972773
LCU.2RBY.CHR1	972797
LCU.2RBY.CHR1	972940
LCU.2RBY.CHR1	972959
LCU.2RBY.CHR1	972986
LCU.2RBY.CHR1	972998
LCU.2RBY.CHR1	973001
LCU.2RBY.CHR1	973029
LCU.2RBY.CHR1	973034
LCU.2RBY.CHR1	991543
LCU.2RBY.CHR1	991601
LCU.2RBY.CHR1	992672
LCU.2RBY.CHR1	992676
LCU.2RBY.CHR1	992681
LCU.2RBY.CHR1	992690
LCU.2RBY.CHR1	992745
LCU.2RBY.CHR1	992796
LCU.2RBY.CHR1	992803
LCU.2RBY.CHR1	992819
LCU.2RBY.CHR1	992928
LCU.2RBY.CHR1	1001933
LCU.2RBY.CHR1	1002245
LCU.2RBY.CHR1	1003670
LCU.2RBY.CHR1	1004620
LCU.2RBY.CHR1	1017074
LCU.2RBY.CHR1	1017110
LCU.2RBY.CHR1	1029390
LCU.2RBY.CHR1	1029396
LCU.2RBY.CHR1	1029399
LCU.2RBY.CHR1	1029436
LCU.2RBY.CHR1	1029448
LCU.2RBY.CHR1	1029472
LCU.2RBY.CHR1	1030849
LCU.2RBY.CHR1	1031025
LCU.2RBY.CHR1	1031096
LCU.2RBY.CHR1	1037293
LCU.2RBY.CHR1	1039129
LCU.2RBY.CHR1	1039484
LCU.2RBY.CHR1	1041760
LCU.2RBY.CHR1	1041839
LCU.2RBY.CHR1	1041844
LCU.2RBY.CHR1	1041849
LCU.2RBY.CHR1	1041991
LCU.2RBY.CHR1	1042021
LCU.2RBY.CHR1	1042049
LCU.2RBY.CHR1	1042054
LCU.2RBY.CHR1	1042123
LCU.2RBY.CHR1	1042179
LCU.2RBY.CHR1	1042186
LCU.2RBY.CHR1	1042203
LCU.2RBY.CHR1	1042243
LCU.2RBY.CHR1	1042273
LCU.2RBY.CHR1	1042299
LCU.2RBY.CHR1	1042303
LCU.2RBY.CHR1	1042307
LCU.2RBY.CHR1	1042632
LCU.2RBY.CHR1	1042693
LCU.2RBY.CHR1	1042951
LCU.2RBY.CHR1	1046393
LCU.2RBY.CHR1	1046756
LCU.2RBY.CHR1	1047266
LCU.2RBY.CHR1	1047272
LCU.2RBY.CHR1	1047273
LCU.2RBY.CHR1	1164005
LCU.2RBY.CHR1	1164467
LCU.2RBY.CHR1	1165057
LCU.2RBY.CHR1	1165062
LCU.2RBY.CHR1	1165082
LCU.2RBY.CHR1	1209330
LCU.2RBY.CHR1	1210950
LCU.2RBY.CHR1	1210981
LCU.2RBY.CHR1	1211335
LCU.2RBY.CHR1	1211628
LCU.2RBY.CHR1	1213046
LCU.2RBY.CHR1	1213097
LCU.2RBY.CHR1	1213134
LCU.2RBY.CHR1	1230606
LCU.2RBY.CHR1	1248298
LCU.2RBY.CHR1	1249331
LCU.2RBY.CHR1	1249407
LCU.2RBY.CHR1	1249422
LCU.2RBY.CHR1	1249536
LCU.2RBY.CHR1	1249549
LCU.2RBY.CHR1	1249608
LCU.2RBY.CHR1	1249612
LCU.2RBY.CHR1	1250539
LCU.2RBY.CHR1	1250543
LCU.2RBY.CHR1	1258886
LCU.2RBY.CHR1	1259879
LCU.2RBY.CHR1	1259940
LCU.2RBY.CHR1	1261011
LCU.2RBY.CHR1	1261068
LCU.2RBY.CHR1	1277092
LCU.2RBY.CHR1	1277134
LCU.2RBY.CHR1	1277194
LCU.2RBY.CHR1	1277195
LCU.2RBY.CHR1	1277324
LCU.2RBY.CHR1	1280941
LCU.2RBY.CHR1	1281080
LCU.2RBY.CHR1	1281093
LCU.2RBY.CHR1	1295806
LCU.2RBY.CHR1	1295844
LCU.2RBY.CHR1	1295882
LCU.2RBY.CHR1	1296038
LCU.2RBY.CHR1	1296310
LCU.2RBY.CHR1	1298939
LCU.2RBY.CHR1	1299862
LCU.2RBY.CHR1	1299907
LCU.2RBY.CHR1	1300297
LCU.2RBY.CHR1	1300318
LCU.2RBY.CHR1	1301418
LCU.2RBY.CHR1	1301510
LCU.2RBY.CHR1	1305396
LCU.2RBY.CHR1	1305423
LCU.2RBY.CHR1	1305433
LCU.2RBY.CHR1	1305434
LCU.2RBY.CHR1	1305493
LCU.2RBY.CHR1	1305575
LCU.2RBY.CHR1	1305578
LCU.2RBY.CHR1	1305688
LCU.2RBY.CHR1	1305768
LCU.2RBY.CHR1	1306056
LCU.2RBY.CHR1	1306069
LCU.2RBY.CHR1	1306498
LCU.2RBY.CHR1	1306536
LCU.2RBY.CHR1	1306562
LCU.2RBY.CHR1	1306570
LCU.2RBY.CHR1	1306579
LCU.2RBY.CHR1	1306672
LCU.2RBY.CHR1	1306698
LCU.2RBY.CHR1	1306741
LCU.2RBY.CHR1	1306745
LCU.2RBY.CHR1	1306757
LCU.2RBY.CHR1	1306840
LCU.2RBY.CHR1	1312737
LCU.2RBY.CHR1	1360511
LCU.2RBY.CHR1	1360863
LCU.2RBY.CHR1	1360887
LCU.2RBY.CHR1	1363693
LCU.2RBY.CHR1	1363700
LCU.2RBY.CHR1	1363702
LCU.2RBY.CHR1	1363712
LCU.2RBY.CHR1	1363715
LCU.2RBY.CHR1	1363748
LCU.2RBY.CHR1	1363958
LCU.2RBY.CHR1	1363965
LCU.2RBY.CHR1	1363992
LCU.2RBY.CHR1	1365977
LCU.2RBY.CHR1	1366507
LCU.2RBY.CHR1	1376522
LCU.2RBY.CHR1	1376527
LCU.2RBY.CHR1	1376559
LCU.2RBY.CHR1	1376636
LCU.2RBY.CHR1	1376706
LCU.2RBY.CHR1	1384492
LCU.2RBY.CHR1	1384537
LCU.2RBY.CHR1	1385638
LCU.2RBY.CHR1	1385659
LCU.2RBY.CHR1	1385680
LCU.2RBY.CHR1	1385692
LCU.2RBY.CHR1	1385693
LCU.2RBY.CHR1	1385770
LCU.2RBY.CHR1	1385782
LCU.2RBY.CHR1	1385788
LCU.2RBY.CHR1	1385811
LCU.2RBY.CHR1	1385971
LCU.2RBY.CHR1	1385983
LCU.2RBY.CHR1	1427055
LCU.2RBY.CHR1	1427066
LCU.2RBY.CHR1	1427087
LCU.2RBY.CHR1	1427094
LCU.2RBY.CHR1	1427161
LCU.2RBY.CHR1	1427938
LCU.2RBY.CHR1	1428047
LCU.2RBY.CHR1	1428061
LCU.2RBY.CHR1	1428089
LCU.2RBY.CHR1	1428111
LCU.2RBY.CHR1	1430856
LCU.2RBY.CHR1	1430862
LCU.2RBY.CHR1	1430928
LCU.2RBY.CHR1	1430929
LCU.2RBY.CHR1	1430934
LCU.2RBY.CHR1	1431012
LCU.2RBY.CHR1	1431013
LCU.2RBY.CHR1	1432728
LCU.2RBY.CHR1	1433604
LCU.2RBY.CHR1	1433688
LCU.2RBY.CHR1	1434156
LCU.2RBY.CHR1	1434159
LCU.2RBY.CHR1	1434162
LCU.2RBY.CHR1	1434219
LCU.2RBY.CHR1	1434378
LCU.2RBY.CHR1	1434447
LCU.2RBY.CHR1	1434510
LCU.2RBY.CHR1	1434699
LCU.2RBY.CHR1	1434708
LCU.2RBY.CHR1	1434714
LCU.2RBY.CHR1	1434762
LCU.2RBY.CHR1	1434798
LCU.2RBY.CHR1	1434896
LCU.2RBY.CHR1	1435343
LCU.2RBY.CHR1	1435421
LCU.2RBY.CHR1	1435424
LCU.2RBY.CHR1	1435441
LCU.2RBY.CHR1	1439403
LCU.2RBY.CHR1	1439439
LCU.2RBY.CHR1	1447535
LCU.2RBY.CHR1	1447558
LCU.2RBY.CHR1	1447572
LCU.2RBY.CHR1	1447579
LCU.2RBY.CHR1	1447600
LCU.2RBY.CHR1	1447669
LCU.2RBY.CHR1	1519995
LCU.2RBY.CHR1	1519996
LCU.2RBY.CHR1	1520000
LCU.2RBY.CHR1	1520001
LCU.2RBY.CHR1	1520002
LCU.2RBY.CHR1	1520008
LCU.2RBY.CHR1	1520012
LCU.2RBY.CHR1	1520027
LCU.2RBY.CHR1	1520080
LCU.2RBY.CHR1	1520161
LCU.2RBY.CHR1	1520873
LCU.2RBY.CHR1	1520932
LCU.2RBY.CHR1	1520960
LCU.2RBY.CHR1	1521891
LCU.2RBY.CHR1	1522109
LCU.2RBY.CHR1	1522165
LCU.2RBY.CHR1	1522438
LCU.2RBY.CHR1	1522513
LCU.2RBY.CHR1	1522628
LCU.2RBY.CHR1	1522709
LCU.2RBY.CHR1	1522710
LCU.2RBY.CHR1	1522727
LCU.2RBY.CHR1	1612163
LCU.2RBY.CHR1	1612164
LCU.2RBY.CHR1	1612166
LCU.2RBY.CHR1	1612170
LCU.2RBY.CHR1	1612180
LCU.2RBY.CHR1	1612262
LCU.2RBY.CHR1	1612954
LCU.2RBY.CHR1	1626858
LCU.2RBY.CHR1	1626929
LCU.2RBY.CHR1	1627453
LCU.2RBY.CHR1	1627459
LCU.2RBY.CHR1	1627470
LCU.2RBY.CHR1	1627480
LCU.2RBY.CHR1	1627798
LCU.2RBY.CHR1	1627804
LCU.2RBY.CHR1	1627816
LCU.2RBY.CHR1	1627825
LCU.2RBY.CHR1	1627840
LCU.2RBY.CHR1	1627868
LCU.2RBY.CHR1	1627879
LCU.2RBY.CHR1	1627885
LCU.2RBY.CHR1	1628784
LCU.2RBY.CHR1	1628810
LCU.2RBY.CHR1	1802929
LCU.2RBY.CHR1	1802933
LCU.2RBY.CHR1	1802941
LCU.2RBY.CHR1	1802954
LCU.2RBY.CHR1	1802962
LCU.2RBY.CHR1	1802972
LCU.2RBY.CHR1	1802973
LCU.2RBY.CHR1	1803012
LCU.2RBY.CHR1	1803015
LCU.2RBY.CHR1	1803022
LCU.2RBY.CHR1	1805017
LCU.2RBY.CHR1	1805018
LCU.2RBY.CHR1	1805043
LCU.2RBY.CHR1	1805048
LCU.2RBY.CHR1	1805051
LCU.2RBY.CHR1	1805075
LCU.2RBY.CHR1	1805080
LCU.2RBY.CHR1	1805088
LCU.2RBY.CHR1	1805117
LCU.2RBY.CHR1	1810960
LCU.2RBY.CHR1	1810978
LCU.2RBY.CHR1	1810981
LCU.2RBY.CHR1	1811012
LCU.2RBY.CHR1	1819718
LCU.2RBY.CHR1	1819719
LCU.2RBY.CHR1	1820638
LCU.2RBY.CHR1	1820683
LCU.2RBY.CHR1	1820693
LCU.2RBY.CHR1	1821616
LCU.2RBY.CHR1	1879223
LCU.2RBY.CHR1	1879290
LCU.2RBY.CHR1	1879457
LCU.2RBY.CHR1	1879532
LCU.2RBY.CHR1	1879543
LCU.2RBY.CHR1	1880915
LCU.2RBY.CHR1	1956325
LCU.2RBY.CHR1	1956326
LCU.2RBY.CHR1	1956337
LCU.2RBY.CHR1	1956370
LCU.2RBY.CHR1	1956433
LCU.2RBY.CHR1	1956488
LCU.2RBY.CHR1	1956493
LCU.2RBY.CHR1	1956529
LCU.2RBY.CHR1	1982072
LCU.2RBY.CHR1	1982142
LCU.2RBY.CHR1	1982259
LCU.2RBY.CHR1	1982283
LCU.2RBY.CHR1	1992537
LCU.2RBY.CHR1	1992549
LCU.2RBY.CHR1	1992573
LCU.2RBY.CHR1	1992602
LCU.2RBY.CHR1	1992665
LCU.2RBY.CHR1	1992696
LCU.2RBY.CHR1	1992747
LCU.2RBY.CHR1	1992894
LCU.2RBY.CHR1	1992899
LCU.2RBY.CHR1	1992938
LCU.2RBY.CHR1	1993299
LCU.2RBY.CHR1	1993303
LCU.2RBY.CHR1	1993313
LCU.2RBY.CHR1	1993319
LCU.2RBY.CHR1	1993323
LCU.2RBY.CHR1	1993385
LCU.2RBY.CHR1	1993482
LCU.2RBY.CHR1	1993500
LCU.2RBY.CHR1	1993516
LCU.2RBY.CHR1	1993531
LCU.2RBY.CHR1	1993536
LCU.2RBY.CHR1	1993564
LCU.2RBY.CHR1	1993748
LCU.2RBY.CHR1	1994592
LCU.2RBY.CHR1	1997048
LCU.2RBY.CHR1	1997053
LCU.2RBY.CHR1	1997089
LCU.2RBY.CHR1	2001814
LCU.2RBY.CHR1	2001815
LCU.2RBY.CHR1	2001898
LCU.2RBY.CHR1	2002550
LCU.2RBY.CHR1	2002590
LCU.2RBY.CHR1	2002606
LCU.2RBY.CHR1	2002633
LCU.2RBY.CHR1	2002634
LCU.2RBY.CHR1	2002694
LCU.2RBY.CHR1	2002706
LCU.2RBY.CHR1	2002714
LCU.2RBY.CHR1	2002724
LCU.2RBY.CHR1	2002733
LCU.2RBY.CHR1	2002739
LCU.2RBY.CHR1	2002771
LCU.2RBY.CHR1	2002797
LCU.2RBY.CHR1	2006150
LCU.2RBY.CHR1	2006158
LCU.2RBY.CHR1	2006180
LCU.2RBY.CHR1	2006225
LCU.2RBY.CHR1	2006231
LCU.2RBY.CHR1	2006232
LCU.2RBY.CHR1	2014327
LCU.2RBY.CHR1	2014382
LCU.2RBY.CHR1	2014383
LCU.2RBY.CHR1	2014393
LCU.2RBY.CHR1	2044867
LCU.2RBY.CHR1	2045065
LCU.2RBY.CHR1	2045143
LCU.2RBY.CHR1	2045223
LCU.2RBY.CHR1	2045227
LCU.2RBY.CHR1	2051473
LCU.2RBY.CHR1	2051525
LCU.2RBY.CHR1	2051542
LCU.2RBY.CHR1	2054885
LCU.2RBY.CHR1	2054916
LCU.2RBY.CHR1	2054942
LCU.2RBY.CHR1	2055096
LCU.2RBY.CHR1	2055144
LCU.2RBY.CHR1	2057059
LCU.2RBY.CHR1	2057165
LCU.2RBY.CHR1	2057215
LCU.2RBY.CHR1	2057629
LCU.2RBY.CHR1	2058039
LCU.2RBY.CHR1	2058050
LCU.2RBY.CHR1	2058108
LCU.2RBY.CHR1	2058140
LCU.2RBY.CHR1	2058559
LCU.2RBY.CHR1	2058568
LCU.2RBY.CHR1	2065935
LCU.2RBY.CHR1	2066927
LCU.2RBY.CHR1	2066943
LCU.2RBY.CHR1	2066967
LCU.2RBY.CHR1	2066991
LCU.2RBY.CHR1	2067081
LCU.2RBY.CHR1	2067141
LCU.2RBY.CHR1	2067277
LCU.2RBY.CHR1	2067347
LCU.2RBY.CHR1	2074566
LCU.2RBY.CHR1	2074641
LCU.2RBY.CHR1	2074729
LCU.2RBY.CHR1	2076062
LCU.2RBY.CHR1	2076126
LCU.2RBY.CHR1	2076179
LCU.2RBY.CHR1	2084665
LCU.2RBY.CHR1	2084673
LCU.2RBY.CHR1	2084680
LCU.2RBY.CHR1	2084681
LCU.2RBY.CHR1	2084716
LCU.2RBY.CHR1	2084783
LCU.2RBY.CHR1	2084793
LCU.2RBY.CHR1	2085414
LCU.2RBY.CHR1	2086196
LCU.2RBY.CHR1	2086235
LCU.2RBY.CHR1	2086296
LCU.2RBY.CHR1	2087521
LCU.2RBY.CHR1	2087557
LCU.2RBY.CHR1	2087563
LCU.2RBY.CHR1	2090881
LCU.2RBY.CHR1	2090885
LCU.2RBY.CHR1	2090895
LCU.2RBY.CHR1	2091024
LCU.2RBY.CHR1	2091025
LCU.2RBY.CHR1	2091294
LCU.2RBY.CHR1	2096542
LCU.2RBY.CHR1	2096547
LCU.2RBY.CHR1	2096602
LCU.2RBY.CHR1	2096606
LCU.2RBY.CHR1	2096659
LCU.2RBY.CHR1	2096690
LCU.2RBY.CHR1	2097482
LCU.2RBY.CHR1	2097545
LCU.2RBY.CHR1	2097637
LCU.2RBY.CHR1	2097686
LCU.2RBY.CHR1	2097715
LCU.2RBY.CHR1	2097725
LCU.2RBY.CHR1	2097767
LCU.2RBY.CHR1	2097770
LCU.2RBY.CHR1	2097773
LCU.2RBY.CHR1	2097779
LCU.2RBY.CHR1	2097782
LCU.2RBY.CHR1	2097818
LCU.2RBY.CHR1	2097824
LCU.2RBY.CHR1	2097840
LCU.2RBY.CHR1	2098071
LCU.2RBY.CHR1	2098130
LCU.2RBY.CHR1	2098192
LCU.2RBY.CHR1	2098204
LCU.2RBY.CHR1	2098206
LCU.2RBY.CHR1	2098213
LCU.2RBY.CHR1	2134329
LCU.2RBY.CHR1	2134509
LCU.2RBY.CHR1	2134510
LCU.2RBY.CHR1	2134522
LCU.2RBY.CHR1	2134560
LCU.2RBY.CHR1	2142004
LCU.2RBY.CHR1	2142047
LCU.2RBY.CHR1	2142067
LCU.2RBY.CHR1	2142084
LCU.2RBY.CHR1	2142106
LCU.2RBY.CHR1	2142121
LCU.2RBY.CHR1	2142159
LCU.2RBY.CHR1	2144203
LCU.2RBY.CHR1	2144210
LCU.2RBY.CHR1	2144230
LCU.2RBY.CHR1	2144275
LCU.2RBY.CHR1	2144536
LCU.2RBY.CHR1	2144545
LCU.2RBY.CHR1	2144599
LCU.2RBY.CHR1	2187058
LCU.2RBY.CHR1	2187059
LCU.2RBY.CHR1	2187061
LCU.2RBY.CHR1	2187369
LCU.2RBY.CHR1	2201265
LCU.2RBY.CHR1	2201319
LCU.2RBY.CHR1	2201419
LCU.2RBY.CHR1	2201615
LCU.2RBY.CHR1	2201642
LCU.2RBY.CHR1	2201717
LCU.2RBY.CHR1	2202151
LCU.2RBY.CHR1	2202620
LCU.2RBY.CHR1	2202912
LCU.2RBY.CHR1	2202984
LCU.2RBY.CHR1	2202992
LCU.2RBY.CHR1	2268306
LCU.2RBY.CHR1	2268350
LCU.2RBY.CHR1	2268792
LCU.2RBY.CHR1	2268876
LCU.2RBY.CHR1	2268983
LCU.2RBY.CHR1	2295656
LCU.2RBY.CHR1	2295911
LCU.2RBY.CHR1	2295933
LCU.2RBY.CHR1	2295994
LCU.2RBY.CHR1	2296010
LCU.2RBY.CHR1	2296035
LCU.2RBY.CHR1	2296054
LCU.2RBY.CHR1	2296055
LCU.2RBY.CHR1	2296070
LCU.2RBY.CHR1	2296882
LCU.2RBY.CHR1	2297093
LCU.2RBY.CHR1	2297637
LCU.2RBY.CHR1	2297654
LCU.2RBY.CHR1	2297675
LCU.2RBY.CHR1	2297809
LCU.2RBY.CHR1	2297823
LCU.2RBY.CHR1	2297831
LCU.2RBY.CHR1	2297840
LCU.2RBY.CHR1	2323675
LCU.2RBY.CHR1	2323750
LCU.2RBY.CHR1	2324145
LCU.2RBY.CHR1	2324268
LCU.2RBY.CHR1	2324439
LCU.2RBY.CHR1	2324478
LCU.2RBY.CHR1	2324667
LCU.2RBY.CHR1	2324688
LCU.2RBY.CHR1	2324703
LCU.2RBY.CHR1	2324783
LCU.2RBY.CHR1	2324840
LCU.2RBY.CHR1	2324851
LCU.2RBY.CHR1	2327110
LCU.2RBY.CHR1	2327113
LCU.2RBY.CHR1	2330727
LCU.2RBY.CHR1	2330745
LCU.2RBY.CHR1	2330919
LCU.2RBY.CHR1	2330965
LCU.2RBY.CHR1	2330976
LCU.2RBY.CHR1	2330993
LCU.2RBY.CHR1	2331005
LCU.2RBY.CHR1	2346328
LCU.2RBY.CHR1	2346334
LCU.2RBY.CHR1	2346347
LCU.2RBY.CHR1	2346607
LCU.2RBY.CHR1	2346613
LCU.2RBY.CHR1	2346694
LCU.2RBY.CHR1	2347075
LCU.2RBY.CHR1	2347079
LCU.2RBY.CHR1	2347088
LCU.2RBY.CHR1	2347130
LCU.2RBY.CHR1	2347131
LCU.2RBY.CHR1	2347143
LCU.2RBY.CHR1	2347148
LCU.2RBY.CHR1	2347275
LCU.2RBY.CHR1	2347281
LCU.2RBY.CHR1	2347305
LCU.2RBY.CHR1	2347328
LCU.2RBY.CHR1	2347413
LCU.2RBY.CHR1	2347425
LCU.2RBY.CHR1	2347433
LCU.2RBY.CHR1	2347467
LCU.2RBY.CHR1	2347479
LCU.2RBY.CHR1	2347481
LCU.2RBY.CHR1	2347482
LCU.2RBY.CHR1	2347635
LCU.2RBY.CHR1	2347793
LCU.2RBY.CHR1	2347807
LCU.2RBY.CHR1	2347856
LCU.2RBY.CHR1	2354257
LCU.2RBY.CHR1	2354262
LCU.2RBY.CHR1	2354263
LCU.2RBY.CHR1	2354270
LCU.2RBY.CHR1	2354286
LCU.2RBY.CHR1	2355557
LCU.2RBY.CHR1	2355586
LCU.2RBY.CHR1	2355595
LCU.2RBY.CHR1	2355596
LCU.2RBY.CHR1	2355598
LCU.2RBY.CHR1	2355742
LCU.2RBY.CHR1	2355752
LCU.2RBY.CHR1	2355753
LCU.2RBY.CHR1	2355761
LCU.2RBY.CHR1	2355782
LCU.2RBY.CHR1	2363991
LCU.2RBY.CHR1	2363992
LCU.2RBY.CHR1	2363994
LCU.2RBY.CHR1	2364616
LCU.2RBY.CHR1	2364627
LCU.2RBY.CHR1	2364858
LCU.2RBY.CHR1	2364859
LCU.2RBY.CHR1	2365354
LCU.2RBY.CHR1	2365399
LCU.2RBY.CHR1	2365412
LCU.2RBY.CHR1	2365416
LCU.2RBY.CHR1	2365433
LCU.2RBY.CHR1	2370771
LCU.2RBY.CHR1	2370840
LCU.2RBY.CHR1	2370876
LCU.2RBY.CHR1	2370927
LCU.2RBY.CHR1	2371030
LCU.2RBY.CHR1	2371071
LCU.2RBY.CHR1	2372187
LCU.2RBY.CHR1	2373735
LCU.2RBY.CHR1	2387502
LCU.2RBY.CHR1	2387512
LCU.2RBY.CHR1	2387575
LCU.2RBY.CHR1	2388988
LCU.2RBY.CHR1	2389113
LCU.2RBY.CHR1	2389232
LCU.2RBY.CHR1	2402879
LCU.2RBY.CHR1	2403095
LCU.2RBY.CHR1	2403116
LCU.2RBY.CHR1	2408680
LCU.2RBY.CHR1	2408720
LCU.2RBY.CHR1	2409607
LCU.2RBY.CHR1	2409625
LCU.2RBY.CHR1	2409701
LCU.2RBY.CHR1	2409744
LCU.2RBY.CHR1	2409785
LCU.2RBY.CHR1	2410064
LCU.2RBY.CHR1	2411800
LCU.2RBY.CHR1	2412003
LCU.2RBY.CHR1	2412027
LCU.2RBY.CHR1	2412178
LCU.2RBY.CHR1	2432362
LCU.2RBY.CHR1	2467636
LCU.2RBY.CHR1	2467680
LCU.2RBY.CHR1	2467716
LCU.2RBY.CHR1	2468465
LCU.2RBY.CHR1	2468938
LCU.2RBY.CHR1	2474638
LCU.2RBY.CHR1	2474644
LCU.2RBY.CHR1	2474701
LCU.2RBY.CHR1	2474734
LCU.2RBY.CHR1	2474735
LCU.2RBY.CHR1	2476843
LCU.2RBY.CHR1	2476933
LCU.2RBY.CHR1	2477273
LCU.2RBY.CHR1	2477282
LCU.2RBY.CHR1	2481808
LCU.2RBY.CHR1	2481851
LCU.2RBY.CHR1	2482372
LCU.2RBY.CHR1	2490979
LCU.2RBY.CHR1	2491039
LCU.2RBY.CHR1	2491118
LCU.2RBY.CHR1	2491126
LCU.2RBY.CHR1	2491132
LCU.2RBY.CHR1	2498832
LCU.2RBY.CHR1	2502106
LCU.2RBY.CHR1	2502196
LCU.2RBY.CHR1	2503798
LCU.2RBY.CHR1	2504208
LCU.2RBY.CHR1	2504246
LCU.2RBY.CHR1	2504251
LCU.2RBY.CHR1	2506513
LCU.2RBY.CHR1	2506514
LCU.2RBY.CHR1	2506541
LCU.2RBY.CHR1	2507000
LCU.2RBY.CHR1	2507116
LCU.2RBY.CHR1	2507164
LCU.2RBY.CHR1	2589311
LCU.2RBY.CHR1	2589349
LCU.2RBY.CHR1	2589487
LCU.2RBY.CHR1	2589519
LCU.2RBY.CHR1	2589561
LCU.2RBY.CHR1	2591596
LCU.2RBY.CHR1	2592453
LCU.2RBY.CHR1	2592483
LCU.2RBY.CHR1	2593429
LCU.2RBY.CHR1	2604398
LCU.2RBY.CHR1	2604478
LCU.2RBY.CHR1	2604699
LCU.2RBY.CHR1	2604752
LCU.2RBY.CHR1	2604772
LCU.2RBY.CHR1	2605346
LCU.2RBY.CHR1	2612375
LCU.2RBY.CHR1	2612414
LCU.2RBY.CHR1	2612441
LCU.2RBY.CHR1	2612526
LCU.2RBY.CHR1	2612551
LCU.2RBY.CHR1	2616555
LCU.2RBY.CHR1	2885178
LCU.2RBY.CHR1	2963768
LCU.2RBY.CHR1	2966184
LCU.2RBY.CHR1	2967957
LCU.2RBY.CHR1	3235638
LCU.2RBY.CHR1	3535287
LCU.2RBY.CHR1	3552354
LCU.2RBY.CHR1	3583013
LCU.2RBY.CHR1	4033654
LCU.2RBY.CHR1	4050264
LCU.2RBY.CHR1	4070491
LCU.2RBY.CHR1	4070510
LCU.2RBY.CHR1	4398056
LCU.2RBY.CHR1	4398113
LCU.2RBY.CHR1	4467359
LCU.2RBY.CHR1	5338795
LCU.2RBY.CHR1	5903297
LCU.2RBY.CHR1	5916221
LCU.2RBY.CHR1	5916293
LCU.2RBY.CHR1	6474412
LCU.2RBY.CHR1	6861037
LCU.2RBY.CHR1	7049591
LCU.2RBY.CHR1	7215464
LCU.2RBY.CHR1	7216567
LCU.2RBY.CHR1	7216653
LCU.2RBY.CHR1	7216782
LCU.2RBY.CHR1	7217048
LCU.2RBY.CHR1	7217077
LCU.2RBY.CHR1	7217288
LCU.2RBY.CHR1	7217298
LCU.2RBY.CHR1	7651720
LCU.2RBY.CHR1	7652030
LCU.2RBY.CHR1	7652082
LCU.2RBY.CHR1	7653061
LCU.2RBY.CHR1	7653110
LCU.2RBY.CHR1	7704782
LCU.2RBY.CHR1	8476090
LCU.2RBY.CHR1	8476098
LCU.2RBY.CHR1	8476153
LCU.2RBY.CHR1	8476206
LCU.2RBY.CHR1	8476326
LCU.2RBY.CHR1	8476353
LCU.2RBY.CHR1	8476373
LCU.2RBY.CHR1	8476374
LCU.2RBY.CHR1	8476425
LCU.2RBY.CHR1	8476426
LCU.2RBY.CHR1	8545935
LCU.2RBY.CHR1	8564122
LCU.2RBY.CHR1	8564134
LCU.2RBY.CHR1	8564155
LCU.2RBY.CHR1	8564192
LCU.2RBY.CHR1	8894361
LCU.2RBY.CHR1	8894446
LCU.2RBY.CHR1	9174180
LCU.2RBY.CHR1	9174262
LCU.2RBY.CHR1	9175327
LCU.2RBY.CHR1	9484781
LCU.2RBY.CHR1	9484782
LCU.2RBY.CHR1	9484790
LCU.2RBY.CHR1	9537834
LCU.2RBY.CHR1	9541190
LCU.2RBY.CHR1	9541240
LCU.2RBY.CHR1	9541251
LCU.2RBY.CHR1	9541919
LCU.2RBY.CHR1	9542344
LCU.2RBY.CHR1	9542351
LCU.2RBY.CHR1	9542364
LCU.2RBY.CHR1	9542391
LCU.2RBY.CHR1	9542490
LCU.2RBY.CHR1	9542528
LCU.2RBY.CHR1	9542640
LCU.2RBY.CHR1	9542672
LCU.2RBY.CHR1	9542734
LCU.2RBY.CHR1	9542891
LCU.2RBY.CHR1	9542922
LCU.2RBY.CHR1	9543029
LCU.2RBY.CHR1	9543099
LCU.2RBY.CHR1	9543100
LCU.2RBY.CHR1	9543192
LCU.2RBY.CHR1	9543246
LCU.2RBY.CHR1	9704257
LCU.2RBY.CHR1	9704304
LCU.2RBY.CHR1	9707229
LCU.2RBY.CHR1	9707317
LCU.2RBY.CHR1	9707828
LCU.2RBY.CHR1	9707929
LCU.2RBY.CHR1	9708856
LCU.2RBY.CHR1	9708913
LCU.2RBY.CHR1	9708916
LCU.2RBY.CHR1	9710749
LCU.2RBY.CHR1	9712613
LCU.2RBY.CHR1	9717290
LCU.2RBY.CHR1	9771824
LCU.2RBY.CHR1	9771881
LCU.2RBY.CHR1	9772087
LCU.2RBY.CHR1	9880370
LCU.2RBY.CHR1	9880379
LCU.2RBY.CHR1	9880386
LCU.2RBY.CHR1	9880433
LCU.2RBY.CHR1	9880454
LCU.2RBY.CHR1	10007549
LCU.2RBY.CHR1	10007721
LCU.2RBY.CHR1	10007733
LCU.2RBY.CHR1	10280279
LCU.2RBY.CHR1	10280369
LCU.2RBY.CHR1	11066759
LCU.2RBY.CHR1	11066770
LCU.2RBY.CHR1	11170210
LCU.2RBY.CHR1	11170216
LCU.2RBY.CHR1	11172659
LCU.2RBY.CHR1	11174368
LCU.2RBY.CHR1	11569277
LCU.2RBY.CHR1	11569291
LCU.2RBY.CHR1	11569681
LCU.2RBY.CHR1	11570101
LCU.2RBY.CHR1	11574584
LCU.2RBY.CHR1	11574600
LCU.2RBY.CHR1	11574621
LCU.2RBY.CHR1	11574843
LCU.2RBY.CHR1	11574880
LCU.2RBY.CHR1	11574881
LCU.2RBY.CHR1	11575034
LCU.2RBY.CHR1	11629267
LCU.2RBY.CHR1	11629270
LCU.2RBY.CHR1	11629277
LCU.2RBY.CHR1	11629300
LCU.2RBY.CHR1	11629317
LCU.2RBY.CHR1	11629320
LCU.2RBY.CHR1	11629331
LCU.2RBY.CHR1	11629338
LCU.2RBY.CHR1	11629340
LCU.2RBY.CHR1	11791747
LCU.2RBY.CHR1	11791800
LCU.2RBY.CHR1	12993900
LCU.2RBY.CHR1	12993908
LCU.2RBY.CHR1	12993942
LCU.2RBY.CHR1	12993988
LCU.2RBY.CHR1	13553736
LCU.2RBY.CHR1	13618359
LCU.2RBY.CHR1	13623090
LCU.2RBY.CHR1	13623102
LCU.2RBY.CHR1	13623126
LCU.2RBY.CHR1	13812127
LCU.2RBY.CHR1	13812198
LCU.2RBY.CHR1	14353411
LCU.2RBY.CHR1	14373373
LCU.2RBY.CHR1	14373395
LCU.2RBY.CHR1	14373399
LCU.2RBY.CHR1	14373421
LCU.2RBY.CHR1	14820877
LCU.2RBY.CHR1	14967432
LCU.2RBY.CHR1	14967471
LCU.2RBY.CHR1	15689481
LCU.2RBY.CHR1	15689918
LCU.2RBY.CHR1	15689959
LCU.2RBY.CHR1	16409003
LCU.2RBY.CHR1	16409062
LCU.2RBY.CHR1	16409066
LCU.2RBY.CHR1	16418253
LCU.2RBY.CHR1	16496617
LCU.2RBY.CHR1	16496687
LCU.2RBY.CHR1	16496700
LCU.2RBY.CHR1	16497655
LCU.2RBY.CHR1	16497672
LCU.2RBY.CHR1	16506935
LCU.2RBY.CHR1	16506966
LCU.2RBY.CHR1	16507027
LCU.2RBY.CHR1	16507609
LCU.2RBY.CHR1	16507633
LCU.2RBY.CHR1	16507680
LCU.2RBY.CHR1	16770268
LCU.2RBY.CHR1	16770277
LCU.2RBY.CHR1	16770278
LCU.2RBY.CHR1	16770307
LCU.2RBY.CHR1	16770349
LCU.2RBY.CHR1	16770357
LCU.2RBY.CHR1	16770405
LCU.2RBY.CHR1	16770420
LCU.2RBY.CHR1	16770423
LCU.2RBY.CHR1	16770606
LCU.2RBY.CHR1	16770899
LCU.2RBY.CHR1	17155737
LCU.2RBY.CHR1	17167328
LCU.2RBY.CHR1	17168425
LCU.2RBY.CHR1	17168617
LCU.2RBY.CHR1	17168803
LCU.2RBY.CHR1	17170246
LCU.2RBY.CHR1	17170386
LCU.2RBY.CHR1	17170395
LCU.2RBY.CHR1	17375648
LCU.2RBY.CHR1	17376193
LCU.2RBY.CHR1	17376217
LCU.2RBY.CHR1	17376220
LCU.2RBY.CHR1	17376235
LCU.2RBY.CHR1	17376293
LCU.2RBY.CHR1	17376316
LCU.2RBY.CHR1	17376418
LCU.2RBY.CHR1	18133614
LCU.2RBY.CHR1	18134959
LCU.2RBY.CHR1	18135122
LCU.2RBY.CHR1	18135200
LCU.2RBY.CHR1	18286613
LCU.2RBY.CHR1	18286649
LCU.2RBY.CHR1	18286667
LCU.2RBY.CHR1	18286688
LCU.2RBY.CHR1	18286691
LCU.2RBY.CHR1	18286693
LCU.2RBY.CHR1	18676166
LCU.2RBY.CHR1	18676249
LCU.2RBY.CHR1	18684454
LCU.2RBY.CHR1	18717166
LCU.2RBY.CHR1	18717251
LCU.2RBY.CHR1	18998517
LCU.2RBY.CHR1	18998570
LCU.2RBY.CHR1	19382598
LCU.2RBY.CHR1	19382703
LCU.2RBY.CHR1	19394344
LCU.2RBY.CHR1	19394346
LCU.2RBY.CHR1	19394669
LCU.2RBY.CHR1	19395256
LCU.2RBY.CHR1	19395308
LCU.2RBY.CHR1	19465146
LCU.2RBY.CHR1	19465164
LCU.2RBY.CHR1	19465236
LCU.2RBY.CHR1	19465245
LCU.2RBY.CHR1	19471044
LCU.2RBY.CHR1	19843271
LCU.2RBY.CHR1	19994679
LCU.2RBY.CHR1	19994693
LCU.2RBY.CHR1	19994720
LCU.2RBY.CHR1	19994750
LCU.2RBY.CHR1	19994801
LCU.2RBY.CHR1	19994969
LCU.2RBY.CHR1	19995047
LCU.2RBY.CHR1	20012764
LCU.2RBY.CHR1	20013135
LCU.2RBY.CHR1	20013521
LCU.2RBY.CHR1	20013554
LCU.2RBY.CHR1	20013590
LCU.2RBY.CHR1	20013791
LCU.2RBY.CHR1	20013806
LCU.2RBY.CHR1	20013836
LCU.2RBY.CHR1	20122573
LCU.2RBY.CHR1	20122690
LCU.2RBY.CHR1	20122708
LCU.2RBY.CHR1	20122741
LCU.2RBY.CHR1	20122767
LCU.2RBY.CHR1	20127719
LCU.2RBY.CHR1	20127735
LCU.2RBY.CHR1	20161267
LCU.2RBY.CHR1	20161396
LCU.2RBY.CHR1	20161421
LCU.2RBY.CHR1	20161439
LCU.2RBY.CHR1	20161445
LCU.2RBY.CHR1	20161475
LCU.2RBY.CHR1	20164658
LCU.2RBY.CHR1	20656440
LCU.2RBY.CHR1	20662203
LCU.2RBY.CHR1	20672238
LCU.2RBY.CHR1	20700934
LCU.2RBY.CHR1	20723300
LCU.2RBY.CHR1	20832544
LCU.2RBY.CHR1	20832748
LCU.2RBY.CHR1	20834812
LCU.2RBY.CHR1	21055569
LCU.2RBY.CHR1	21101701
LCU.2RBY.CHR1	21102433
LCU.2RBY.CHR1	21102552
LCU.2RBY.CHR1	21103412
LCU.2RBY.CHR1	21103528
LCU.2RBY.CHR1	21104050
LCU.2RBY.CHR1	21104418
LCU.2RBY.CHR1	21104472
LCU.2RBY.CHR1	21105394
LCU.2RBY.CHR1	21105507
LCU.2RBY.CHR1	21105771
LCU.2RBY.CHR1	21110539
LCU.2RBY.CHR1	21232540
LCU.2RBY.CHR1	21232777
LCU.2RBY.CHR1	21232834
LCU.2RBY.CHR1	21234196
LCU.2RBY.CHR1	21235492
LCU.2RBY.CHR1	21678002
LCU.2RBY.CHR1	21678337
LCU.2RBY.CHR1	21678349
LCU.2RBY.CHR1	21678369
LCU.2RBY.CHR1	21679306
LCU.2RBY.CHR1	21679357
LCU.2RBY.CHR1	21679365
LCU.2RBY.CHR1	21702370
LCU.2RBY.CHR1	22109559
LCU.2RBY.CHR1	22109745
LCU.2RBY.CHR1	22300699
LCU.2RBY.CHR1	22301422
LCU.2RBY.CHR1	22301583
LCU.2RBY.CHR1	22305433
LCU.2RBY.CHR1	22306483
LCU.2RBY.CHR1	22618457
LCU.2RBY.CHR1	22622463
LCU.2RBY.CHR1	22622466
LCU.2RBY.CHR1	22622469
LCU.2RBY.CHR1	22868521
LCU.2RBY.CHR1	22868674
LCU.2RBY.CHR1	22868731
LCU.2RBY.CHR1	22875340
LCU.2RBY.CHR1	22875410
LCU.2RBY.CHR1	22875429
LCU.2RBY.CHR1	22876494
LCU.2RBY.CHR1	22878284
LCU.2RBY.CHR1	22878294
LCU.2RBY.CHR1	22923311
LCU.2RBY.CHR1	22964321
LCU.2RBY.CHR1	22966311
LCU.2RBY.CHR1	22966364
LCU.2RBY.CHR1	22966393
LCU.2RBY.CHR1	22969701
LCU.2RBY.CHR1	23177612
LCU.2RBY.CHR1	23177627
LCU.2RBY.CHR1	23177648
LCU.2RBY.CHR1	23177907
LCU.2RBY.CHR1	23177972
LCU.2RBY.CHR1	23178250
LCU.2RBY.CHR1	23371444
LCU.2RBY.CHR1	23371467
LCU.2RBY.CHR1	23371497
LCU.2RBY.CHR1	23372760
LCU.2RBY.CHR1	23444580
LCU.2RBY.CHR1	23444667
LCU.2RBY.CHR1	23587900
LCU.2RBY.CHR1	23587921
LCU.2RBY.CHR1	23711984
LCU.2RBY.CHR1	23712659
LCU.2RBY.CHR1	23712729
LCU.2RBY.CHR1	23713006
LCU.2RBY.CHR1	23713079
LCU.2RBY.CHR1	23714035
LCU.2RBY.CHR1	23714039
LCU.2RBY.CHR1	23714117
LCU.2RBY.CHR1	23714128
LCU.2RBY.CHR1	23877911
LCU.2RBY.CHR1	24099528
LCU.2RBY.CHR1	24100264
LCU.2RBY.CHR1	24103398
LCU.2RBY.CHR1	24103416
LCU.2RBY.CHR1	24116537
LCU.2RBY.CHR1	24182309
LCU.2RBY.CHR1	24182345
LCU.2RBY.CHR1	24257689
LCU.2RBY.CHR1	24257730
LCU.2RBY.CHR1	24795659
LCU.2RBY.CHR1	24795694
LCU.2RBY.CHR1	24795720
LCU.2RBY.CHR1	24795722
LCU.2RBY.CHR1	24795724
LCU.2RBY.CHR1	24795725
LCU.2RBY.CHR1	24795726
LCU.2RBY.CHR1	24795727
LCU.2RBY.CHR1	26254757
LCU.2RBY.CHR1	26254795
LCU.2RBY.CHR1	26254804
LCU.2RBY.CHR1	26254957
LCU.2RBY.CHR1	26309095
LCU.2RBY.CHR1	26309104
LCU.2RBY.CHR1	31779893
LCU.2RBY.CHR1	31779906
LCU.2RBY.CHR1	32468397
LCU.2RBY.CHR1	34503091
LCU.2RBY.CHR1	35452057
LCU.2RBY.CHR1	36780914
LCU.2RBY.CHR1	36780932
LCU.2RBY.CHR1	36783092
LCU.2RBY.CHR1	36783148
LCU.2RBY.CHR1	36784048
LCU.2RBY.CHR1	37477186
LCU.2RBY.CHR1	37477208
LCU.2RBY.CHR1	37477250
LCU.2RBY.CHR1	37673691
LCU.2RBY.CHR1	37673718
LCU.2RBY.CHR1	37673751
LCU.2RBY.CHR1	37673827
LCU.2RBY.CHR1	37673945
LCU.2RBY.CHR1	37673991
LCU.2RBY.CHR1	37674037
LCU.2RBY.CHR1	37785205
LCU.2RBY.CHR1	37798109
LCU.2RBY.CHR1	37798127
LCU.2RBY.CHR1	37798222
LCU.2RBY.CHR1	37858280
LCU.2RBY.CHR1	37860094
LCU.2RBY.CHR1	37862039
LCU.2RBY.CHR1	37868982
LCU.2RBY.CHR1	37963975
LCU.2RBY.CHR1	39362179
LCU.2RBY.CHR1	39362427
LCU.2RBY.CHR1	39530451
LCU.2RBY.CHR1	39533596
LCU.2RBY.CHR1	40159069
LCU.2RBY.CHR1	40159079
LCU.2RBY.CHR1	40169110
LCU.2RBY.CHR1	40169145
LCU.2RBY.CHR1	40169197
LCU.2RBY.CHR1	40288654
LCU.2RBY.CHR1	40288752
LCU.2RBY.CHR1	41052293
LCU.2RBY.CHR1	41052530
LCU.2RBY.CHR1	41054052
LCU.2RBY.CHR1	41334987
LCU.2RBY.CHR1	41334996
LCU.2RBY.CHR1	41336693
LCU.2RBY.CHR1	42277210
LCU.2RBY.CHR1	42445348
LCU.2RBY.CHR1	42445900
LCU.2RBY.CHR1	42459210
LCU.2RBY.CHR1	42467873
LCU.2RBY.CHR1	42467896
LCU.2RBY.CHR1	42467936
LCU.2RBY.CHR1	42468653
LCU.2RBY.CHR1	42468659
LCU.2RBY.CHR1	42468720
LCU.2RBY.CHR1	42468725
LCU.2RBY.CHR1	42559096
LCU.2RBY.CHR1	42749563
LCU.2RBY.CHR1	43121212
LCU.2RBY.CHR1	43131738
LCU.2RBY.CHR1	43131750
LCU.2RBY.CHR1	43131885
LCU.2RBY.CHR1	44178050
LCU.2RBY.CHR1	45730154
LCU.2RBY.CHR1	46053862
LCU.2RBY.CHR1	50241847
LCU.2RBY.CHR1	50241892
LCU.2RBY.CHR1	50241905
LCU.2RBY.CHR1	50242509
LCU.2RBY.CHR1	50242554
LCU.2RBY.CHR1	50242566
LCU.2RBY.CHR1	50242568
LCU.2RBY.CHR1	50242585
LCU.2RBY.CHR1	50242593
LCU.2RBY.CHR1	50242598
LCU.2RBY.CHR1	50243287
LCU.2RBY.CHR1	50245206
LCU.2RBY.CHR1	50245251
LCU.2RBY.CHR1	50245259
LCU.2RBY.CHR1	50245300
LCU.2RBY.CHR1	50442373
LCU.2RBY.CHR1	50442526
LCU.2RBY.CHR1	50888870
LCU.2RBY.CHR1	50955199
LCU.2RBY.CHR1	50955261
LCU.2RBY.CHR1	50955308
LCU.2RBY.CHR1	50988943
LCU.2RBY.CHR1	50988948
LCU.2RBY.CHR1	51167840
LCU.2RBY.CHR1	51167916
LCU.2RBY.CHR1	51813913
LCU.2RBY.CHR1	51832619
LCU.2RBY.CHR1	51855279
LCU.2RBY.CHR1	51856910
LCU.2RBY.CHR1	51857033
LCU.2RBY.CHR1	52533330
LCU.2RBY.CHR1	53097641
LCU.2RBY.CHR1	53304650
LCU.2RBY.CHR1	53304741
LCU.2RBY.CHR1	53304747
LCU.2RBY.CHR1	54915098
LCU.2RBY.CHR1	56490324
LCU.2RBY.CHR1	57355825
LCU.2RBY.CHR1	57620230
LCU.2RBY.CHR1	57620358
LCU.2RBY.CHR1	57620511
LCU.2RBY.CHR1	57621722
LCU.2RBY.CHR1	58088732
LCU.2RBY.CHR1	58088794
LCU.2RBY.CHR1	58438805
LCU.2RBY.CHR1	58438907
LCU.2RBY.CHR1	58637945
LCU.2RBY.CHR1	58909746
LCU.2RBY.CHR1	59042766
LCU.2RBY.CHR1	59236595
LCU.2RBY.CHR1	59258852
LCU.2RBY.CHR1	59386612
LCU.2RBY.CHR1	61561068
LCU.2RBY.CHR1	61630166
LCU.2RBY.CHR1	62500604
LCU.2RBY.CHR1	62500635
LCU.2RBY.CHR1	62500659
LCU.2RBY.CHR1	62500677
LCU.2RBY.CHR1	62707335
LCU.2RBY.CHR1	66729549
LCU.2RBY.CHR1	67307428
LCU.2RBY.CHR1	70555543
LCU.2RBY.CHR1	70555555
LCU.2RBY.CHR1	79711035
LCU.2RBY.CHR1	79910153
LCU.2RBY.CHR1	80336689
LCU.2RBY.CHR1	82424319
LCU.2RBY.CHR1	86716355
LCU.2RBY.CHR1	86716361
LCU.2RBY.CHR1	90407984
LCU.2RBY.CHR1	93420739
LCU.2RBY.CHR1	94700921
LCU.2RBY.CHR1	97348501
LCU.2RBY.CHR1	97802377
LCU.2RBY.CHR1	98995797
LCU.2RBY.CHR1	98996183
LCU.2RBY.CHR1	98996210
LCU.2RBY.CHR1	101226637
LCU.2RBY.CHR1	101226644
LCU.2RBY.CHR1	101252859
LCU.2RBY.CHR1	101798361
LCU.2RBY.CHR1	101976597
LCU.2RBY.CHR1	102923379
LCU.2RBY.CHR1	104169568
LCU.2RBY.CHR1	108359825
LCU.2RBY.CHR1	108359858
LCU.2RBY.CHR1	108359889
LCU.2RBY.CHR1	108359895
LCU.2RBY.CHR1	108470287
LCU.2RBY.CHR1	115120394
LCU.2RBY.CHR1	115273785
LCU.2RBY.CHR1	116969316
LCU.2RBY.CHR1	117097218
LCU.2RBY.CHR1	123221496
LCU.2RBY.CHR1	129119026
LCU.2RBY.CHR1	132689844
LCU.2RBY.CHR1	137208139
LCU.2RBY.CHR1	141711038
LCU.2RBY.CHR1	142046393
LCU.2RBY.CHR1	142046408
LCU.2RBY.CHR1	144249731
LCU.2RBY.CHR1	144249763
LCU.2RBY.CHR1	149401213
LCU.2RBY.CHR1	150618114
LCU.2RBY.CHR1	152054012
LCU.2RBY.CHR1	153749728
LCU.2RBY.CHR1	153749752
LCU.2RBY.CHR1	153911202
LCU.2RBY.CHR1	154473324
LCU.2RBY.CHR1	154473347
LCU.2RBY.CHR1	154475076
LCU.2RBY.CHR1	154475441
LCU.2RBY.CHR1	155041543
LCU.2RBY.CHR1	156002971
LCU.2RBY.CHR1	157040078
LCU.2RBY.CHR1	157707796
LCU.2RBY.CHR1	157707799
LCU.2RBY.CHR1	157707830
LCU.2RBY.CHR1	157707846
LCU.2RBY.CHR1	157707871
LCU.2RBY.CHR1	157707875
LCU.2RBY.CHR1	157707877
LCU.2RBY.CHR1	157707882
LCU.2RBY.CHR1	158154920
LCU.2RBY.CHR1	158154930
LCU.2RBY.CHR1	158155000
LCU.2RBY.CHR1	163779735
LCU.2RBY.CHR1	163779757
LCU.2RBY.CHR1	164577432
LCU.2RBY.CHR1	164653427
LCU.2RBY.CHR1	164924843
LCU.2RBY.CHR1	165567130
LCU.2RBY.CHR1	166304511
LCU.2RBY.CHR1	171751727
LCU.2RBY.CHR1	174522295
LCU.2RBY.CHR1	176964427
LCU.2RBY.CHR1	177113403
LCU.2RBY.CHR1	177729876
LCU.2RBY.CHR1	177729882
LCU.2RBY.CHR1	178761147
LCU.2RBY.CHR1	179390569
LCU.2RBY.CHR1	179390609
LCU.2RBY.CHR1	180092599
LCU.2RBY.CHR1	182646801
LCU.2RBY.CHR1	183976942
LCU.2RBY.CHR1	185307932
LCU.2RBY.CHR1	187335424
LCU.2RBY.CHR1	187335555
LCU.2RBY.CHR1	187335590
LCU.2RBY.CHR1	187433617
LCU.2RBY.CHR1	187434763
LCU.2RBY.CHR1	187810171
LCU.2RBY.CHR1	187812995
LCU.2RBY.CHR1	187812997
LCU.2RBY.CHR1	188537393
LCU.2RBY.CHR1	189963720
LCU.2RBY.CHR1	190040877
LCU.2RBY.CHR1	190836321
LCU.2RBY.CHR1	191599114
LCU.2RBY.CHR1	192460164
LCU.2RBY.CHR1	192465411
LCU.2RBY.CHR1	192619663
LCU.2RBY.CHR1	192688911
LCU.2RBY.CHR1	192692728
LCU.2RBY.CHR1	193064530
LCU.2RBY.CHR1	194349800
LCU.2RBY.CHR1	197484886
LCU.2RBY.CHR1	197507250
LCU.2RBY.CHR1	197507253
LCU.2RBY.CHR1	198115091
LCU.2RBY.CHR1	200822452
LCU.2RBY.CHR1	200822479
LCU.2RBY.CHR1	200822486
LCU.2RBY.CHR1	200822514
LCU.2RBY.CHR1	200822526
LCU.2RBY.CHR1	201256723
LCU.2RBY.CHR1	205026085
LCU.2RBY.CHR1	205026093
LCU.2RBY.CHR1	205169387
LCU.2RBY.CHR1	205840397
LCU.2RBY.CHR1	205905008
LCU.2RBY.CHR1	206475323
LCU.2RBY.CHR1	206476927
LCU.2RBY.CHR1	206482143
LCU.2RBY.CHR1	206489398
LCU.2RBY.CHR1	206490012
LCU.2RBY.CHR1	210879030
LCU.2RBY.CHR1	210879037
LCU.2RBY.CHR1	210879062
LCU.2RBY.CHR1	210879068
LCU.2RBY.CHR1	210879074
LCU.2RBY.CHR1	213220521
LCU.2RBY.CHR1	213220535
LCU.2RBY.CHR1	213220536
LCU.2RBY.CHR1	213453609
LCU.2RBY.CHR1	213688414
LCU.2RBY.CHR1	213688838
LCU.2RBY.CHR1	213922246
LCU.2RBY.CHR1	213922253
LCU.2RBY.CHR1	214977279
LCU.2RBY.CHR1	215910643
LCU.2RBY.CHR1	220003256
LCU.2RBY.CHR1	220964296
LCU.2RBY.CHR1	222245595
LCU.2RBY.CHR1	223104811
LCU.2RBY.CHR1	226796703
LCU.2RBY.CHR1	228218813
LCU.2RBY.CHR1	228218816
LCU.2RBY.CHR1	228218829
LCU.2RBY.CHR1	228218884
LCU.2RBY.CHR1	228801596
LCU.2RBY.CHR1	231273873
LCU.2RBY.CHR1	232281039
LCU.2RBY.CHR1	232294244
LCU.2RBY.CHR1	232295855
LCU.2RBY.CHR1	232296851
LCU.2RBY.CHR1	233651451
LCU.2RBY.CHR1	234227157
LCU.2RBY.CHR1	237412517
LCU.2RBY.CHR1	242391640
LCU.2RBY.CHR1	242518320
LCU.2RBY.CHR1	242662561
LCU.2RBY.CHR1	242662590
LCU.2RBY.CHR1	244018816
LCU.2RBY.CHR1	245297231
LCU.2RBY.CHR1	245297266
LCU.2RBY.CHR1	245297300
LCU.2RBY.CHR1	245531872
LCU.2RBY.CHR1	247732062
LCU.2RBY.CHR1	250132809
LCU.2RBY.CHR1	250132876
LCU.2RBY.CHR1	253350786
LCU.2RBY.CHR1	253350787
LCU.2RBY.CHR1	253350798
LCU.2RBY.CHR1	255243092
LCU.2RBY.CHR1	255243152
LCU.2RBY.CHR1	255495572
LCU.2RBY.CHR1	258062985
LCU.2RBY.CHR1	258063023
LCU.2RBY.CHR1	258203845
LCU.2RBY.CHR1	258357433
LCU.2RBY.CHR1	260142134
LCU.2RBY.CHR1	260843863
LCU.2RBY.CHR1	261354630
LCU.2RBY.CHR1	261618012
LCU.2RBY.CHR1	266745978
LCU.2RBY.CHR1	266745986
LCU.2RBY.CHR1	266804897
LCU.2RBY.CHR1	267229331
LCU.2RBY.CHR1	268282177
LCU.2RBY.CHR1	268513483
LCU.2RBY.CHR1	268781286
LCU.2RBY.CHR1	271341129
LCU.2RBY.CHR1	271341366
LCU.2RBY.CHR1	272394890
LCU.2RBY.CHR1	274241016
LCU.2RBY.CHR1	275412889
LCU.2RBY.CHR1	275413008
LCU.2RBY.CHR1	277047111
LCU.2RBY.CHR1	277047127
LCU.2RBY.CHR1	277501453
LCU.2RBY.CHR1	279188604
LCU.2RBY.CHR1	279188639
LCU.2RBY.CHR1	279188659
LCU.2RBY.CHR1	279348429
LCU.2RBY.CHR1	279348511
LCU.2RBY.CHR1	280395411
LCU.2RBY.CHR1	280395467
LCU.2RBY.CHR1	280571297
LCU.2RBY.CHR1	281638583
LCU.2RBY.CHR1	283275921
LCU.2RBY.CHR1	284701857
LCU.2RBY.CHR1	286572280
LCU.2RBY.CHR1	286654750
LCU.2RBY.CHR1	290169624
LCU.2RBY.CHR1	290207802
LCU.2RBY.CHR1	290208157
LCU.2RBY.CHR1	290470728
LCU.2RBY.CHR1	290471259
LCU.2RBY.CHR1	290563946
LCU.2RBY.CHR1	291439044
LCU.2RBY.CHR1	292266091
LCU.2RBY.CHR1	292266126
LCU.2RBY.CHR1	293362139
LCU.2RBY.CHR1	293479196
LCU.2RBY.CHR1	293841351
LCU.2RBY.CHR1	294022490
LCU.2RBY.CHR1	294022553
LCU.2RBY.CHR1	294332029
LCU.2RBY.CHR1	294332088
LCU.2RBY.CHR1	294332388
LCU.2RBY.CHR1	294332454
LCU.2RBY.CHR1	294332465
LCU.2RBY.CHR1	294332470
LCU.2RBY.CHR1	294332473
LCU.2RBY.CHR1	294337407
LCU.2RBY.CHR1	294337601
LCU.2RBY.CHR1	294573034
LCU.2RBY.CHR1	295034420
LCU.2RBY.CHR1	295034442
LCU.2RBY.CHR1	295034460
LCU.2RBY.CHR1	295386921
LCU.2RBY.CHR1	295386923
LCU.2RBY.CHR1	295386938
LCU.2RBY.CHR1	295386952
LCU.2RBY.CHR1	295581106
LCU.2RBY.CHR1	295581150
LCU.2RBY.CHR1	295581152
LCU.2RBY.CHR1	295641751
LCU.2RBY.CHR1	295641752
LCU.2RBY.CHR1	295641781
LCU.2RBY.CHR1	296187657
LCU.2RBY.CHR1	296187697
LCU.2RBY.CHR1	296187728
LCU.2RBY.CHR1	296187975
LCU.2RBY.CHR1	296269069
LCU.2RBY.CHR1	296269090
LCU.2RBY.CHR1	296269146
LCU.2RBY.CHR1	296269527
LCU.2RBY.CHR1	296269579
LCU.2RBY.CHR1	296269598
LCU.2RBY.CHR1	296269711
LCU.2RBY.CHR1	296270159
LCU.2RBY.CHR1	296270171
LCU.2RBY.CHR1	296270187
LCU.2RBY.CHR1	296270205
LCU.2RBY.CHR1	296270556
LCU.2RBY.CHR1	296270715
LCU.2RBY.CHR1	296471749
LCU.2RBY.CHR1	296471804
LCU.2RBY.CHR1	297723632
LCU.2RBY.CHR1	297885422
LCU.2RBY.CHR1	297885428
LCU.2RBY.CHR1	297885457
LCU.2RBY.CHR1	299256288
LCU.2RBY.CHR1	299562535
LCU.2RBY.CHR1	299577772
LCU.2RBY.CHR1	301221755
LCU.2RBY.CHR1	301221835
LCU.2RBY.CHR1	301335705
LCU.2RBY.CHR1	301340363
LCU.2RBY.CHR1	301340443
LCU.2RBY.CHR1	301340736
LCU.2RBY.CHR1	301340822
LCU.2RBY.CHR1	301341388
LCU.2RBY.CHR1	301609515
LCU.2RBY.CHR1	301609525
LCU.2RBY.CHR1	301680077
LCU.2RBY.CHR1	301680104
LCU.2RBY.CHR1	301680519
LCU.2RBY.CHR1	301680524
LCU.2RBY.CHR1	302067523
LCU.2RBY.CHR1	302067553
LCU.2RBY.CHR1	302067554
LCU.2RBY.CHR1	302067560
LCU.2RBY.CHR1	302067565
LCU.2RBY.CHR1	302067628
LCU.2RBY.CHR1	302067629
LCU.2RBY.CHR1	302067637
LCU.2RBY.CHR1	302067641
LCU.2RBY.CHR1	302067643
LCU.2RBY.CHR1	302067672
LCU.2RBY.CHR1	302067700
LCU.2RBY.CHR1	302067719
LCU.2RBY.CHR1	302069621
LCU.2RBY.CHR1	302069706
LCU.2RBY.CHR1	302069748
LCU.2RBY.CHR1	302217123
LCU.2RBY.CHR1	302217907
LCU.2RBY.CHR1	302217931
LCU.2RBY.CHR1	302217993
LCU.2RBY.CHR1	302218036
LCU.2RBY.CHR1	302218046
LCU.2RBY.CHR1	302218701
LCU.2RBY.CHR1	302218743
LCU.2RBY.CHR1	302218861
LCU.2RBY.CHR1	302218903
LCU.2RBY.CHR1	302219012
LCU.2RBY.CHR1	302219058
LCU.2RBY.CHR1	302219107
LCU.2RBY.CHR1	302219128
LCU.2RBY.CHR1	302219463
LCU.2RBY.CHR1	302219531
LCU.2RBY.CHR1	302475937
LCU.2RBY.CHR1	302476262
LCU.2RBY.CHR1	302476459
LCU.2RBY.CHR1	302476951
LCU.2RBY.CHR1	302477112
LCU.2RBY.CHR1	302477168
LCU.2RBY.CHR1	302478400
LCU.2RBY.CHR1	302478474
LCU.2RBY.CHR1	302478608
LCU.2RBY.CHR1	302608319
LCU.2RBY.CHR1	302612390
LCU.2RBY.CHR1	302612394
LCU.2RBY.CHR1	302612416
LCU.2RBY.CHR1	302612428
LCU.2RBY.CHR1	302612498
LCU.2RBY.CHR1	302612512
LCU.2RBY.CHR1	302612584
LCU.2RBY.CHR1	302612650
LCU.2RBY.CHR1	302613029
LCU.2RBY.CHR1	302613147
LCU.2RBY.CHR1	302613163
LCU.2RBY.CHR1	302803111
LCU.2RBY.CHR1	302803150
LCU.2RBY.CHR1	302803159
LCU.2RBY.CHR1	302803165
LCU.2RBY.CHR1	302803263
LCU.2RBY.CHR1	303121554
LCU.2RBY.CHR1	303121635
LCU.2RBY.CHR1	303121658
LCU.2RBY.CHR1	303121726
LCU.2RBY.CHR1	303771921
LCU.2RBY.CHR1	303772129
LCU.2RBY.CHR1	303772165
LCU.2RBY.CHR1	304389807
LCU.2RBY.CHR1	304394664
LCU.2RBY.CHR1	304394666
LCU.2RBY.CHR1	304475124
LCU.2RBY.CHR1	304487286
LCU.2RBY.CHR1	304496626
LCU.2RBY.CHR1	304496753
LCU.2RBY.CHR1	304497349
LCU.2RBY.CHR1	305103636
LCU.2RBY.CHR1	305220053
LCU.2RBY.CHR1	305233225
LCU.2RBY.CHR1	305239427
LCU.2RBY.CHR1	305396388
LCU.2RBY.CHR1	305396432
LCU.2RBY.CHR1	305396489
LCU.2RBY.CHR1	306175632
LCU.2RBY.CHR1	306538721
LCU.2RBY.CHR1	306540152
LCU.2RBY.CHR1	306546456
LCU.2RBY.CHR1	307098938
LCU.2RBY.CHR1	307468750
LCU.2RBY.CHR1	307648171
LCU.2RBY.CHR1	308250298
LCU.2RBY.CHR1	308377144
LCU.2RBY.CHR1	308377188
LCU.2RBY.CHR1	308377215
LCU.2RBY.CHR1	308381621
LCU.2RBY.CHR1	308471723
LCU.2RBY.CHR1	308477924
LCU.2RBY.CHR1	308722831
LCU.2RBY.CHR1	308850878
LCU.2RBY.CHR1	308850981
LCU.2RBY.CHR1	308851389
LCU.2RBY.CHR1	308851466
LCU.2RBY.CHR1	308852762
LCU.2RBY.CHR1	308853031
LCU.2RBY.CHR1	308853086
LCU.2RBY.CHR1	308855608
LCU.2RBY.CHR1	309084690
LCU.2RBY.CHR1	309384383
LCU.2RBY.CHR1	309512173
LCU.2RBY.CHR1	309711333
LCU.2RBY.CHR1	310020741
LCU.2RBY.CHR1	310020981
LCU.2RBY.CHR1	310112755
LCU.2RBY.CHR1	310112758
LCU.2RBY.CHR1	310112759
LCU.2RBY.CHR1	310112768
LCU.2RBY.CHR1	310112884
LCU.2RBY.CHR1	310112895
LCU.2RBY.CHR1	310372609
LCU.2RBY.CHR1	310375248
LCU.2RBY.CHR1	310375255
LCU.2RBY.CHR1	310461738
LCU.2RBY.CHR1	310461759
LCU.2RBY.CHR1	310548718
LCU.2RBY.CHR1	310592533
LCU.2RBY.CHR1	310592690
LCU.2RBY.CHR1	310592927
LCU.2RBY.CHR1	310592990
LCU.2RBY.CHR1	310593986
LCU.2RBY.CHR1	310594056
LCU.2RBY.CHR1	310646252
LCU.2RBY.CHR1	310955468
LCU.2RBY.CHR1	310955556
LCU.2RBY.CHR1	310955563
LCU.2RBY.CHR1	310955936
LCU.2RBY.CHR1	310955938
LCU.2RBY.CHR1	310956145
LCU.2RBY.CHR1	310965683
LCU.2RBY.CHR1	310966784
LCU.2RBY.CHR1	310973723
LCU.2RBY.CHR1	311065391
LCU.2RBY.CHR1	311069149
LCU.2RBY.CHR1	311069969
LCU.2RBY.CHR1	311260078
LCU.2RBY.CHR1	311260485
LCU.2RBY.CHR1	311262629
LCU.2RBY.CHR1	311268439
LCU.2RBY.CHR1	311268589
LCU.2RBY.CHR1	311268694
LCU.2RBY.CHR1	311483743
LCU.2RBY.CHR1	311483841
LCU.2RBY.CHR1	312165117
LCU.2RBY.CHR1	312165119
LCU.2RBY.CHR1	312165138
LCU.2RBY.CHR1	313047185
LCU.2RBY.CHR1	313048489
LCU.2RBY.CHR1	313572015
LCU.2RBY.CHR1	313572037
LCU.2RBY.CHR1	313572066
LCU.2RBY.CHR1	313572664
LCU.2RBY.CHR1	313651676
LCU.2RBY.CHR1	313651693
LCU.2RBY.CHR1	313732549
LCU.2RBY.CHR1	313744284
LCU.2RBY.CHR1	313744315
LCU.2RBY.CHR1	314151337
LCU.2RBY.CHR1	314151408
LCU.2RBY.CHR1	314282888
LCU.2RBY.CHR1	314370700
LCU.2RBY.CHR1	314370710
LCU.2RBY.CHR1	314370723
LCU.2RBY.CHR1	314381658
LCU.2RBY.CHR1	314381665
LCU.2RBY.CHR1	314381708
LCU.2RBY.CHR1	314384575
LCU.2RBY.CHR1	314384595
LCU.2RBY.CHR1	315731900
LCU.2RBY.CHR1	315732869
LCU.2RBY.CHR1	315733093
LCU.2RBY.CHR1	315733177
LCU.2RBY.CHR1	315941967
LCU.2RBY.CHR1	315971948
LCU.2RBY.CHR1	316746906
LCU.2RBY.CHR1	316746918
LCU.2RBY.CHR1	316746919
LCU.2RBY.CHR1	316746925
LCU.2RBY.CHR1	316746934
LCU.2RBY.CHR1	317001885
LCU.2RBY.CHR1	317001918
LCU.2RBY.CHR1	317107927
LCU.2RBY.CHR1	317352371
LCU.2RBY.CHR1	317352404
LCU.2RBY.CHR1	317355093
LCU.2RBY.CHR1	317362103
LCU.2RBY.CHR1	317445825
LCU.2RBY.CHR1	317601812
LCU.2RBY.CHR1	317602382
LCU.2RBY.CHR1	317778530
LCU.2RBY.CHR1	317778532
LCU.2RBY.CHR1	318301595
LCU.2RBY.CHR1	318301607
LCU.2RBY.CHR1	318301696
LCU.2RBY.CHR1	318302551
LCU.2RBY.CHR1	318985125
LCU.2RBY.CHR1	318985226
LCU.2RBY.CHR1	318985320
LCU.2RBY.CHR1	319563926
LCU.2RBY.CHR1	319565442
LCU.2RBY.CHR1	319616582
LCU.2RBY.CHR1	319677825
LCU.2RBY.CHR1	319701759
LCU.2RBY.CHR1	319713088
LCU.2RBY.CHR1	319911565
LCU.2RBY.CHR1	321157337
LCU.2RBY.CHR1	321397653
LCU.2RBY.CHR1	322239530
LCU.2RBY.CHR1	322247928
LCU.2RBY.CHR1	322248709
LCU.2RBY.CHR1	322248720
LCU.2RBY.CHR1	322258802
LCU.2RBY.CHR1	322258808
LCU.2RBY.CHR1	322258821
LCU.2RBY.CHR1	322527286
LCU.2RBY.CHR1	322773959
LCU.2RBY.CHR1	322774339
LCU.2RBY.CHR1	322777286
LCU.2RBY.CHR1	322777296
LCU.2RBY.CHR1	323014193
LCU.2RBY.CHR1	323014247
LCU.2RBY.CHR1	323014427
LCU.2RBY.CHR1	323462978
LCU.2RBY.CHR1	323685961
LCU.2RBY.CHR1	323703294
LCU.2RBY.CHR1	323831178
LCU.2RBY.CHR1	324201817
LCU.2RBY.CHR1	324289825
LCU.2RBY.CHR1	324580377
LCU.2RBY.CHR1	324678110
LCU.2RBY.CHR1	324868064
LCU.2RBY.CHR1	324868390
LCU.2RBY.CHR1	324868403
LCU.2RBY.CHR1	324868415
LCU.2RBY.CHR1	324868447
LCU.2RBY.CHR1	324868472
LCU.2RBY.CHR1	324984306
LCU.2RBY.CHR1	325619652
LCU.2RBY.CHR1	325945784
LCU.2RBY.CHR1	326112319
LCU.2RBY.CHR1	326233967
LCU.2RBY.CHR1	326233999
LCU.2RBY.CHR1	326456936
LCU.2RBY.CHR1	326457036
LCU.2RBY.CHR1	327309826
LCU.2RBY.CHR1	327314563
LCU.2RBY.CHR1	327992789
LCU.2RBY.CHR1	328002177
LCU.2RBY.CHR1	328002292
LCU.2RBY.CHR1	328002301
LCU.2RBY.CHR1	328002361
LCU.2RBY.CHR1	328597982
LCU.2RBY.CHR1	329255341
LCU.2RBY.CHR1	329255878
LCU.2RBY.CHR1	329256061
LCU.2RBY.CHR1	329256149
LCU.2RBY.CHR1	329431197
LCU.2RBY.CHR1	329431372
LCU.2RBY.CHR1	329431396
LCU.2RBY.CHR1	329431626
LCU.2RBY.CHR1	329432636
LCU.2RBY.CHR1	329432640
LCU.2RBY.CHR1	329612401
LCU.2RBY.CHR1	329612428
LCU.2RBY.CHR1	329612462
LCU.2RBY.CHR1	329668638
LCU.2RBY.CHR1	329907922
LCU.2RBY.CHR1	329908183
LCU.2RBY.CHR1	329908257
LCU.2RBY.CHR1	329909040
LCU.2RBY.CHR1	329909079
LCU.2RBY.CHR1	329987840
LCU.2RBY.CHR1	329988167
LCU.2RBY.CHR1	329988170
LCU.2RBY.CHR1	329992733
LCU.2RBY.CHR1	329993726
LCU.2RBY.CHR1	329993996
LCU.2RBY.CHR1	329994023
LCU.2RBY.CHR1	329994128
LCU.2RBY.CHR1	329994170
LCU.2RBY.CHR1	329994217
LCU.2RBY.CHR1	329994374
LCU.2RBY.CHR1	329994535
LCU.2RBY.CHR1	329994538
LCU.2RBY.CHR1	329995204
LCU.2RBY.CHR1	329995223
LCU.2RBY.CHR1	329995296
LCU.2RBY.CHR1	329995795
LCU.2RBY.CHR1	329995905
LCU.2RBY.CHR1	329996984
LCU.2RBY.CHR1	329996985
LCU.2RBY.CHR1	329997007
LCU.2RBY.CHR1	329997043
LCU.2RBY.CHR1	330636240
LCU.2RBY.CHR1	330636252
LCU.2RBY.CHR1	330994333
LCU.2RBY.CHR1	331425067
LCU.2RBY.CHR1	331425071
LCU.2RBY.CHR1	331857197
LCU.2RBY.CHR1	331857212
LCU.2RBY.CHR1	332007182
LCU.2RBY.CHR1	332007199
LCU.2RBY.CHR1	332561849
LCU.2RBY.CHR1	332768851
LCU.2RBY.CHR1	333376923
LCU.2RBY.CHR1	334118215
LCU.2RBY.CHR1	334714622
LCU.2RBY.CHR1	334714635
[truncated: 54,350 more rows]
