# Supplementary material for: Application of Genomics to Understand Salt Tolerance in Lentil
Source: Genes (Basel). 2021 Feb 25;12(3):332. doi: 10.3390/genes12030332 (PMC7996261; doi:10.3390/genes12030332)
Supplement: Supplementary file 1 [file genes-12-00332-s001.zip › Supplementary files/Table S4.txt]

#CHROM	POS
LCU.2RBY.CHR1	81854
LCU.2RBY.CHR1	93732
LCU.2RBY.CHR1	93810
LCU.2RBY.CHR1	93838
LCU.2RBY.CHR1	93996
LCU.2RBY.CHR1	94509
LCU.2RBY.CHR1	94748
LCU.2RBY.CHR1	94887
LCU.2RBY.CHR1	94917
LCU.2RBY.CHR1	95012
LCU.2RBY.CHR1	95019
LCU.2RBY.CHR1	95275
LCU.2RBY.CHR1	95282
LCU.2RBY.CHR1	95306
LCU.2RBY.CHR1	97459
LCU.2RBY.CHR1	97483
LCU.2RBY.CHR1	97825
LCU.2RBY.CHR1	100319
LCU.2RBY.CHR1	103391
LCU.2RBY.CHR1	105555
LCU.2RBY.CHR1	107675
LCU.2RBY.CHR1	108610
LCU.2RBY.CHR1	113795
LCU.2RBY.CHR1	114173
LCU.2RBY.CHR1	114464
LCU.2RBY.CHR1	114617
LCU.2RBY.CHR1	114695
LCU.2RBY.CHR1	114962
LCU.2RBY.CHR1	122571
LCU.2RBY.CHR1	123429
LCU.2RBY.CHR1	130985
LCU.2RBY.CHR1	131496
LCU.2RBY.CHR1	131623
LCU.2RBY.CHR1	133937
LCU.2RBY.CHR1	133951
LCU.2RBY.CHR1	134135
LCU.2RBY.CHR1	134147
LCU.2RBY.CHR1	134153
LCU.2RBY.CHR1	134225
LCU.2RBY.CHR1	139930
LCU.2RBY.CHR1	144220
LCU.2RBY.CHR1	144396
LCU.2RBY.CHR1	144501
LCU.2RBY.CHR1	144797
LCU.2RBY.CHR1	144806
LCU.2RBY.CHR1	144920
LCU.2RBY.CHR1	144980
LCU.2RBY.CHR1	145100
LCU.2RBY.CHR1	145325
LCU.2RBY.CHR1	145533
LCU.2RBY.CHR1	155616
LCU.2RBY.CHR1	155617
LCU.2RBY.CHR1	155627
LCU.2RBY.CHR1	157218
LCU.2RBY.CHR1	157341
LCU.2RBY.CHR1	157476
LCU.2RBY.CHR1	157623
LCU.2RBY.CHR1	157809
LCU.2RBY.CHR1	157836
LCU.2RBY.CHR1	157873
LCU.2RBY.CHR1	161173
LCU.2RBY.CHR1	166924
LCU.2RBY.CHR1	168398
LCU.2RBY.CHR1	170103
LCU.2RBY.CHR1	170129
LCU.2RBY.CHR1	170141
LCU.2RBY.CHR1	170566
LCU.2RBY.CHR1	170779
LCU.2RBY.CHR1	170791
LCU.2RBY.CHR1	171140
LCU.2RBY.CHR1	178685
LCU.2RBY.CHR1	178691
LCU.2RBY.CHR1	178947
LCU.2RBY.CHR1	179780
LCU.2RBY.CHR1	180061
LCU.2RBY.CHR1	180151
LCU.2RBY.CHR1	185926
LCU.2RBY.CHR1	186324
LCU.2RBY.CHR1	186824
LCU.2RBY.CHR1	188905
LCU.2RBY.CHR1	189089
LCU.2RBY.CHR1	189143
LCU.2RBY.CHR1	193913
LCU.2RBY.CHR1	193992
LCU.2RBY.CHR1	194231
LCU.2RBY.CHR1	194294
LCU.2RBY.CHR1	196551
LCU.2RBY.CHR1	196969
LCU.2RBY.CHR1	196992
LCU.2RBY.CHR1	204235
LCU.2RBY.CHR1	204244
LCU.2RBY.CHR1	204268
LCU.2RBY.CHR1	204416
LCU.2RBY.CHR1	208759
LCU.2RBY.CHR1	209222
LCU.2RBY.CHR1	209262
LCU.2RBY.CHR1	209692
LCU.2RBY.CHR1	217847
LCU.2RBY.CHR1	219128
LCU.2RBY.CHR1	303259
LCU.2RBY.CHR1	303547
LCU.2RBY.CHR1	303622
LCU.2RBY.CHR1	303730
LCU.2RBY.CHR1	303929
LCU.2RBY.CHR1	378387
LCU.2RBY.CHR1	378469
LCU.2RBY.CHR1	378507
LCU.2RBY.CHR1	379119
LCU.2RBY.CHR1	379129
LCU.2RBY.CHR1	379181
LCU.2RBY.CHR1	381071
LCU.2RBY.CHR1	381995
LCU.2RBY.CHR1	382006
LCU.2RBY.CHR1	393390
LCU.2RBY.CHR1	425558
LCU.2RBY.CHR1	440288
LCU.2RBY.CHR1	440331
LCU.2RBY.CHR1	440468
LCU.2RBY.CHR1	450068
LCU.2RBY.CHR1	450431
LCU.2RBY.CHR1	450560
LCU.2RBY.CHR1	450590
LCU.2RBY.CHR1	450630
LCU.2RBY.CHR1	450631
LCU.2RBY.CHR1	450632
LCU.2RBY.CHR1	470602
LCU.2RBY.CHR1	470941
LCU.2RBY.CHR1	471016
LCU.2RBY.CHR1	471547
LCU.2RBY.CHR1	471550
LCU.2RBY.CHR1	471598
LCU.2RBY.CHR1	471729
LCU.2RBY.CHR1	471813
LCU.2RBY.CHR1	471835
LCU.2RBY.CHR1	471874
LCU.2RBY.CHR1	478026
LCU.2RBY.CHR1	478228
LCU.2RBY.CHR1	478352
LCU.2RBY.CHR1	499802
LCU.2RBY.CHR1	499931
LCU.2RBY.CHR1	499971
LCU.2RBY.CHR1	500040
LCU.2RBY.CHR1	500058
LCU.2RBY.CHR1	502262
LCU.2RBY.CHR1	503817
LCU.2RBY.CHR1	503983
LCU.2RBY.CHR1	504686
LCU.2RBY.CHR1	558755
LCU.2RBY.CHR1	558799
LCU.2RBY.CHR1	559534
LCU.2RBY.CHR1	559942
LCU.2RBY.CHR1	559966
LCU.2RBY.CHR1	560065
LCU.2RBY.CHR1	560309
LCU.2RBY.CHR1	560321
LCU.2RBY.CHR1	560324
LCU.2RBY.CHR1	560363
LCU.2RBY.CHR1	560519
LCU.2RBY.CHR1	560658
LCU.2RBY.CHR1	562088
LCU.2RBY.CHR1	562166
LCU.2RBY.CHR1	562206
LCU.2RBY.CHR1	576010
LCU.2RBY.CHR1	576625
LCU.2RBY.CHR1	638650
LCU.2RBY.CHR1	638739
LCU.2RBY.CHR1	638890
LCU.2RBY.CHR1	638989
LCU.2RBY.CHR1	639010
LCU.2RBY.CHR1	639046
LCU.2RBY.CHR1	639090
LCU.2RBY.CHR1	639107
LCU.2RBY.CHR1	639148
LCU.2RBY.CHR1	639199
LCU.2RBY.CHR1	639292
LCU.2RBY.CHR1	639350
LCU.2RBY.CHR1	639470
LCU.2RBY.CHR1	639479
LCU.2RBY.CHR1	639485
LCU.2RBY.CHR1	639612
LCU.2RBY.CHR1	639841
LCU.2RBY.CHR1	709875
LCU.2RBY.CHR1	709928
LCU.2RBY.CHR1	709936
LCU.2RBY.CHR1	711100
LCU.2RBY.CHR1	711113
LCU.2RBY.CHR1	711142
LCU.2RBY.CHR1	711695
LCU.2RBY.CHR1	711857
LCU.2RBY.CHR1	711911
LCU.2RBY.CHR1	712034
LCU.2RBY.CHR1	712094
LCU.2RBY.CHR1	712109
LCU.2RBY.CHR1	712269
LCU.2RBY.CHR1	713647
LCU.2RBY.CHR1	713881
LCU.2RBY.CHR1	714643
LCU.2RBY.CHR1	714701
LCU.2RBY.CHR1	714709
LCU.2RBY.CHR1	714724
LCU.2RBY.CHR1	714732
LCU.2RBY.CHR1	714735
LCU.2RBY.CHR1	714740
LCU.2RBY.CHR1	714751
LCU.2RBY.CHR1	719109
LCU.2RBY.CHR1	719130
LCU.2RBY.CHR1	719887
LCU.2RBY.CHR1	720058
LCU.2RBY.CHR1	720061
LCU.2RBY.CHR1	720079
LCU.2RBY.CHR1	720112
LCU.2RBY.CHR1	720193
LCU.2RBY.CHR1	720195
LCU.2RBY.CHR1	720196
LCU.2RBY.CHR1	721662
LCU.2RBY.CHR1	739037
LCU.2RBY.CHR1	739124
LCU.2RBY.CHR1	739944
LCU.2RBY.CHR1	740298
LCU.2RBY.CHR1	740346
LCU.2RBY.CHR1	740520
LCU.2RBY.CHR1	740529
LCU.2RBY.CHR1	740623
LCU.2RBY.CHR1	745518
LCU.2RBY.CHR1	746516
LCU.2RBY.CHR1	747018
LCU.2RBY.CHR1	747486
LCU.2RBY.CHR1	748700
LCU.2RBY.CHR1	748972
LCU.2RBY.CHR1	749184
LCU.2RBY.CHR1	750021
LCU.2RBY.CHR1	750072
LCU.2RBY.CHR1	750092
LCU.2RBY.CHR1	750462
LCU.2RBY.CHR1	750528
LCU.2RBY.CHR1	750541
LCU.2RBY.CHR1	754351
LCU.2RBY.CHR1	754405
LCU.2RBY.CHR1	754512
LCU.2RBY.CHR1	754555
LCU.2RBY.CHR1	754569
LCU.2RBY.CHR1	754793
LCU.2RBY.CHR1	754906
LCU.2RBY.CHR1	754931
LCU.2RBY.CHR1	754965
LCU.2RBY.CHR1	809360
LCU.2RBY.CHR1	810062
LCU.2RBY.CHR1	811779
LCU.2RBY.CHR1	811789
LCU.2RBY.CHR1	811810
LCU.2RBY.CHR1	811830
LCU.2RBY.CHR1	813239
LCU.2RBY.CHR1	813259
LCU.2RBY.CHR1	813305
LCU.2RBY.CHR1	813704
LCU.2RBY.CHR1	813710
LCU.2RBY.CHR1	814213
LCU.2RBY.CHR1	814857
LCU.2RBY.CHR1	816461
LCU.2RBY.CHR1	816512
LCU.2RBY.CHR1	817198
LCU.2RBY.CHR1	829066
LCU.2RBY.CHR1	829144
LCU.2RBY.CHR1	829157
LCU.2RBY.CHR1	829285
LCU.2RBY.CHR1	829921
LCU.2RBY.CHR1	831903
LCU.2RBY.CHR1	864385
LCU.2RBY.CHR1	864596
LCU.2RBY.CHR1	866092
LCU.2RBY.CHR1	866101
LCU.2RBY.CHR1	866254
LCU.2RBY.CHR1	866386
LCU.2RBY.CHR1	866572
LCU.2RBY.CHR1	875164
LCU.2RBY.CHR1	875296
LCU.2RBY.CHR1	876013
LCU.2RBY.CHR1	876022
LCU.2RBY.CHR1	876039
LCU.2RBY.CHR1	876109
LCU.2RBY.CHR1	876175
LCU.2RBY.CHR1	876573
LCU.2RBY.CHR1	885785
LCU.2RBY.CHR1	890383
LCU.2RBY.CHR1	890550
LCU.2RBY.CHR1	890554
LCU.2RBY.CHR1	890615
LCU.2RBY.CHR1	890755
LCU.2RBY.CHR1	890799
LCU.2RBY.CHR1	890920
LCU.2RBY.CHR1	932581
LCU.2RBY.CHR1	933048
LCU.2RBY.CHR1	933655
LCU.2RBY.CHR1	953449
LCU.2RBY.CHR1	954199
LCU.2RBY.CHR1	955488
LCU.2RBY.CHR1	955491
LCU.2RBY.CHR1	955683
LCU.2RBY.CHR1	967683
LCU.2RBY.CHR1	967729
LCU.2RBY.CHR1	967854
LCU.2RBY.CHR1	967924
LCU.2RBY.CHR1	968066
LCU.2RBY.CHR1	968117
LCU.2RBY.CHR1	968413
LCU.2RBY.CHR1	968465
LCU.2RBY.CHR1	968474
LCU.2RBY.CHR1	968486
LCU.2RBY.CHR1	968629
LCU.2RBY.CHR1	968683
LCU.2RBY.CHR1	968745
LCU.2RBY.CHR1	968809
LCU.2RBY.CHR1	969005
LCU.2RBY.CHR1	969416
LCU.2RBY.CHR1	969781
LCU.2RBY.CHR1	970097
LCU.2RBY.CHR1	970110
LCU.2RBY.CHR1	970111
LCU.2RBY.CHR1	970284
LCU.2RBY.CHR1	970526
LCU.2RBY.CHR1	970547
LCU.2RBY.CHR1	970557
LCU.2RBY.CHR1	970597
LCU.2RBY.CHR1	970751
LCU.2RBY.CHR1	970970
LCU.2RBY.CHR1	970983
LCU.2RBY.CHR1	971108
LCU.2RBY.CHR1	971158
LCU.2RBY.CHR1	971161
LCU.2RBY.CHR1	971204
LCU.2RBY.CHR1	971725
LCU.2RBY.CHR1	971788
LCU.2RBY.CHR1	971976
LCU.2RBY.CHR1	971986
LCU.2RBY.CHR1	972731
LCU.2RBY.CHR1	991852
LCU.2RBY.CHR1	991932
LCU.2RBY.CHR1	992246
LCU.2RBY.CHR1	992928
LCU.2RBY.CHR1	1001933
LCU.2RBY.CHR1	1004620
LCU.2RBY.CHR1	1016771
LCU.2RBY.CHR1	1024876
LCU.2RBY.CHR1	1025195
LCU.2RBY.CHR1	1025525
LCU.2RBY.CHR1	1025544
LCU.2RBY.CHR1	1025548
LCU.2RBY.CHR1	1025564
LCU.2RBY.CHR1	1029436
LCU.2RBY.CHR1	1029448
LCU.2RBY.CHR1	1029472
LCU.2RBY.CHR1	1029554
LCU.2RBY.CHR1	1029576
LCU.2RBY.CHR1	1030849
LCU.2RBY.CHR1	1036302
LCU.2RBY.CHR1	1037603
LCU.2RBY.CHR1	1037632
LCU.2RBY.CHR1	1042049
LCU.2RBY.CHR1	1042054
LCU.2RBY.CHR1	1042123
LCU.2RBY.CHR1	1042126
LCU.2RBY.CHR1	1042179
LCU.2RBY.CHR1	1042186
LCU.2RBY.CHR1	1042243
LCU.2RBY.CHR1	1042299
LCU.2RBY.CHR1	1042303
LCU.2RBY.CHR1	1042307
LCU.2RBY.CHR1	1042347
LCU.2RBY.CHR1	1042951
LCU.2RBY.CHR1	1042983
LCU.2RBY.CHR1	1046678
LCU.2RBY.CHR1	1046756
LCU.2RBY.CHR1	1046922
LCU.2RBY.CHR1	1047272
LCU.2RBY.CHR1	1047435
LCU.2RBY.CHR1	1047442
LCU.2RBY.CHR1	1047548
LCU.2RBY.CHR1	1048071
LCU.2RBY.CHR1	1048857
LCU.2RBY.CHR1	1204327
LCU.2RBY.CHR1	1204363
LCU.2RBY.CHR1	1204664
LCU.2RBY.CHR1	1209330
LCU.2RBY.CHR1	1209912
LCU.2RBY.CHR1	1210143
LCU.2RBY.CHR1	1210565
LCU.2RBY.CHR1	1210819
LCU.2RBY.CHR1	1210828
LCU.2RBY.CHR1	1210950
LCU.2RBY.CHR1	1211089
LCU.2RBY.CHR1	1211191
LCU.2RBY.CHR1	1211335
LCU.2RBY.CHR1	1211628
LCU.2RBY.CHR1	1213097
LCU.2RBY.CHR1	1221389
LCU.2RBY.CHR1	1221455
LCU.2RBY.CHR1	1227605
LCU.2RBY.CHR1	1230840
LCU.2RBY.CHR1	1247953
LCU.2RBY.CHR1	1248298
LCU.2RBY.CHR1	1250539
LCU.2RBY.CHR1	1250543
LCU.2RBY.CHR1	1250561
LCU.2RBY.CHR1	1259366
LCU.2RBY.CHR1	1259879
LCU.2RBY.CHR1	1273576
LCU.2RBY.CHR1	1273706
LCU.2RBY.CHR1	1274089
LCU.2RBY.CHR1	1275000
LCU.2RBY.CHR1	1275015
LCU.2RBY.CHR1	1275060
LCU.2RBY.CHR1	1275246
LCU.2RBY.CHR1	1275306
LCU.2RBY.CHR1	1275321
LCU.2RBY.CHR1	1275951
LCU.2RBY.CHR1	1275999
LCU.2RBY.CHR1	1276897
LCU.2RBY.CHR1	1276930
LCU.2RBY.CHR1	1277092
LCU.2RBY.CHR1	1277134
LCU.2RBY.CHR1	1277194
LCU.2RBY.CHR1	1277195
LCU.2RBY.CHR1	1298930
LCU.2RBY.CHR1	1298939
LCU.2RBY.CHR1	1299095
LCU.2RBY.CHR1	1299134
LCU.2RBY.CHR1	1299481
LCU.2RBY.CHR1	1299484
LCU.2RBY.CHR1	1299862
LCU.2RBY.CHR1	1299907
LCU.2RBY.CHR1	1300393
LCU.2RBY.CHR1	1363885
LCU.2RBY.CHR1	1364708
LCU.2RBY.CHR1	1364735
LCU.2RBY.CHR1	1364880
LCU.2RBY.CHR1	1381374
LCU.2RBY.CHR1	1381381
LCU.2RBY.CHR1	1381383
LCU.2RBY.CHR1	1381391
LCU.2RBY.CHR1	1381495
LCU.2RBY.CHR1	1381801
LCU.2RBY.CHR1	1427087
LCU.2RBY.CHR1	1427094
LCU.2RBY.CHR1	1427161
LCU.2RBY.CHR1	1428047
LCU.2RBY.CHR1	1428061
LCU.2RBY.CHR1	1430856
LCU.2RBY.CHR1	1430862
LCU.2RBY.CHR1	1430928
LCU.2RBY.CHR1	1430929
LCU.2RBY.CHR1	1430934
LCU.2RBY.CHR1	1431012
LCU.2RBY.CHR1	1431013
LCU.2RBY.CHR1	1432728
LCU.2RBY.CHR1	1433604
LCU.2RBY.CHR1	1433667
LCU.2RBY.CHR1	1433688
LCU.2RBY.CHR1	1433787
LCU.2RBY.CHR1	1434087
LCU.2RBY.CHR1	1434156
LCU.2RBY.CHR1	1434159
LCU.2RBY.CHR1	1434162
LCU.2RBY.CHR1	1434219
LCU.2RBY.CHR1	1434378
LCU.2RBY.CHR1	1434447
LCU.2RBY.CHR1	1434510
LCU.2RBY.CHR1	1434621
LCU.2RBY.CHR1	1434699
LCU.2RBY.CHR1	1434708
LCU.2RBY.CHR1	1434714
LCU.2RBY.CHR1	1434762
LCU.2RBY.CHR1	1434798
LCU.2RBY.CHR1	1434896
LCU.2RBY.CHR1	1434906
LCU.2RBY.CHR1	1434972
LCU.2RBY.CHR1	1434978
LCU.2RBY.CHR1	1435014
LCU.2RBY.CHR1	1435029
LCU.2RBY.CHR1	1435343
LCU.2RBY.CHR1	1439439
LCU.2RBY.CHR1	1439653
LCU.2RBY.CHR1	1440342
LCU.2RBY.CHR1	1440539
LCU.2RBY.CHR1	1440822
LCU.2RBY.CHR1	1440825
LCU.2RBY.CHR1	1440870
LCU.2RBY.CHR1	1442053
LCU.2RBY.CHR1	1442074
LCU.2RBY.CHR1	1442075
LCU.2RBY.CHR1	1442087
LCU.2RBY.CHR1	1442100
LCU.2RBY.CHR1	1442102
LCU.2RBY.CHR1	1442111
LCU.2RBY.CHR1	1442118
LCU.2RBY.CHR1	1442136
LCU.2RBY.CHR1	1442219
LCU.2RBY.CHR1	1445945
LCU.2RBY.CHR1	1445984
LCU.2RBY.CHR1	1446059
LCU.2RBY.CHR1	1447185
LCU.2RBY.CHR1	1447218
LCU.2RBY.CHR1	1447239
LCU.2RBY.CHR1	1447247
LCU.2RBY.CHR1	1447248
LCU.2RBY.CHR1	1817880
LCU.2RBY.CHR1	1819514
LCU.2RBY.CHR1	1819718
LCU.2RBY.CHR1	1819719
LCU.2RBY.CHR1	1819751
LCU.2RBY.CHR1	1820582
LCU.2RBY.CHR1	1820605
LCU.2RBY.CHR1	1821481
LCU.2RBY.CHR1	1821616
LCU.2RBY.CHR1	1821705
LCU.2RBY.CHR1	1823591
LCU.2RBY.CHR1	1879290
LCU.2RBY.CHR1	1879808
LCU.2RBY.CHR1	1879811
LCU.2RBY.CHR1	1879865
LCU.2RBY.CHR1	1880002
LCU.2RBY.CHR1	1880806
LCU.2RBY.CHR1	1880915
LCU.2RBY.CHR1	1884501
LCU.2RBY.CHR1	1884700
LCU.2RBY.CHR1	1885342
LCU.2RBY.CHR1	1885345
LCU.2RBY.CHR1	1885925
LCU.2RBY.CHR1	1885997
LCU.2RBY.CHR1	1886033
LCU.2RBY.CHR1	1886144
LCU.2RBY.CHR1	1886566
LCU.2RBY.CHR1	1886635
LCU.2RBY.CHR1	1886662
LCU.2RBY.CHR1	1886847
LCU.2RBY.CHR1	1886850
LCU.2RBY.CHR1	1886871
LCU.2RBY.CHR1	1886887
LCU.2RBY.CHR1	1956325
LCU.2RBY.CHR1	1956326
LCU.2RBY.CHR1	1956337
LCU.2RBY.CHR1	1956370
LCU.2RBY.CHR1	1956433
LCU.2RBY.CHR1	1956488
LCU.2RBY.CHR1	1956493
LCU.2RBY.CHR1	1956529
LCU.2RBY.CHR1	1956996
LCU.2RBY.CHR1	1957028
LCU.2RBY.CHR1	1957029
LCU.2RBY.CHR1	1957109
LCU.2RBY.CHR1	1957165
LCU.2RBY.CHR1	1957169
LCU.2RBY.CHR1	1957191
LCU.2RBY.CHR1	1982142
LCU.2RBY.CHR1	1982259
LCU.2RBY.CHR1	1982283
LCU.2RBY.CHR1	1982591
LCU.2RBY.CHR1	1993605
LCU.2RBY.CHR1	1994566
LCU.2RBY.CHR1	1994569
LCU.2RBY.CHR1	1994576
LCU.2RBY.CHR1	1997048
LCU.2RBY.CHR1	1997053
LCU.2RBY.CHR1	1997089
LCU.2RBY.CHR1	1997425
LCU.2RBY.CHR1	1997466
LCU.2RBY.CHR1	1997496
LCU.2RBY.CHR1	2001798
LCU.2RBY.CHR1	2001814
LCU.2RBY.CHR1	2001815
LCU.2RBY.CHR1	2001826
LCU.2RBY.CHR1	2005544
LCU.2RBY.CHR1	2005707
LCU.2RBY.CHR1	2017242
LCU.2RBY.CHR1	2045143
LCU.2RBY.CHR1	2045223
LCU.2RBY.CHR1	2045227
LCU.2RBY.CHR1	2045303
LCU.2RBY.CHR1	2045314
LCU.2RBY.CHR1	2045350
LCU.2RBY.CHR1	2045359
LCU.2RBY.CHR1	2045361
LCU.2RBY.CHR1	2045376
LCU.2RBY.CHR1	2051073
LCU.2RBY.CHR1	2051131
LCU.2RBY.CHR1	2051215
LCU.2RBY.CHR1	2051422
LCU.2RBY.CHR1	2051431
LCU.2RBY.CHR1	2051473
LCU.2RBY.CHR1	2051525
LCU.2RBY.CHR1	2051542
LCU.2RBY.CHR1	2054272
LCU.2RBY.CHR1	2054916
LCU.2RBY.CHR1	2054942
LCU.2RBY.CHR1	2055017
LCU.2RBY.CHR1	2055075
LCU.2RBY.CHR1	2055096
LCU.2RBY.CHR1	2055144
LCU.2RBY.CHR1	2055227
LCU.2RBY.CHR1	2055229
LCU.2RBY.CHR1	2055463
LCU.2RBY.CHR1	2055511
LCU.2RBY.CHR1	2055963
LCU.2RBY.CHR1	2055969
LCU.2RBY.CHR1	2055971
LCU.2RBY.CHR1	2056174
LCU.2RBY.CHR1	2056870
LCU.2RBY.CHR1	2057059
LCU.2RBY.CHR1	2057165
LCU.2RBY.CHR1	2057215
LCU.2RBY.CHR1	2057280
LCU.2RBY.CHR1	2057283
LCU.2RBY.CHR1	2057629
LCU.2RBY.CHR1	2057837
LCU.2RBY.CHR1	2057865
LCU.2RBY.CHR1	2057926
LCU.2RBY.CHR1	2058039
LCU.2RBY.CHR1	2058050
LCU.2RBY.CHR1	2058730
LCU.2RBY.CHR1	2074694
LCU.2RBY.CHR1	2074729
LCU.2RBY.CHR1	2076002
LCU.2RBY.CHR1	2085664
LCU.2RBY.CHR1	2086196
LCU.2RBY.CHR1	2086235
LCU.2RBY.CHR1	2091024
LCU.2RBY.CHR1	2091025
LCU.2RBY.CHR1	2098130
LCU.2RBY.CHR1	2134329
LCU.2RBY.CHR1	2134488
LCU.2RBY.CHR1	2134500
LCU.2RBY.CHR1	2134509
LCU.2RBY.CHR1	2134510
LCU.2RBY.CHR1	2134522
LCU.2RBY.CHR1	2134737
LCU.2RBY.CHR1	2135930
LCU.2RBY.CHR1	2142106
LCU.2RBY.CHR1	2142121
LCU.2RBY.CHR1	2142159
LCU.2RBY.CHR1	2143833
LCU.2RBY.CHR1	2143894
LCU.2RBY.CHR1	2143945
LCU.2RBY.CHR1	2144018
LCU.2RBY.CHR1	2144203
LCU.2RBY.CHR1	2144210
LCU.2RBY.CHR1	2144230
LCU.2RBY.CHR1	2144275
LCU.2RBY.CHR1	2144356
LCU.2RBY.CHR1	2144536
LCU.2RBY.CHR1	2144545
LCU.2RBY.CHR1	2186283
LCU.2RBY.CHR1	2186614
LCU.2RBY.CHR1	2186634
LCU.2RBY.CHR1	2186710
LCU.2RBY.CHR1	2186923
LCU.2RBY.CHR1	2186962
LCU.2RBY.CHR1	2187058
LCU.2RBY.CHR1	2187059
LCU.2RBY.CHR1	2187061
LCU.2RBY.CHR1	2187088
LCU.2RBY.CHR1	2187139
LCU.2RBY.CHR1	2187369
LCU.2RBY.CHR1	2199844
LCU.2RBY.CHR1	2200187
LCU.2RBY.CHR1	2200219
LCU.2RBY.CHR1	2200239
LCU.2RBY.CHR1	2200244
LCU.2RBY.CHR1	2200273
LCU.2RBY.CHR1	2200274
LCU.2RBY.CHR1	2207162
LCU.2RBY.CHR1	2209223
LCU.2RBY.CHR1	2209240
LCU.2RBY.CHR1	2209281
LCU.2RBY.CHR1	2209295
LCU.2RBY.CHR1	2209549
LCU.2RBY.CHR1	2254456
LCU.2RBY.CHR1	2254544
LCU.2RBY.CHR1	2254667
LCU.2RBY.CHR1	2254949
LCU.2RBY.CHR1	2254955
LCU.2RBY.CHR1	2255016
LCU.2RBY.CHR1	2255036
LCU.2RBY.CHR1	2255039
LCU.2RBY.CHR1	2255254
LCU.2RBY.CHR1	2255546
LCU.2RBY.CHR1	2255624
LCU.2RBY.CHR1	2255636
LCU.2RBY.CHR1	2255643
LCU.2RBY.CHR1	2255728
LCU.2RBY.CHR1	2255945
LCU.2RBY.CHR1	2256351
LCU.2RBY.CHR1	2256421
LCU.2RBY.CHR1	2256644
LCU.2RBY.CHR1	2256848
LCU.2RBY.CHR1	2256893
LCU.2RBY.CHR1	2257590
LCU.2RBY.CHR1	2257702
LCU.2RBY.CHR1	2257778
LCU.2RBY.CHR1	2257814
LCU.2RBY.CHR1	2257829
LCU.2RBY.CHR1	2257832
LCU.2RBY.CHR1	2258030
LCU.2RBY.CHR1	2258060
LCU.2RBY.CHR1	2258292
LCU.2RBY.CHR1	2258331
LCU.2RBY.CHR1	2258657
LCU.2RBY.CHR1	2258840
LCU.2RBY.CHR1	2259438
LCU.2RBY.CHR1	2259508
LCU.2RBY.CHR1	2259709
LCU.2RBY.CHR1	2259720
LCU.2RBY.CHR1	2259872
LCU.2RBY.CHR1	2260338
LCU.2RBY.CHR1	2260557
LCU.2RBY.CHR1	2273430
LCU.2RBY.CHR1	2273436
LCU.2RBY.CHR1	2273639
LCU.2RBY.CHR1	2273654
LCU.2RBY.CHR1	2273675
LCU.2RBY.CHR1	2273726
LCU.2RBY.CHR1	2273767
LCU.2RBY.CHR1	2273906
LCU.2RBY.CHR1	2273966
LCU.2RBY.CHR1	2275601
LCU.2RBY.CHR1	2275664
LCU.2RBY.CHR1	2276933
LCU.2RBY.CHR1	2276939
LCU.2RBY.CHR1	2278644
LCU.2RBY.CHR1	2279003
LCU.2RBY.CHR1	2279030
LCU.2RBY.CHR1	2279232
LCU.2RBY.CHR1	2279658
LCU.2RBY.CHR1	2280029
LCU.2RBY.CHR1	2280044
LCU.2RBY.CHR1	2280382
LCU.2RBY.CHR1	2280641
LCU.2RBY.CHR1	2280683
LCU.2RBY.CHR1	2280716
LCU.2RBY.CHR1	2327257
LCU.2RBY.CHR1	2327463
LCU.2RBY.CHR1	2347793
LCU.2RBY.CHR1	2354765
LCU.2RBY.CHR1	2354807
LCU.2RBY.CHR1	2355321
LCU.2RBY.CHR1	2355354
LCU.2RBY.CHR1	2355389
LCU.2RBY.CHR1	2355444
LCU.2RBY.CHR1	2355557
LCU.2RBY.CHR1	2355586
LCU.2RBY.CHR1	2355595
LCU.2RBY.CHR1	2355596
LCU.2RBY.CHR1	2355598
LCU.2RBY.CHR1	2355761
LCU.2RBY.CHR1	2355782
LCU.2RBY.CHR1	2362691
LCU.2RBY.CHR1	2369175
LCU.2RBY.CHR1	2369208
LCU.2RBY.CHR1	2369210
LCU.2RBY.CHR1	2370718
LCU.2RBY.CHR1	2370771
LCU.2RBY.CHR1	2370840
LCU.2RBY.CHR1	2370876
LCU.2RBY.CHR1	2370927
LCU.2RBY.CHR1	2371030
LCU.2RBY.CHR1	2371071
LCU.2RBY.CHR1	2371357
LCU.2RBY.CHR1	2371725
LCU.2RBY.CHR1	2371812
LCU.2RBY.CHR1	2371956
LCU.2RBY.CHR1	2380941
LCU.2RBY.CHR1	2381053
LCU.2RBY.CHR1	2381092
LCU.2RBY.CHR1	2381176
LCU.2RBY.CHR1	2381197
LCU.2RBY.CHR1	2385846
LCU.2RBY.CHR1	2385922
LCU.2RBY.CHR1	2385994
LCU.2RBY.CHR1	2385997
LCU.2RBY.CHR1	2386130
LCU.2RBY.CHR1	2386613
LCU.2RBY.CHR1	2386877
LCU.2RBY.CHR1	2386900
LCU.2RBY.CHR1	2387223
LCU.2RBY.CHR1	2387315
LCU.2RBY.CHR1	2387512
LCU.2RBY.CHR1	2387575
LCU.2RBY.CHR1	2388988
LCU.2RBY.CHR1	2389113
LCU.2RBY.CHR1	2389232
LCU.2RBY.CHR1	2402546
LCU.2RBY.CHR1	2402776
LCU.2RBY.CHR1	2402818
LCU.2RBY.CHR1	2402953
LCU.2RBY.CHR1	2403095
LCU.2RBY.CHR1	2403113
LCU.2RBY.CHR1	2403116
LCU.2RBY.CHR1	2403456
LCU.2RBY.CHR1	2403485
LCU.2RBY.CHR1	2403488
LCU.2RBY.CHR1	2403492
LCU.2RBY.CHR1	2432011
LCU.2RBY.CHR1	2432326
LCU.2RBY.CHR1	2432362
LCU.2RBY.CHR1	2465277
LCU.2RBY.CHR1	2474701
LCU.2RBY.CHR1	2474734
LCU.2RBY.CHR1	2474735
LCU.2RBY.CHR1	2474830
LCU.2RBY.CHR1	2476933
LCU.2RBY.CHR1	2481851
LCU.2RBY.CHR1	2482372
LCU.2RBY.CHR1	2482468
LCU.2RBY.CHR1	2498832
LCU.2RBY.CHR1	2498844
LCU.2RBY.CHR1	2499077
LCU.2RBY.CHR1	2506513
LCU.2RBY.CHR1	2506514
LCU.2RBY.CHR1	2506541
LCU.2RBY.CHR1	2506834
LCU.2RBY.CHR1	2507000
LCU.2RBY.CHR1	2507116
LCU.2RBY.CHR1	2507164
LCU.2RBY.CHR1	2507230
LCU.2RBY.CHR1	2507240
LCU.2RBY.CHR1	2507251
LCU.2RBY.CHR1	2509823
LCU.2RBY.CHR1	2509953
LCU.2RBY.CHR1	2510066
LCU.2RBY.CHR1	2510149
LCU.2RBY.CHR1	2510639
LCU.2RBY.CHR1	2510784
LCU.2RBY.CHR1	2511577
LCU.2RBY.CHR1	2511654
LCU.2RBY.CHR1	2511676
LCU.2RBY.CHR1	2589311
LCU.2RBY.CHR1	2589349
LCU.2RBY.CHR1	2589487
LCU.2RBY.CHR1	2591491
LCU.2RBY.CHR1	2591596
LCU.2RBY.CHR1	2591879
LCU.2RBY.CHR1	2592128
LCU.2RBY.CHR1	2592285
LCU.2RBY.CHR1	2592386
LCU.2RBY.CHR1	2592632
LCU.2RBY.CHR1	2592649
LCU.2RBY.CHR1	2592973
LCU.2RBY.CHR1	2592976
LCU.2RBY.CHR1	2604398
LCU.2RBY.CHR1	2604478
LCU.2RBY.CHR1	2608906
LCU.2RBY.CHR1	2616555
LCU.2RBY.CHR1	2885178
LCU.2RBY.CHR1	2889168
LCU.2RBY.CHR1	2963797
LCU.2RBY.CHR1	3232262
LCU.2RBY.CHR1	3232424
LCU.2RBY.CHR1	3235638
LCU.2RBY.CHR1	4023428
LCU.2RBY.CHR1	4070491
LCU.2RBY.CHR1	4070510
LCU.2RBY.CHR1	4262920
LCU.2RBY.CHR1	4398056
LCU.2RBY.CHR1	4398113
LCU.2RBY.CHR1	4467316
LCU.2RBY.CHR1	4764524
LCU.2RBY.CHR1	4765189
LCU.2RBY.CHR1	5338795
LCU.2RBY.CHR1	5901217
LCU.2RBY.CHR1	5901582
LCU.2RBY.CHR1	5902468
LCU.2RBY.CHR1	5904661
LCU.2RBY.CHR1	5904943
LCU.2RBY.CHR1	5916293
LCU.2RBY.CHR1	6474412
LCU.2RBY.CHR1	7215931
LCU.2RBY.CHR1	7216567
LCU.2RBY.CHR1	7216653
LCU.2RBY.CHR1	7216782
LCU.2RBY.CHR1	7217077
LCU.2RBY.CHR1	7217183
LCU.2RBY.CHR1	8572073
LCU.2RBY.CHR1	8575336
LCU.2RBY.CHR1	8576589
LCU.2RBY.CHR1	8576608
LCU.2RBY.CHR1	8576908
LCU.2RBY.CHR1	8582565
LCU.2RBY.CHR1	8582599
LCU.2RBY.CHR1	9168349
LCU.2RBY.CHR1	9168351
LCU.2RBY.CHR1	9168506
LCU.2RBY.CHR1	9168512
LCU.2RBY.CHR1	9168522
LCU.2RBY.CHR1	9168668
LCU.2RBY.CHR1	9168679
LCU.2RBY.CHR1	9400438
LCU.2RBY.CHR1	9400440
LCU.2RBY.CHR1	9436241
LCU.2RBY.CHR1	9533241
LCU.2RBY.CHR1	9533244
LCU.2RBY.CHR1	9533362
LCU.2RBY.CHR1	9537457
LCU.2RBY.CHR1	9537606
LCU.2RBY.CHR1	9537635
LCU.2RBY.CHR1	9537834
LCU.2RBY.CHR1	9537978
LCU.2RBY.CHR1	9541190
LCU.2RBY.CHR1	9541240
LCU.2RBY.CHR1	9541251
LCU.2RBY.CHR1	9541321
LCU.2RBY.CHR1	9541341
LCU.2RBY.CHR1	9545233
LCU.2RBY.CHR1	9545496
LCU.2RBY.CHR1	9545517
LCU.2RBY.CHR1	9704257
LCU.2RBY.CHR1	9704304
LCU.2RBY.CHR1	9704441
LCU.2RBY.CHR1	9706711
LCU.2RBY.CHR1	9707317
LCU.2RBY.CHR1	9707828
LCU.2RBY.CHR1	9710341
LCU.2RBY.CHR1	9710749
LCU.2RBY.CHR1	9712613
LCU.2RBY.CHR1	9877684
LCU.2RBY.CHR1	10007111
LCU.2RBY.CHR1	10007232
LCU.2RBY.CHR1	10007721
LCU.2RBY.CHR1	10007733
LCU.2RBY.CHR1	10008538
LCU.2RBY.CHR1	10008685
LCU.2RBY.CHR1	10008691
LCU.2RBY.CHR1	11172659
LCU.2RBY.CHR1	11172675
LCU.2RBY.CHR1	11174147
LCU.2RBY.CHR1	11174368
LCU.2RBY.CHR1	11175154
LCU.2RBY.CHR1	11177265
LCU.2RBY.CHR1	13553736
LCU.2RBY.CHR1	13618359
LCU.2RBY.CHR1	13622118
LCU.2RBY.CHR1	13623102
LCU.2RBY.CHR1	13623126
LCU.2RBY.CHR1	13623184
LCU.2RBY.CHR1	13623229
LCU.2RBY.CHR1	13787985
LCU.2RBY.CHR1	13798081
LCU.2RBY.CHR1	13804632
LCU.2RBY.CHR1	13805765
LCU.2RBY.CHR1	13812198
LCU.2RBY.CHR1	16344057
LCU.2RBY.CHR1	16344205
LCU.2RBY.CHR1	16770268
LCU.2RBY.CHR1	16770277
LCU.2RBY.CHR1	16770278
LCU.2RBY.CHR1	16770307
LCU.2RBY.CHR1	16770349
LCU.2RBY.CHR1	16770357
LCU.2RBY.CHR1	16770405
LCU.2RBY.CHR1	16770420
LCU.2RBY.CHR1	16770423
LCU.2RBY.CHR1	16770899
LCU.2RBY.CHR1	17168617
LCU.2RBY.CHR1	18286613
LCU.2RBY.CHR1	18676499
LCU.2RBY.CHR1	18676928
LCU.2RBY.CHR1	18677096
LCU.2RBY.CHR1	18677097
LCU.2RBY.CHR1	18677685
LCU.2RBY.CHR1	18677686
LCU.2RBY.CHR1	18677723
LCU.2RBY.CHR1	18679213
LCU.2RBY.CHR1	18684454
LCU.2RBY.CHR1	18703438
LCU.2RBY.CHR1	18716805
LCU.2RBY.CHR1	18717166
LCU.2RBY.CHR1	18717251
LCU.2RBY.CHR1	19382598
LCU.2RBY.CHR1	19382703
LCU.2RBY.CHR1	19472177
LCU.2RBY.CHR1	19843271
LCU.2RBY.CHR1	19994531
LCU.2RBY.CHR1	19994588
LCU.2RBY.CHR1	19994616
LCU.2RBY.CHR1	19994679
LCU.2RBY.CHR1	19994693
LCU.2RBY.CHR1	19994720
LCU.2RBY.CHR1	19994750
LCU.2RBY.CHR1	19994801
LCU.2RBY.CHR1	20012764
LCU.2RBY.CHR1	20013135
LCU.2RBY.CHR1	20013365
LCU.2RBY.CHR1	20013521
LCU.2RBY.CHR1	20013554
LCU.2RBY.CHR1	20013590
LCU.2RBY.CHR1	20013791
LCU.2RBY.CHR1	20013806
LCU.2RBY.CHR1	20013836
LCU.2RBY.CHR1	20833175
LCU.2RBY.CHR1	21101701
LCU.2RBY.CHR1	21102433
LCU.2RBY.CHR1	21102552
LCU.2RBY.CHR1	21102812
LCU.2RBY.CHR1	21103412
LCU.2RBY.CHR1	21103528
LCU.2RBY.CHR1	21103845
LCU.2RBY.CHR1	21105394
LCU.2RBY.CHR1	21105507
LCU.2RBY.CHR1	21105771
LCU.2RBY.CHR1	21108712
LCU.2RBY.CHR1	21225883
LCU.2RBY.CHR1	21226075
LCU.2RBY.CHR1	21232540
LCU.2RBY.CHR1	21232646
LCU.2RBY.CHR1	21232733
LCU.2RBY.CHR1	21232777
LCU.2RBY.CHR1	21676723
LCU.2RBY.CHR1	21676888
LCU.2RBY.CHR1	21678002
LCU.2RBY.CHR1	21727588
LCU.2RBY.CHR1	21727654
LCU.2RBY.CHR1	21727693
LCU.2RBY.CHR1	22302463
LCU.2RBY.CHR1	22508658
LCU.2RBY.CHR1	22619007
LCU.2RBY.CHR1	22619453
LCU.2RBY.CHR1	22619874
LCU.2RBY.CHR1	22622227
LCU.2RBY.CHR1	22622411
LCU.2RBY.CHR1	22622424
LCU.2RBY.CHR1	22868430
LCU.2RBY.CHR1	22868521
LCU.2RBY.CHR1	22966311
LCU.2RBY.CHR1	22967135
LCU.2RBY.CHR1	22968047
LCU.2RBY.CHR1	22969701
LCU.2RBY.CHR1	23177972
LCU.2RBY.CHR1	23179218
LCU.2RBY.CHR1	23179267
LCU.2RBY.CHR1	23179324
LCU.2RBY.CHR1	23179338
LCU.2RBY.CHR1	23371497
LCU.2RBY.CHR1	23444667
LCU.2RBY.CHR1	23445208
LCU.2RBY.CHR1	23455054
LCU.2RBY.CHR1	23455122
LCU.2RBY.CHR1	23455144
LCU.2RBY.CHR1	23587900
LCU.2RBY.CHR1	23587921
LCU.2RBY.CHR1	23597086
LCU.2RBY.CHR1	23712281
LCU.2RBY.CHR1	23712317
LCU.2RBY.CHR1	23714128
LCU.2RBY.CHR1	24098593
LCU.2RBY.CHR1	24099360
LCU.2RBY.CHR1	24099528
LCU.2RBY.CHR1	24099624
LCU.2RBY.CHR1	24100264
LCU.2RBY.CHR1	24182137
LCU.2RBY.CHR1	24182309
LCU.2RBY.CHR1	24259553
LCU.2RBY.CHR1	24260022
LCU.2RBY.CHR1	26246962
LCU.2RBY.CHR1	26248380
LCU.2RBY.CHR1	26254795
LCU.2RBY.CHR1	26254804
LCU.2RBY.CHR1	33006864
LCU.2RBY.CHR1	34511327
LCU.2RBY.CHR1	34511330
LCU.2RBY.CHR1	34511336
LCU.2RBY.CHR1	34511349
LCU.2RBY.CHR1	34511403
LCU.2RBY.CHR1	34511474
LCU.2RBY.CHR1	34511479
LCU.2RBY.CHR1	34511483
LCU.2RBY.CHR1	35452057
LCU.2RBY.CHR1	35530489
LCU.2RBY.CHR1	37786944
LCU.2RBY.CHR1	37963975
LCU.2RBY.CHR1	37966709
LCU.2RBY.CHR1	39362427
LCU.2RBY.CHR1	39362482
LCU.2RBY.CHR1	39363488
LCU.2RBY.CHR1	39787146
LCU.2RBY.CHR1	42442895
LCU.2RBY.CHR1	42442988
LCU.2RBY.CHR1	42443548
LCU.2RBY.CHR1	42444823
LCU.2RBY.CHR1	42445267
LCU.2RBY.CHR1	42445348
LCU.2RBY.CHR1	42558429
LCU.2RBY.CHR1	43131364
LCU.2RBY.CHR1	43131411
LCU.2RBY.CHR1	43131438
LCU.2RBY.CHR1	44178050
LCU.2RBY.CHR1	44179494
LCU.2RBY.CHR1	44180007
LCU.2RBY.CHR1	47058925
LCU.2RBY.CHR1	50240711
LCU.2RBY.CHR1	50240739
LCU.2RBY.CHR1	50240936
LCU.2RBY.CHR1	50988832
LCU.2RBY.CHR1	51167840
LCU.2RBY.CHR1	51167916
LCU.2RBY.CHR1	51824579
LCU.2RBY.CHR1	51824659
LCU.2RBY.CHR1	51825400
LCU.2RBY.CHR1	51827336
LCU.2RBY.CHR1	51828117
LCU.2RBY.CHR1	51828118
LCU.2RBY.CHR1	51829041
LCU.2RBY.CHR1	51832701
LCU.2RBY.CHR1	52033115
LCU.2RBY.CHR1	52228467
LCU.2RBY.CHR1	52234904
LCU.2RBY.CHR1	52249887
LCU.2RBY.CHR1	56281328
LCU.2RBY.CHR1	57330514
LCU.2RBY.CHR1	57348972
LCU.2RBY.CHR1	57351574
LCU.2RBY.CHR1	57501236
LCU.2RBY.CHR1	57621722
LCU.2RBY.CHR1	58293693
LCU.2RBY.CHR1	58909746
LCU.2RBY.CHR1	59236595
LCU.2RBY.CHR1	59386612
LCU.2RBY.CHR1	62398343
LCU.2RBY.CHR1	63488645
LCU.2RBY.CHR1	63488761
LCU.2RBY.CHR1	63488763
LCU.2RBY.CHR1	63488786
LCU.2RBY.CHR1	63489461
LCU.2RBY.CHR1	63489483
LCU.2RBY.CHR1	65009883
LCU.2RBY.CHR1	79910153
LCU.2RBY.CHR1	101972152
LCU.2RBY.CHR1	121783921
LCU.2RBY.CHR1	135974991
LCU.2RBY.CHR1	135974996
LCU.2RBY.CHR1	149669228
LCU.2RBY.CHR1	149669230
LCU.2RBY.CHR1	149669235
LCU.2RBY.CHR1	149669243
LCU.2RBY.CHR1	154555600
LCU.2RBY.CHR1	154641961
LCU.2RBY.CHR1	154738573
LCU.2RBY.CHR1	154739212
LCU.2RBY.CHR1	156002971
LCU.2RBY.CHR1	157038096
LCU.2RBY.CHR1	157038674
LCU.2RBY.CHR1	157038698
LCU.2RBY.CHR1	157038768
LCU.2RBY.CHR1	157038893
LCU.2RBY.CHR1	157039393
LCU.2RBY.CHR1	157040078
LCU.2RBY.CHR1	160208564
LCU.2RBY.CHR1	164923199
LCU.2RBY.CHR1	164923222
LCU.2RBY.CHR1	164923244
LCU.2RBY.CHR1	164924190
LCU.2RBY.CHR1	164924242
LCU.2RBY.CHR1	164924843
LCU.2RBY.CHR1	164924978
LCU.2RBY.CHR1	178464234
LCU.2RBY.CHR1	178466135
LCU.2RBY.CHR1	179573873
LCU.2RBY.CHR1	179573874
LCU.2RBY.CHR1	179573875
LCU.2RBY.CHR1	181116557
LCU.2RBY.CHR1	181973563
LCU.2RBY.CHR1	183968314
LCU.2RBY.CHR1	183970276
LCU.2RBY.CHR1	191599114
LCU.2RBY.CHR1	192460164
LCU.2RBY.CHR1	194351442
LCU.2RBY.CHR1	194765539
LCU.2RBY.CHR1	202104081
LCU.2RBY.CHR1	202104095
LCU.2RBY.CHR1	213217531
LCU.2RBY.CHR1	213688090
LCU.2RBY.CHR1	213688414
LCU.2RBY.CHR1	213688838
LCU.2RBY.CHR1	213689960
LCU.2RBY.CHR1	223303002
LCU.2RBY.CHR1	223303018
LCU.2RBY.CHR1	223303019
LCU.2RBY.CHR1	224757519
LCU.2RBY.CHR1	234226566
LCU.2RBY.CHR1	234227157
LCU.2RBY.CHR1	240880076
LCU.2RBY.CHR1	247136112
LCU.2RBY.CHR1	252235762
LCU.2RBY.CHR1	265423496
LCU.2RBY.CHR1	269007992
LCU.2RBY.CHR1	272407598
LCU.2RBY.CHR1	275412889
LCU.2RBY.CHR1	275413008
LCU.2RBY.CHR1	275416981
LCU.2RBY.CHR1	280571297
LCU.2RBY.CHR1	284269019
LCU.2RBY.CHR1	284269169
LCU.2RBY.CHR1	284269438
LCU.2RBY.CHR1	284269465
LCU.2RBY.CHR1	289423099
LCU.2RBY.CHR1	292267909
LCU.2RBY.CHR1	292912549
LCU.2RBY.CHR1	292916286
LCU.2RBY.CHR1	292916469
LCU.2RBY.CHR1	292916565
LCU.2RBY.CHR1	292917935
LCU.2RBY.CHR1	292918147
LCU.2RBY.CHR1	292918252
LCU.2RBY.CHR1	296044054
LCU.2RBY.CHR1	296046612
LCU.2RBY.CHR1	296046957
LCU.2RBY.CHR1	296047018
LCU.2RBY.CHR1	296051850
LCU.2RBY.CHR1	296052460
LCU.2RBY.CHR1	296052932
LCU.2RBY.CHR1	296052988
LCU.2RBY.CHR1	296188383
LCU.2RBY.CHR1	296269579
LCU.2RBY.CHR1	296269618
LCU.2RBY.CHR1	296269711
LCU.2RBY.CHR1	296270187
LCU.2RBY.CHR1	296270205
LCU.2RBY.CHR1	296270256
LCU.2RBY.CHR1	296270556
LCU.2RBY.CHR1	296270715
LCU.2RBY.CHR1	298228480
LCU.2RBY.CHR1	298228784
LCU.2RBY.CHR1	298321997
LCU.2RBY.CHR1	299256288
LCU.2RBY.CHR1	299577772
LCU.2RBY.CHR1	301340363
LCU.2RBY.CHR1	301340443
LCU.2RBY.CHR1	301340736
LCU.2RBY.CHR1	301340822
LCU.2RBY.CHR1	301341388
LCU.2RBY.CHR1	301674826
LCU.2RBY.CHR1	301680219
LCU.2RBY.CHR1	301680344
LCU.2RBY.CHR1	302067320
LCU.2RBY.CHR1	302067378
LCU.2RBY.CHR1	302475798
LCU.2RBY.CHR1	302477112
LCU.2RBY.CHR1	302477318
LCU.2RBY.CHR1	302477358
LCU.2RBY.CHR1	302477359
LCU.2RBY.CHR1	302608458
LCU.2RBY.CHR1	302608504
LCU.2RBY.CHR1	302608519
LCU.2RBY.CHR1	302608558
LCU.2RBY.CHR1	302608559
LCU.2RBY.CHR1	302608570
LCU.2RBY.CHR1	302608598
LCU.2RBY.CHR1	302608602
LCU.2RBY.CHR1	302608620
LCU.2RBY.CHR1	302609368
LCU.2RBY.CHR1	302609394
LCU.2RBY.CHR1	302609405
LCU.2RBY.CHR1	302609595
LCU.2RBY.CHR1	302612304
LCU.2RBY.CHR1	302612390
LCU.2RBY.CHR1	302612394
LCU.2RBY.CHR1	302612416
LCU.2RBY.CHR1	302612428
LCU.2RBY.CHR1	302612498
LCU.2RBY.CHR1	304390111
LCU.2RBY.CHR1	304393219
LCU.2RBY.CHR1	304393247
LCU.2RBY.CHR1	304393268
LCU.2RBY.CHR1	304393660
LCU.2RBY.CHR1	304393855
LCU.2RBY.CHR1	304393858
LCU.2RBY.CHR1	304394014
LCU.2RBY.CHR1	304394032
LCU.2RBY.CHR1	304394110
LCU.2RBY.CHR1	304394664
LCU.2RBY.CHR1	304394666
LCU.2RBY.CHR1	304459892
LCU.2RBY.CHR1	305238306
LCU.2RBY.CHR1	305239073
LCU.2RBY.CHR1	305239097
LCU.2RBY.CHR1	305262855
LCU.2RBY.CHR1	305396432
LCU.2RBY.CHR1	305396489
LCU.2RBY.CHR1	306526801
LCU.2RBY.CHR1	306526804
LCU.2RBY.CHR1	306540152
LCU.2RBY.CHR1	306546555
LCU.2RBY.CHR1	306548090
LCU.2RBY.CHR1	307875157
LCU.2RBY.CHR1	307876068
LCU.2RBY.CHR1	308380326
LCU.2RBY.CHR1	308467964
LCU.2RBY.CHR1	308469559
LCU.2RBY.CHR1	308477924
LCU.2RBY.CHR1	308722831
LCU.2RBY.CHR1	308786947
LCU.2RBY.CHR1	308790646
LCU.2RBY.CHR1	308791009
LCU.2RBY.CHR1	308839040
LCU.2RBY.CHR1	308850878
LCU.2RBY.CHR1	308851466
LCU.2RBY.CHR1	308851708
LCU.2RBY.CHR1	308851727
LCU.2RBY.CHR1	308851958
LCU.2RBY.CHR1	309384383
LCU.2RBY.CHR1	309384759
LCU.2RBY.CHR1	309384762
LCU.2RBY.CHR1	309384861
LCU.2RBY.CHR1	309385780
LCU.2RBY.CHR1	309385867
LCU.2RBY.CHR1	309386032
LCU.2RBY.CHR1	309386454
LCU.2RBY.CHR1	309386590
LCU.2RBY.CHR1	309386641
LCU.2RBY.CHR1	309387802
LCU.2RBY.CHR1	309387913
LCU.2RBY.CHR1	309388116
LCU.2RBY.CHR1	309388753
LCU.2RBY.CHR1	309388774
LCU.2RBY.CHR1	309389636
LCU.2RBY.CHR1	309515562
LCU.2RBY.CHR1	309711333
LCU.2RBY.CHR1	309967939
LCU.2RBY.CHR1	309967984
LCU.2RBY.CHR1	310020172
LCU.2RBY.CHR1	310020209
LCU.2RBY.CHR1	310020210
LCU.2RBY.CHR1	310020269
LCU.2RBY.CHR1	310020345
LCU.2RBY.CHR1	310020456
LCU.2RBY.CHR1	310020981
LCU.2RBY.CHR1	310021239
LCU.2RBY.CHR1	310021837
LCU.2RBY.CHR1	310021921
LCU.2RBY.CHR1	310022225
LCU.2RBY.CHR1	310592289
LCU.2RBY.CHR1	310592533
LCU.2RBY.CHR1	310965683
LCU.2RBY.CHR1	310965860
LCU.2RBY.CHR1	310965871
LCU.2RBY.CHR1	310965874
LCU.2RBY.CHR1	310965877
LCU.2RBY.CHR1	310966464
LCU.2RBY.CHR1	310966784
LCU.2RBY.CHR1	310967672
LCU.2RBY.CHR1	310971377
LCU.2RBY.CHR1	310972064
LCU.2RBY.CHR1	311065391
LCU.2RBY.CHR1	311260078
LCU.2RBY.CHR1	311260706
LCU.2RBY.CHR1	311260733
LCU.2RBY.CHR1	311260833
LCU.2RBY.CHR1	311263827
LCU.2RBY.CHR1	311268439
LCU.2RBY.CHR1	313367710
LCU.2RBY.CHR1	313367716
LCU.2RBY.CHR1	313367719
LCU.2RBY.CHR1	313367743
LCU.2RBY.CHR1	313367764
LCU.2RBY.CHR1	313367765
LCU.2RBY.CHR1	313367771
LCU.2RBY.CHR1	313367823
LCU.2RBY.CHR1	313367838
LCU.2RBY.CHR1	313367839
LCU.2RBY.CHR1	313732549
LCU.2RBY.CHR1	313746845
LCU.2RBY.CHR1	313747455
LCU.2RBY.CHR1	313750014
LCU.2RBY.CHR1	314380708
LCU.2RBY.CHR1	314380713
LCU.2RBY.CHR1	315941967
LCU.2RBY.CHR1	317352371
LCU.2RBY.CHR1	317352404
LCU.2RBY.CHR1	317355093
LCU.2RBY.CHR1	317355577
LCU.2RBY.CHR1	317362103
LCU.2RBY.CHR1	318301837
LCU.2RBY.CHR1	318302551
LCU.2RBY.CHR1	318302769
LCU.2RBY.CHR1	318302775
LCU.2RBY.CHR1	318652311
LCU.2RBY.CHR1	318652313
LCU.2RBY.CHR1	319615735
LCU.2RBY.CHR1	319677825
LCU.2RBY.CHR1	319699387
LCU.2RBY.CHR1	319700347
LCU.2RBY.CHR1	319700838
LCU.2RBY.CHR1	319700840
LCU.2RBY.CHR1	319700912
LCU.2RBY.CHR1	319701671
LCU.2RBY.CHR1	319701759
LCU.2RBY.CHR1	319911565
LCU.2RBY.CHR1	321157082
LCU.2RBY.CHR1	321157337
LCU.2RBY.CHR1	321706518
LCU.2RBY.CHR1	321730598
LCU.2RBY.CHR1	321731774
LCU.2RBY.CHR1	322717553
LCU.2RBY.CHR1	322717568
LCU.2RBY.CHR1	322877467
LCU.2RBY.CHR1	323013854
LCU.2RBY.CHR1	323013860
LCU.2RBY.CHR1	323013914
LCU.2RBY.CHR1	323014193
LCU.2RBY.CHR1	323014247
LCU.2RBY.CHR1	323014427
LCU.2RBY.CHR1	324678110
LCU.2RBY.CHR1	325619123
LCU.2RBY.CHR1	325619652
LCU.2RBY.CHR1	326112319
LCU.2RBY.CHR1	327223613
LCU.2RBY.CHR1	327224496
LCU.2RBY.CHR1	327224506
LCU.2RBY.CHR1	327224536
LCU.2RBY.CHR1	327224705
LCU.2RBY.CHR1	327224726
LCU.2RBY.CHR1	327224871
LCU.2RBY.CHR1	327224890
LCU.2RBY.CHR1	327225486
LCU.2RBY.CHR1	327226367
LCU.2RBY.CHR1	327314433
LCU.2RBY.CHR1	327314563
LCU.2RBY.CHR1	327992789
LCU.2RBY.CHR1	328001759
LCU.2RBY.CHR1	328001774
LCU.2RBY.CHR1	329432636
LCU.2RBY.CHR1	329432640
LCU.2RBY.CHR1	329905884
LCU.2RBY.CHR1	329905899
LCU.2RBY.CHR1	329905925
LCU.2RBY.CHR1	329906353
LCU.2RBY.CHR1	329906767
LCU.2RBY.CHR1	329907371
LCU.2RBY.CHR1	329907377
LCU.2RBY.CHR1	329907422
LCU.2RBY.CHR1	329907449
LCU.2RBY.CHR1	329907506
LCU.2RBY.CHR1	329907555
LCU.2RBY.CHR1	329907606
LCU.2RBY.CHR1	329987840
LCU.2RBY.CHR1	329988167
LCU.2RBY.CHR1	329988170
LCU.2RBY.CHR1	329988254
LCU.2RBY.CHR1	329988288
LCU.2RBY.CHR1	329988323
LCU.2RBY.CHR1	329989582
LCU.2RBY.CHR1	329989633
LCU.2RBY.CHR1	329990720
LCU.2RBY.CHR1	329990759
LCU.2RBY.CHR1	329991798
LCU.2RBY.CHR1	329991824
LCU.2RBY.CHR1	329992048
LCU.2RBY.CHR1	329992108
LCU.2RBY.CHR1	329992800
LCU.2RBY.CHR1	329993575
LCU.2RBY.CHR1	329993589
LCU.2RBY.CHR1	329993726
LCU.2RBY.CHR1	329993996
LCU.2RBY.CHR1	329994023
LCU.2RBY.CHR1	329994030
LCU.2RBY.CHR1	329994128
LCU.2RBY.CHR1	329994170
LCU.2RBY.CHR1	329994374
LCU.2RBY.CHR1	329994535
LCU.2RBY.CHR1	329994538
LCU.2RBY.CHR1	329995204
LCU.2RBY.CHR1	329995795
LCU.2RBY.CHR1	329995905
LCU.2RBY.CHR1	329996984
LCU.2RBY.CHR1	329996985
LCU.2RBY.CHR1	329997007
LCU.2RBY.CHR1	329997372
LCU.2RBY.CHR1	330993812
LCU.2RBY.CHR1	330994333
LCU.2RBY.CHR1	331609132
LCU.2RBY.CHR1	331610272
LCU.2RBY.CHR1	331610473
LCU.2RBY.CHR1	331610614
LCU.2RBY.CHR1	331857771
LCU.2RBY.CHR1	331857961
LCU.2RBY.CHR1	332766136
LCU.2RBY.CHR1	332768851
LCU.2RBY.CHR1	333291257
LCU.2RBY.CHR1	333291333
LCU.2RBY.CHR1	334560596
LCU.2RBY.CHR1	335820189
LCU.2RBY.CHR1	335911082
LCU.2RBY.CHR1	336859129
LCU.2RBY.CHR1	336859311
LCU.2RBY.CHR1	336859360
LCU.2RBY.CHR1	336859378
LCU.2RBY.CHR1	336859393
LCU.2RBY.CHR1	336860970
LCU.2RBY.CHR1	336860996
LCU.2RBY.CHR1	337191968
LCU.2RBY.CHR1	337193110
LCU.2RBY.CHR1	337193386
LCU.2RBY.CHR1	337193431
LCU.2RBY.CHR1	337193521
LCU.2RBY.CHR1	337474808
LCU.2RBY.CHR1	337474812
LCU.2RBY.CHR1	337474836
LCU.2RBY.CHR1	337475147
LCU.2RBY.CHR1	337476175
LCU.2RBY.CHR1	337477021
LCU.2RBY.CHR1	337871943
LCU.2RBY.CHR1	337872517
LCU.2RBY.CHR1	337872523
LCU.2RBY.CHR1	337872683
LCU.2RBY.CHR1	337872913
LCU.2RBY.CHR1	337872938
LCU.2RBY.CHR1	337873786
LCU.2RBY.CHR1	337873930
LCU.2RBY.CHR1	337880024
LCU.2RBY.CHR1	337880265
LCU.2RBY.CHR1	337880423
LCU.2RBY.CHR1	337880429
LCU.2RBY.CHR1	337880439
LCU.2RBY.CHR1	337882267
LCU.2RBY.CHR1	338015397
LCU.2RBY.CHR1	338015514
LCU.2RBY.CHR1	338016457
LCU.2RBY.CHR1	338016754
LCU.2RBY.CHR1	338026284
LCU.2RBY.CHR1	338030272
LCU.2RBY.CHR1	338034333
LCU.2RBY.CHR1	338034353
LCU.2RBY.CHR1	338035713
LCU.2RBY.CHR1	338038629
LCU.2RBY.CHR1	338042271
LCU.2RBY.CHR1	338190346
LCU.2RBY.CHR1	338190794
LCU.2RBY.CHR1	338190806
LCU.2RBY.CHR1	338190836
LCU.2RBY.CHR1	338190969
LCU.2RBY.CHR1	338191163
LCU.2RBY.CHR1	338191501
LCU.2RBY.CHR1	338191731
LCU.2RBY.CHR1	338191743
LCU.2RBY.CHR1	338191749
LCU.2RBY.CHR1	338191750
LCU.2RBY.CHR1	338192932
LCU.2RBY.CHR1	338565404
LCU.2RBY.CHR1	338565579
LCU.2RBY.CHR1	338566396
LCU.2RBY.CHR1	338567525
LCU.2RBY.CHR1	338567560
LCU.2RBY.CHR1	338567574
LCU.2RBY.CHR1	338567646
LCU.2RBY.CHR1	338567649
LCU.2RBY.CHR1	338567794
LCU.2RBY.CHR1	338570420
LCU.2RBY.CHR1	338571635
LCU.2RBY.CHR1	338571684
LCU.2RBY.CHR1	338578805
LCU.2RBY.CHR1	338578808
LCU.2RBY.CHR1	338762365
LCU.2RBY.CHR1	338763152
LCU.2RBY.CHR1	339018849
LCU.2RBY.CHR1	339019116
LCU.2RBY.CHR1	339019267
LCU.2RBY.CHR1	339021183
LCU.2RBY.CHR1	339023347
LCU.2RBY.CHR1	339132233
LCU.2RBY.CHR1	339183804
LCU.2RBY.CHR1	339186057
LCU.2RBY.CHR1	339188903
LCU.2RBY.CHR1	339285642
LCU.2RBY.CHR1	339286639
LCU.2RBY.CHR1	339287606
LCU.2RBY.CHR1	339314319
LCU.2RBY.CHR1	339316634
LCU.2RBY.CHR1	339323273
LCU.2RBY.CHR1	339323607
LCU.2RBY.CHR1	339324282
LCU.2RBY.CHR1	339324313
LCU.2RBY.CHR1	339325070
LCU.2RBY.CHR1	339325191
LCU.2RBY.CHR1	339480281
LCU.2RBY.CHR1	339480948
LCU.2RBY.CHR1	339481407
LCU.2RBY.CHR1	339482680
LCU.2RBY.CHR1	339482829
LCU.2RBY.CHR1	339690709
LCU.2RBY.CHR1	339690813
LCU.2RBY.CHR1	339690815
LCU.2RBY.CHR1	339690816
LCU.2RBY.CHR1	339690906
LCU.2RBY.CHR1	339690907
LCU.2RBY.CHR1	339691047
LCU.2RBY.CHR1	339691166
LCU.2RBY.CHR1	339691192
LCU.2RBY.CHR1	339691233
LCU.2RBY.CHR1	339691288
LCU.2RBY.CHR1	339917217
LCU.2RBY.CHR1	339917372
LCU.2RBY.CHR1	339917412
LCU.2RBY.CHR1	339917850
LCU.2RBY.CHR1	339917922
LCU.2RBY.CHR1	339918585
LCU.2RBY.CHR1	340060497
LCU.2RBY.CHR1	340060509
LCU.2RBY.CHR1	340354632
LCU.2RBY.CHR1	340355902
LCU.2RBY.CHR1	340355939
LCU.2RBY.CHR1	340444666
LCU.2RBY.CHR1	341135977
LCU.2RBY.CHR1	341136127
LCU.2RBY.CHR1	341136196
LCU.2RBY.CHR1	341137076
LCU.2RBY.CHR1	341138008
LCU.2RBY.CHR1	341138041
LCU.2RBY.CHR1	341138086
LCU.2RBY.CHR1	341138089
LCU.2RBY.CHR1	341138090
LCU.2RBY.CHR1	341182760
LCU.2RBY.CHR1	341182813
LCU.2RBY.CHR1	341182883
LCU.2RBY.CHR1	341182924
LCU.2RBY.CHR1	341997084
LCU.2RBY.CHR1	341997168
LCU.2RBY.CHR1	341997752
LCU.2RBY.CHR1	341997834
LCU.2RBY.CHR1	342131142
LCU.2RBY.CHR1	342595494
LCU.2RBY.CHR1	342595504
LCU.2RBY.CHR1	342595505
LCU.2RBY.CHR1	342724499
LCU.2RBY.CHR1	342724523
LCU.2RBY.CHR1	342980393
LCU.2RBY.CHR1	342980396
LCU.2RBY.CHR1	342980415
LCU.2RBY.CHR1	342980417
LCU.2RBY.CHR1	342980636
LCU.2RBY.CHR1	342980678
LCU.2RBY.CHR1	343030660
LCU.2RBY.CHR1	343030679
LCU.2RBY.CHR1	343030687
LCU.2RBY.CHR1	343030708
LCU.2RBY.CHR1	343433069
LCU.2RBY.CHR1	344278069
LCU.2RBY.CHR1	344278155
LCU.2RBY.CHR1	344278610
LCU.2RBY.CHR1	344489697
LCU.2RBY.CHR1	345058403
LCU.2RBY.CHR1	345060957
LCU.2RBY.CHR1	345063062
LCU.2RBY.CHR1	345063072
LCU.2RBY.CHR1	345063073
LCU.2RBY.CHR1	345063104
LCU.2RBY.CHR1	345063106
LCU.2RBY.CHR1	345394323
LCU.2RBY.CHR1	346397299
LCU.2RBY.CHR1	346397388
LCU.2RBY.CHR1	347653948
LCU.2RBY.CHR1	347653950
LCU.2RBY.CHR1	347658151
LCU.2RBY.CHR1	347658332
LCU.2RBY.CHR1	347658443
LCU.2RBY.CHR1	347658575
LCU.2RBY.CHR1	347658770
LCU.2RBY.CHR1	347658780
LCU.2RBY.CHR1	347658812
LCU.2RBY.CHR1	347658818
LCU.2RBY.CHR1	347658953
LCU.2RBY.CHR1	347659484
LCU.2RBY.CHR1	347660582
LCU.2RBY.CHR1	347660624
LCU.2RBY.CHR1	347660741
LCU.2RBY.CHR1	348040581
LCU.2RBY.CHR1	348040620
LCU.2RBY.CHR1	348046069
LCU.2RBY.CHR1	348046373
LCU.2RBY.CHR1	348199636
LCU.2RBY.CHR1	348199655
LCU.2RBY.CHR1	348199745
LCU.2RBY.CHR1	348199892
LCU.2RBY.CHR1	348200279
LCU.2RBY.CHR1	348200285
LCU.2RBY.CHR1	348200301
LCU.2RBY.CHR1	348200436
LCU.2RBY.CHR1	348200819
LCU.2RBY.CHR1	348200822
LCU.2RBY.CHR1	348200834
LCU.2RBY.CHR1	348200900
LCU.2RBY.CHR1	348201020
LCU.2RBY.CHR1	348201119
LCU.2RBY.CHR1	348201737
LCU.2RBY.CHR1	348606415
LCU.2RBY.CHR1	348606451
LCU.2RBY.CHR1	348611179
LCU.2RBY.CHR1	348615582
LCU.2RBY.CHR1	348616033
LCU.2RBY.CHR1	348616117
LCU.2RBY.CHR1	348870335
LCU.2RBY.CHR1	349826391
LCU.2RBY.CHR1	349828080
LCU.2RBY.CHR1	349828960
LCU.2RBY.CHR1	349833908
LCU.2RBY.CHR1	349834239
LCU.2RBY.CHR1	349834763
LCU.2RBY.CHR1	349834894
LCU.2RBY.CHR1	349835874
LCU.2RBY.CHR1	350439129
LCU.2RBY.CHR1	350439589
LCU.2RBY.CHR1	350984613
LCU.2RBY.CHR1	350984642
LCU.2RBY.CHR1	350984874
LCU.2RBY.CHR1	351660270
LCU.2RBY.CHR1	351662113
LCU.2RBY.CHR1	351662290
LCU.2RBY.CHR1	351662317
LCU.2RBY.CHR1	351662429
LCU.2RBY.CHR1	351662569
LCU.2RBY.CHR1	351662605
LCU.2RBY.CHR1	351662620
LCU.2RBY.CHR1	351662770
LCU.2RBY.CHR1	351662956
LCU.2RBY.CHR1	351662980
LCU.2RBY.CHR1	351662999
LCU.2RBY.CHR1	351663073
LCU.2RBY.CHR1	351663125
LCU.2RBY.CHR1	351663215
LCU.2RBY.CHR1	351663234
LCU.2RBY.CHR1	352348044
LCU.2RBY.CHR1	352348212
LCU.2RBY.CHR1	352348494
LCU.2RBY.CHR1	352348554
LCU.2RBY.CHR1	352348599
LCU.2RBY.CHR1	352348656
LCU.2RBY.CHR1	352348663
LCU.2RBY.CHR1	352348676
LCU.2RBY.CHR1	352348683
LCU.2RBY.CHR1	352348692
LCU.2RBY.CHR1	352348698
LCU.2RBY.CHR1	352348725
LCU.2RBY.CHR1	352348731
LCU.2RBY.CHR1	352348743
LCU.2RBY.CHR1	352348746
LCU.2RBY.CHR1	352348974
LCU.2RBY.CHR1	352348977
LCU.2RBY.CHR1	352349106
LCU.2RBY.CHR1	352349262
LCU.2RBY.CHR1	352349322
LCU.2RBY.CHR1	352350242
LCU.2RBY.CHR1	353127361
LCU.2RBY.CHR1	353127974
LCU.2RBY.CHR1	353128048
LCU.2RBY.CHR1	353129097
LCU.2RBY.CHR1	353129217
LCU.2RBY.CHR1	353129331
LCU.2RBY.CHR1	353129373
LCU.2RBY.CHR1	353129544
LCU.2RBY.CHR1	353226316
LCU.2RBY.CHR1	353226677
LCU.2RBY.CHR1	353227244
LCU.2RBY.CHR1	353227349
LCU.2RBY.CHR1	353227475
LCU.2RBY.CHR1	353227556
LCU.2RBY.CHR1	353227697
LCU.2RBY.CHR1	353405302
LCU.2RBY.CHR1	353527305
LCU.2RBY.CHR1	353527497
LCU.2RBY.CHR1	353527540
LCU.2RBY.CHR1	353527552
LCU.2RBY.CHR1	353527848
LCU.2RBY.CHR1	353527867
LCU.2RBY.CHR1	353527879
LCU.2RBY.CHR1	353527990
LCU.2RBY.CHR1	353528014
LCU.2RBY.CHR1	353528043
LCU.2RBY.CHR1	353528197
LCU.2RBY.CHR1	353528260
LCU.2RBY.CHR1	353528313
LCU.2RBY.CHR1	353528354
LCU.2RBY.CHR1	353528378
LCU.2RBY.CHR1	353528421
LCU.2RBY.CHR1	353528476
LCU.2RBY.CHR1	353734949
LCU.2RBY.CHR1	353735001
LCU.2RBY.CHR1	353736372
LCU.2RBY.CHR1	353738729
LCU.2RBY.CHR1	353738743
LCU.2RBY.CHR1	353738824
LCU.2RBY.CHR1	353738893
LCU.2RBY.CHR1	353738912
LCU.2RBY.CHR1	353738934
LCU.2RBY.CHR1	353883923
LCU.2RBY.CHR1	353883948
LCU.2RBY.CHR1	353883964
LCU.2RBY.CHR1	353884063
LCU.2RBY.CHR1	353884134
LCU.2RBY.CHR1	353885177
LCU.2RBY.CHR1	353885188
LCU.2RBY.CHR1	353885192
LCU.2RBY.CHR1	353885950
LCU.2RBY.CHR1	353886025
LCU.2RBY.CHR1	353886028
LCU.2RBY.CHR1	353886078
LCU.2RBY.CHR1	353926083
LCU.2RBY.CHR1	353926410
LCU.2RBY.CHR1	353927467
LCU.2RBY.CHR1	353928927
LCU.2RBY.CHR1	354179578
LCU.2RBY.CHR1	354179579
LCU.2RBY.CHR1	354179594
LCU.2RBY.CHR1	354179645
LCU.2RBY.CHR1	354179653
LCU.2RBY.CHR1	354179704
LCU.2RBY.CHR1	354179710
LCU.2RBY.CHR1	354179738
LCU.2RBY.CHR1	354179845
LCU.2RBY.CHR1	354179888
LCU.2RBY.CHR1	354186680
LCU.2RBY.CHR1	354521516
LCU.2RBY.CHR1	354522150
LCU.2RBY.CHR1	354522270
LCU.2RBY.CHR1	354523130
LCU.2RBY.CHR1	354523331
LCU.2RBY.CHR1	354523578
LCU.2RBY.CHR1	354523644
LCU.2RBY.CHR1	354523708
LCU.2RBY.CHR1	354868830
LCU.2RBY.CHR1	354868963
LCU.2RBY.CHR1	354869245
LCU.2RBY.CHR1	354869253
LCU.2RBY.CHR1	354869312
LCU.2RBY.CHR1	354869595
LCU.2RBY.CHR1	354869615
LCU.2RBY.CHR1	354869767
LCU.2RBY.CHR1	354869862
LCU.2RBY.CHR1	354869927
LCU.2RBY.CHR1	355261737
LCU.2RBY.CHR1	355265886
LCU.2RBY.CHR1	356050055
LCU.2RBY.CHR1	356050058
LCU.2RBY.CHR1	356050074
LCU.2RBY.CHR1	356050090
LCU.2RBY.CHR1	356050243
LCU.2RBY.CHR1	356052507
LCU.2RBY.CHR1	356052693
LCU.2RBY.CHR1	356158120
LCU.2RBY.CHR1	356158871
LCU.2RBY.CHR1	356158913
LCU.2RBY.CHR1	356158925
LCU.2RBY.CHR1	356382294
LCU.2RBY.CHR1	356382914
LCU.2RBY.CHR1	356383003
LCU.2RBY.CHR1	356385322
LCU.2RBY.CHR1	356385823
LCU.2RBY.CHR1	356626161
LCU.2RBY.CHR1	356626184
LCU.2RBY.CHR1	356627107
LCU.2RBY.CHR1	356627508
LCU.2RBY.CHR1	356627532
LCU.2RBY.CHR1	356627586
LCU.2RBY.CHR1	356627791
LCU.2RBY.CHR1	356627842
LCU.2RBY.CHR1	356627845
LCU.2RBY.CHR1	356627884
LCU.2RBY.CHR1	356628369
LCU.2RBY.CHR1	356631029
LCU.2RBY.CHR1	356631254
LCU.2RBY.CHR1	356633665
LCU.2RBY.CHR1	356693126
LCU.2RBY.CHR1	356693135
LCU.2RBY.CHR1	356883194
LCU.2RBY.CHR1	356900538
LCU.2RBY.CHR1	357096079
LCU.2RBY.CHR1	357096158
LCU.2RBY.CHR1	357096487
LCU.2RBY.CHR1	357097570
LCU.2RBY.CHR1	357097965
LCU.2RBY.CHR1	357450794
LCU.2RBY.CHR1	357724087
LCU.2RBY.CHR1	357724165
LCU.2RBY.CHR1	357725906
LCU.2RBY.CHR1	357726060
LCU.2RBY.CHR1	357734270
LCU.2RBY.CHR1	357734416
LCU.2RBY.CHR1	357734456
LCU.2RBY.CHR1	357735894
LCU.2RBY.CHR1	357736536
LCU.2RBY.CHR1	358205993
LCU.2RBY.CHR1	358206014
LCU.2RBY.CHR1	358206810
LCU.2RBY.CHR1	358212861
LCU.2RBY.CHR1	358213346
LCU.2RBY.CHR1	358456177
LCU.2RBY.CHR1	358463847
LCU.2RBY.CHR1	358464087
LCU.2RBY.CHR1	358465180
LCU.2RBY.CHR1	358465191
LCU.2RBY.CHR1	358499105
LCU.2RBY.CHR1	358499108
LCU.2RBY.CHR1	358500698
LCU.2RBY.CHR1	358852115
LCU.2RBY.CHR1	358852276
LCU.2RBY.CHR1	358853799
LCU.2RBY.CHR1	358853806
LCU.2RBY.CHR1	358974505
LCU.2RBY.CHR1	358974683
LCU.2RBY.CHR1	359017622
LCU.2RBY.CHR1	359381312
LCU.2RBY.CHR1	359381504
LCU.2RBY.CHR1	359381507
LCU.2RBY.CHR1	359383269
LCU.2RBY.CHR1	359387789
LCU.2RBY.CHR1	359388041
LCU.2RBY.CHR1	359388814
LCU.2RBY.CHR1	359391439
LCU.2RBY.CHR1	359391712
LCU.2RBY.CHR1	360070541
LCU.2RBY.CHR1	360070735
LCU.2RBY.CHR1	360070764
LCU.2RBY.CHR1	360071981
LCU.2RBY.CHR1	360072075
LCU.2RBY.CHR1	360075679
LCU.2RBY.CHR1	360075728
LCU.2RBY.CHR1	360079385
LCU.2RBY.CHR1	360079439
LCU.2RBY.CHR1	360081528
LCU.2RBY.CHR1	360081617
LCU.2RBY.CHR1	360083827
LCU.2RBY.CHR1	360085539
LCU.2RBY.CHR1	360086695
LCU.2RBY.CHR1	360086822
LCU.2RBY.CHR1	360434191
LCU.2RBY.CHR1	360500340
LCU.2RBY.CHR1	361039874
LCU.2RBY.CHR1	361041281
LCU.2RBY.CHR1	361346126
LCU.2RBY.CHR1	361346163
LCU.2RBY.CHR1	361575330
LCU.2RBY.CHR1	361576736
LCU.2RBY.CHR1	361580864
LCU.2RBY.CHR1	361581173
LCU.2RBY.CHR1	361631281
LCU.2RBY.CHR1	361634068
LCU.2RBY.CHR1	362060796
LCU.2RBY.CHR1	362064104
LCU.2RBY.CHR1	362382959
LCU.2RBY.CHR1	362383990
LCU.2RBY.CHR1	362384071
LCU.2RBY.CHR1	362761739
LCU.2RBY.CHR1	362761742
LCU.2RBY.CHR1	362761759
LCU.2RBY.CHR1	362761819
LCU.2RBY.CHR1	363397126
LCU.2RBY.CHR1	363397167
LCU.2RBY.CHR1	363399511
LCU.2RBY.CHR1	363400164
LCU.2RBY.CHR1	363400189
LCU.2RBY.CHR1	363400192
LCU.2RBY.CHR1	363400373
LCU.2RBY.CHR1	363400453
LCU.2RBY.CHR1	363400784
LCU.2RBY.CHR1	363400864
LCU.2RBY.CHR1	363449083
LCU.2RBY.CHR1	363450436
LCU.2RBY.CHR1	363451685
LCU.2RBY.CHR1	363638889
LCU.2RBY.CHR1	364027411
LCU.2RBY.CHR1	364470817
LCU.2RBY.CHR1	364470863
LCU.2RBY.CHR1	364471007
LCU.2RBY.CHR1	364767327
LCU.2RBY.CHR1	364767420
LCU.2RBY.CHR1	364767516
LCU.2RBY.CHR1	364767525
LCU.2RBY.CHR1	364951173
LCU.2RBY.CHR1	364953542
LCU.2RBY.CHR1	364953926
LCU.2RBY.CHR1	364954498
LCU.2RBY.CHR1	364955426
LCU.2RBY.CHR1	364957746
LCU.2RBY.CHR1	364957785
LCU.2RBY.CHR1	364960460
LCU.2RBY.CHR1	365257799
LCU.2RBY.CHR1	365259847
LCU.2RBY.CHR1	365279172
LCU.2RBY.CHR1	365279412
LCU.2RBY.CHR1	365279599
LCU.2RBY.CHR1	365279803
LCU.2RBY.CHR1	365279829
LCU.2RBY.CHR1	365279886
LCU.2RBY.CHR1	365279900
LCU.2RBY.CHR1	365334501
LCU.2RBY.CHR1	365339454
LCU.2RBY.CHR1	365339667
LCU.2RBY.CHR1	365339790
LCU.2RBY.CHR1	365340153
LCU.2RBY.CHR1	365340392
LCU.2RBY.CHR1	365670558
LCU.2RBY.CHR1	365670783
LCU.2RBY.CHR1	365670819
LCU.2RBY.CHR1	365670909
LCU.2RBY.CHR1	365672105
[truncated: 50,472 more rows]
