# Supplementary material for: Application of Genomics to Understand Salt Tolerance in Lentil
Source: Genes (Basel). 2021 Feb 25;12(3):332. doi: 10.3390/genes12030332 (PMC7996261; doi:10.3390/genes12030332)
Supplement: Supplementary file 1 [file genes-12-00332-s001.zip › Supplementary files/Table S5.xlsx]

## Sheet: Table S5
	Table S5. Number of variants identified for each chromosome, using two GBS methods
	Chromosomes	GBS method
		tGBS	GBS-t
	CHR1	6659	6682
	CHR2	10783	9125
	CHR3	9288	8916
	CHR4	7613	6574
	CHR5	8180	7875
	CHR6	6842	6223
	CHR7	6984	7076
