# Supplementary material for: Application of Genomics to Understand Salt Tolerance in Lentil
Source: Genes (Basel). 2021 Feb 25;12(3):332. doi: 10.3390/genes12030332 (PMC7996261; doi:10.3390/genes12030332)
Supplement: Supplementary file 1 [file genes-12-00332-s001.zip › Supplementary files/Table S6.xlsx]

## Sheet: Sheet1
	Table S6. The summary statistics of significant marker-trait positions
	Trait	Position	GBS method	p-value	-log10 p-value	Genetic variance (a2a)	Residual variance (a2e)
	Traditional phenotypic scores	Chr2_392560939	tGBS	2.43e-07	6.614	0.205	0.583
		Chr2_392619081	tGBS	1.26e-06	5.9	0.205	0.583
		Chr2_392619090	tGBS	1.14e-06	5.944	0.205	0.583
		Chr2_392619094	tGBS	1.14e-06	5.944	0.205	0.583
		Chr2_392619099	tGBS	1.14e-06	5.944	0.205	0.583
		Chr2_392619165	tGBS	5.64e-07	6.249	0.205	0.583
		Chr2_392690695	tGBS/GBS-t	3.77e-06	5.423	0.205	0.583
		Chr2_392690876	GBS-t	6.36e-07	6.197	0.251	0.423
		Chr2_392692372	GBS-t	4.38e-07	6.359	0.251	0.423
		Chr2_392692397	GBS-t	7e-07	6.155	0.251	0.423
		Chr2_392695004	GBS-t	4.68e-07	6.329	0.251	0.423
		Chr2_392695044	GBS-t	5.05e-07	6.297	0.251	0.423
		Chr2_392695091	GBS-t/tGBS	4.01e-07	6.396	0.251	0.423
		Chr2_392695192	tGBS	7.05e-07	6.152	0.205	0.583
		Chr2_392697101	GBS-t	4.8e-07	6.319	0.251	0.423
		Chr2_392697852	GBS-t	4.24e-08	7.373	0.251	0.423
		Chr2_392697951	GBS-t	1.35e-07	6.868	0.251	0.423
		Chr2_392699727	GBS-t	7.4e-08	7.13	0.251	0.423
		Chr2_392700661	GBS-t	1.46e-06	5.836	0.251	0.423
		Chr2_392758269	tGBS	7.63e-07	6.118	0.205	0.583
		Chr2_392767939	GBS-t	9.17e-07	6.038	0.251	0.423
		Chr2_393426328	tGBS	8.34e-08	7.079	0.205	0.583
		Chr2_393426332	tGBS	1.21e-06	5.915	0.205	0.583
		Chr2_393427373	GBS-t	2.09e-07	6.68	0.251	0.423
	Phenomics screen green color	Chr4_361391551	GBS-t	8.05e-06	5.094	1e-07	0.000447
		Chr4_400358126	tGBS	9.52e-06	5.021	5.03e-09	0.000503
		Chr4_402744171	tGBS	2.91e-06	5.536	5.03e-09	0.000503
