# Supplementary material for: Application of Genomics to Understand Salt Tolerance in Lentil
Source: Genes (Basel). 2021 Feb 25;12(3):332. doi: 10.3390/genes12030332 (PMC7996261; doi:10.3390/genes12030332)
Supplement: Supplementary file 1 [file genes-12-00332-s001.zip › Supplementary files/Table S7.xlsx]

## Sheet: LcChr2_Genes
Gene classification	Count				More information, please visit: https://knowpulse.usask.ca/genome-assembly/Lcu.2RBY
1-aminocyclopropane-1-carboxylate oxidase	1
3-phosphoinositide-dependent kinase, putative	1
Adenine nucleotide alpha hydrolase-like domain kinase	1
Alpha-L-arabinofuranosidase	1
Cytidine deaminase	1
DUF3456 domain protein	1
Ectonucleotide pyrophosphatase/phosphodiesterase	1
Glyceraldehyde-3-phosphate dehydrogenase-2C cytosolic	1
Grave disease carrier protein	1
High-affinity potassium transporter (Lcu.2RBY.2g061250)	1
hypothetical protein	5
LRR receptor-like kinase	1
Methyl-CpG-binding domain protein	1
Microtubule-associated TORTIFOLIA-like protein	1
MYB-like transcription factor family protein	1
Organellar single-stranded DNA-binding protein	1
Phospholipase A2 family protein	1
PPR containing protein	2
PRA1 (Prenylated RAB acceptor) family protein	2
Pyruvate kinase	2
RNA-directed DNA polymerase (Reverse transcriptase) Ribonuclease H	1
S-adenosyl-L-methionine-dependent methyltransferase	1
Terpene cyclase/mutase family member	3
Thioredoxin	1
Transcripteion factor (Fragment)	1
Transducin/WD40 repeat protein	1
Transmembrane protein, putative	1
UDP-N-acetylglucosamine acyltransferase	1
Ulp1 protease family, carboxy-terminal domain protein	1
Uncharacterized protein	5
Total genes	43

## Sheet: LcChr4_Genes
Classification	Count
3S-linalool/(E-nerolidol/(E,E-geranyl linalool synthase)	3
12-oxophytodienoate reductase-like protein	1
15 kDa selenoprotein	1
Class I heat shock protein	11
1-cys peroxiredoxin PER1	1
1-O-acylglucose:anthocyanin acyltransferase	1
26S proteasome regulatory particle triple-A ATPase protein	1
28 kDa heat-and acid-stable phosphoprotein-like protein	1
2R-phospho-3-sulfolactate synthase ComA	1
3'(2',5'-bisphosphate nucleotidase )	1
3,4-dihydroxy-2-butanone 4-phosphate synthase	1
ribosomal proteins	8
3-oxoacyl-Acyl carrier synthase II	1
6,7-dimethyl-8-ribityllumazine synthase	1
60 kDa inner membrane protein	2
6a-hydroxymaackiain 3-O-methyltransferase 1	2
AAA family ATPase	1
Acetolactate synthase, small subunit	1
Acetyl-coenzyme A carboxylase carboxyl transferase subunit beta (ACCase subunit beta (Acetyl-CoA carboxylase carboxyltransferase subunit beta)	2
Acyl-[acyl-carrier-protein] desaturase	1
Acyl-CoA N-acyltransferase (NAT superfamily protein, putative)	1
Acyl-CoA thioesterase, putative	1
Alcohol dehydrogenase zinc-binding domain protein	1
Aldo/keto reductase family oxidoreductase	2
Alpha 1,3 fucosyltransferase	1
Alpha amino-terminal protein methyltransferase	1
Alpha/beta hydrolase family protein	1
Alpha/beta hydrolase fold protein	1
Amine oxidase	1
Aminoaldehyde dehydrogenase	1
Anaphase-promoting complex subunit 4	1
Animal RPA1 domain protein	1
ANR protein	1
Antigen receptor-like protein	1
AP2/ERF domain transcription factor	1
Apocytochrome protein F	1
Apoptosis inhibitory protein 5 (API5)	1
Armadillo/beta-catenin repeat protein	1
Aspartate carbamoyltransferase 2, chloroplastic	1
AT hook motif protein	2
At1g61340 (F-box SKIP27-like protein )	1
Athila retroelement ORF1 protein, putative	1
ATP synthase, A subunit	1
ATP-dependent Clp protease proteolytic subunit	1
Autophagy protein	1
Autophagy-related protein	1
Auxin influx transporter	2
Auxin response factor	1
Auxin-induced protein	4
B3 DNA-binding domain protein	1
Basic helix loop helix (BHLH DNA-binding family protein)	1
BEST plant protein match is: (TAIR:plant.1 protein, putative)	1
Beta-galactosidase	2
Beta-hydroxyacyl-ACP dehydratase	1
Beta-ureidopropionase-like protein	2
Beta-xylosidase/alpha-L-arabinofuranosidase-like protein	1
BHLH transcription factor-like protein	1
BnaC08g37680D protein	1
Branched-chain-amino-acid aminotransferase	1
Bromo adjacent-like domain protein	1
BZIP transcription factor	1
C2 and GRAM domain plant-like protein	1
C3HC4-type RING zinc finger protein (Zinc finger, RING-type )	1
Caffeoyl-CoA-O-methyltransferase	1
Calcium-transporting ATPase	1
Calmodulin-binding protein	2
Calmodulin-domain kinase CDPK protein	1
CAP, cysteine-rich secretory protein, antigen 5	1
Carboxypeptidase	1
Carboxy-terminal domain cyclin	1
CBS domain protein	1
Cdc2	1
Cellular nucleic acid-binding protein	5
Cellulose synthase-like protein D3	1
Chaperone DnaJ domain protein	2
Chlorophyll a/b binding protein	1
Chromatin remodeling complex subunit	1
Chromatin remodeling factor, putative	1
Chromosome-associated kinesin KIF4-like protein, putative	1
Class I glutamine amidotransferase	1
Clathrin light chain-like protein	1
COBRA-like protein 7	1
Codeine O-demethylase	1
Copper-transporting ATPase PAA1, putative	1
CXE carboxylesterase	2
Cyclin-dependent kinase inhibitor family protein	1
Cyclin-like F-box, putative	1
Cysteine synthase	3
Cytochrome b reductase	1
Cytochrome b561-like protein	1
Cytochrome C biogenesis protein ccsA	10
Cytochrome P450 family protein	11
Cytochrome P450 monooxygenase	1
D27 family protein, putative	3
Dentin sialophosphoprotein-like protein, putative	1
Disease resistance protein (CC-NBS-LRR class family protein)	2
DNA binding with one finger 4 protein	1
DNA helicase	1
DNA mismatch repair protein MutS2 (MutS2 family protein )	1
DNA polymerase delta subunit 4	1
DNA polymerase I-like protein	1
DNA topoisomerase 2	3
DNA-directed RNA polymerase	2
DnaK family protein	1
Dof domain zinc finger protein	1
Double-stranded DNA-binding-like protein	1
Double-stranded RNA-binding motif protein	1
Drug resistance transporter-like ABC domain protein	1
Dual-specificity kinase domain protein	1
DUF1644 family protein	1
DUF1685 family protein	1
DUF1764 domain protein	1
DUF1997 family protein	1
DUF223 domain protein	1
DUF3128 family protein	1
DUF3456 domain protein	1
DUF3727 family protein	1
DUF4228 domain protein	1
DUF4378 domain protein	1
DUF593-containing protein 2	1
DUF829 domain protein	1
Dynamin-like protein 1E	2
Dynamin-related protein 5B-2	1
E3 ubiquitin-protein ligase	5
ELMO/CED-12 family protein	1
Endoglucanase	1
Endonuclease/exonuclease/phosphatase	1
Endonuclease/exonuclease/phosphatase family protein	2
Endoplasmic reticulum vesicle transporter	1
ENTH/VHS/GAT family protein	2
Epoxide hydrolase	1
ERD (Early-responsive to dehydration stress family protein	1
Ethylene-responsive nuclear-like protein, putative	1
Eukaryotic cytochrome b561 protein	1
Eukaryotic translation initiation factor 2c	2
Executer 1	2
FAD linked oxidase, N-terminal TonB box, N-terminal (FAD-binding berberine family protein )	1
FAD-binding berberine family protein	14
FAD-dependent pyridine nucleotide-disulphide oxidoreductase Calcium-binding EF-hand (NAD(PH dehydrogenase B2 ))	1
FAR1-related protein	1
Fatty acid 2-hydroxylase-like protein	1
F-box plant-like protein	1
F-box protein interaction domain protein	1
F-box SKP2A-like protein	3
F-box/RNI superfamily protein	7
F-box/RNI/FBD-like domain protein	1
Ferredoxin-nitrite reductase	1
Ferrochelatase (4.99.1.1	1
FHA domain plant protein	1
Fiber protein Fb34	1
Flavonol synthase/flavanone 3-hydroxylase	1
Flavoprotein wrbA	1
Formin-like protein	1
Fructose-1,6-bisphosphatase	1
Fruit weight 2.2 protein	1
FYVE zinc finger protein	1
G1-like protein	1
Gag protease polyprotein	1
Gag/pol polyprotein	13
Gag-pro	2
Gag-protease polyprotein	1
GATA transcription factor	1
GDP dissociation inhibitor	1
GDSL-like lipase/acylhydrolase	4
GLN phosphoribosyl pyrophosphate amidotransferase	1
Global transcription factor group protein	1
Glucan endo-1,3-beta-glucosidase-like protein	2
Glucose-6-phosphate 1-epimerase-like protein	1
Glutamate decarboxylase	1
Glutamate receptor	1
Glutamyl-tRNA reductase	1
Glutathione S-transferase-like protein	1
Glutathione-regulated potassium-efflux system protein kefB	1
Glycoside hydrolase family 1 protein	2
Glycoside hydrolase, family 5 Ricin B-related lectin (Hydrolyzing O-glycosyl compounds hydrolase)	1
Glycosyltransferase	5
GPI mannosyltransferase-like protein	1
GRAM domain protein/ABA-responsive-like protein	1
GRF zinc finger protein	5
GTP-binding protein	1
Guanylate-binding family protein	1
HAD-family hydrolase IIA	2
Heat shock 70 kDa protein, mitochondrial (Precursor)	1
Heat shock transcription factor (Heat stress transcription factor A-2c )	1
Heavy metal P-type ATPase	1
Helix loop helix DNA-binding domain protein	6
Heterogeneous nuclear ribonucleoprotein	1
Hexameric polyubiquitin	1
Hexosyltransferase	1
High affinity inorganic phosphate transporter	1
High affinity sulfate transporter 1	1
High mobility group (HMG-box protein)	1
Histone deacetylase	1
Histone H2A	1
Histone H3	3
Homeobox domain protein	1
HXXXD-type acyl-transferase family protein	1
Hyccin protein	1
Hydroxyproline-rich glycoprotein	1
hypothetical protein	93
IAA-alanine resistance protein	1
ICE-like protease (Caspase p20 domain protein	2
Integrase, catalytic region Ribonuclease H	2
Integrase, catalytic region Zinc finger, CCHC-type Peptidase aspartic, catalytic	3
IQ calmodulin-binding motif protein	1
Isochorismatase hydrolase family protein	1
Isoflavone synthase	2
Isoflavone-2'-hydroxylase	1
Isoflavone-7-O-methyltransferase	1
Katanin p60 ATPase subunit A-like protein	1
Kinesin-like protein	4
Laccase	1
LAG1 longevity assurance-like protein	1
LA-related protein 6 LA RNA-binding domain protein	1
Leguminosin group485 secreted peptide	7
Light-harvesting complex I chlorophyll A/B-binding protein	4
LINE-1 reverse transcriptase like	1
Lipoxygenase	1
LL-diaminopimelate aminotransferase	1
LMBR1 integral membrane-like protein	1
LRR receptor-like kinase	1
LRR receptor-like kinase family protein	4
Lysine ketoglutarate reductase trans-splicing-like protein	1
LysM domain protein	1
MACPF domain NSL1-like protein	2
MADS-box transcription factor family protein	3
Magnesium-dependent phosphatase-like protein	1
Major sperm protein (Structural molecule protein)	1
Malate dehydrogenase	1
MAP kinase kinase kinase-like protein	1
Maternal effect embryo arrest protein, putative	1
Mediator of RNA polymerase II transcription subunit 16	1
Metal transport protein (ZIP metal ion transporter family protein )	1
Methionine sulfoxide reductase B 2	1
Methylcrotonyl-CoA carboxylase beta chain, putative	1
Methylesterase	1
Methylmalonate-semialdehyde dehydrogenase	1
Methyltransferase/nucleic acid-binding protein	1
Methyltransferase-like protein	1
Mg-protoporphyrin IX chelatase	1
Mitogen-activated protein kinase	1
MMP37-like protein (Translocator assembly and maintenance-like protein)	1
Monosaccharid transport protein	1
MtN19-like protein	6
Myb transcription factor	1
MYB transcription factor MYB89	1
Myb-like transcription factor family protein	1
NAC transcription factor-like protein	3
NAD	1
NAD(PH dehydrogenase B2 )	1
NB-ARC domain disease resistance protein	1
NBS-LRR type disease resistance protein	1
Nodulin MtN21/EamA-like transporter family protein	3
Non-specific serine/threonine protein kinase	1
Nse4, component of Smc5/6 DNA repair complex protein	1
Nucleic acid-binding protein	1
Nucleolar protein 12, 25 kDa protein	1
Nucleolysin TIAR-like protein	1
Nucleoporin-like protein	1
Nucleotide-diphospho-sugar transferase family protein	1
Nudix hydrolase-like protein	1
O-acetyltransferase family protein	1
Octicosapeptide/Phox/Bem1p (Octicosapeptide/phox/Bem1p (PB1 domain protein ))	1
ORF1	3
Os07g0687200 protein	1
Oxysterol-binding protein-related protein 1C	1
Pattern formation protein GNOM protein	2
Pectin lyase superfamily protein	1
Pentatricopeptide (PPR repeat protein)	7
Pentatricopeptide repeat-containing protein	2
Peptide transporter 1	1
Peptide transporter PTR2	3
Peptide/nitrate transporter	1
Peptidyl-prolyl cis-trans isomerase	1
Peroxidase	3
Phosphatase 2C family protein	1
Phosphate transporter 1 family protein	1
Phosphate transporter1-2	1
Phosphate-responsive 1 family protein	2
Phosphatidylinositol N-acetylglucosaminyltransferase	1
Phosphoglucan phosphatase LSF1	1
Phosphoglucan, water dikinase	2
Phosphoglucomutase, cytoplasmic (PGM )	1
Phosphoglycerate mutase family protein	1
Phospholipase A1	1
Phototropic-responsive NPH3 family protein	1
PLAC8 family protein (Uncharacterized Cys-rich domain)	1
Plant U-box protein	1
Plant/F17J16-140 protein	1
Plant/MHJ24-14 protein	1
Plant-specific domain TIGR01615 family protein	2
Plastocyanin-like domain protein	5
PLATZ transcription factor family protein	1
Pleiotropic drug resistance protein	1
P-loop nucleoside triphosphate hydrolase superfamily protein	3
Pmr5/Cas1p GDSL/SGNH-like acyl-esterase family protein	4
Pollen Ole e I family allergen	1
Polyadenylate-binding protein II	1
Polygalacturonase inhibiting protein	1
Polygalacturonase inhibiting protein (Polygalacturonase inhibitor protein)	1
Polygalacturonase QRT3	1
Polymerase/histidinol phosphatase-like protein	1
Polynucleotidyl transferase, Ribonuclease H fold	4
Polyol/monosaccharide transporter 1	1
Polyubiquitin	1
Potassium transporter	2
PPR containing plant protein	1
PPR containing plant-like protein	4
Pre-rRNA-processing esf1-like protein	1
Probable integrase-common tobacco-related	1
Prolyl 4-hydroxylase subunit alpha-1	1
Protein C6orf115, putative	1
Protein disulfide-isomerase LQY1	1
Protein kinase-like (Serine/Threonine-kinase abkC-like protein, putative)	1
Protein LOL2	1
Protein phosphatase 2C-like protein	1
Protein SRG1	1
Protein yippee-like	1
Purple acid phosphatase	2
Putative AC transposase	1
Putative clathrin assembly protein	1
Putative GRP family	1
Putative membrane protein C2G11.09	1
Putative phagocytic receptor 1b	1
Putative polyprotein	1
Putative receptor-like GPI-anchored protein	1
Putative retrotransposon polyprotein	1
Putative ribonuclease H protein	1
Putative thioredoxin	1
Putative zinc dependent protease	1
Pyrroline-5-carboxylate dehydrogenase	1
RAB6-interacting protein, putative	1
RALF	1
Receptor lectin kinase	2
Receptor-like kinase	2
REF/SRPP-like protein (Rubber elongation factor protein )	1
Replication factor-A carboxy-terminal domain protein	5
Response regulator receiver domain protein	1
Reticuline oxidase	4
Retrotransposon gag protein, , putative	2
Retrovirus-related Pol polyprotein from transposon TNT 1-94	2
Reverse transcriptase-like protein	1
Rho-like GTP-binding protein (Rop7)	1
Riboflavin kinase/fmn hydrolase	1
Ribonuclease S6	1
Ribosomal protein	6
RING finger protein 141	1
RING/FYVE/PHD zinc finger protein	1
RING-H2 zinc finger protein	2
RNA polymerase beta' subunit	1
RNA polymerase-associated RTF1-like protein	1
RNA recognition motif	1
RNA-binding KH domain protein	1
RNA-directed DNA polymerase (Reverse transcriptase Ribonuclease H )	2
RNA-directed DNA polymerase (Reverse transcriptase Zinc finger, CCHC-type Peptidase aspartic, active site Retrotransposon gag protein)	5
RNA-directed DNA polymerase (Reverse transcriptase)	1
RNA-directed DNA polymerase , putative	1
RPT6A	1
RWD domain-containing protein 1	2
S1/P1 nuclease family protein	1
SacI-like domain protein/WW domain protein	1
S-acyltransferase (2.3.1.225 (Palmitoyltransferase)	1
S-adenosyl-L-methionine-dependent methyltransferase	1
SAL1 phosphatase	1
SAM (And some other nucleotide binding motif Methyltransferase small Tetratricopeptide-like helical	1
Sas10/U3 ribonucleoprotein (UTP family protein, putative )	1
SAUR-like auxin-responsive family protein	2
SEC1 family transport protein SLY1 (Sec1-family transporter)	1
Senescence-associated nodulin	6
Senescence-associated protein SAG102	1
Serine esterase family protein, putative	1
Serine/Threonine kinase, ABC1 family protein	1
Serine/Threonine kinase, plant-type protein, putative	1
Serine/Threonine-kinase rio2	1
Serine/threonine-protein kinase	8
Short chain dehydrogenase/reductase	1
SKIP interacting protein	1
Small RNA methyltransferase	1
Sorting nexin carboxy-terminal protein	1
SOS1	1
Sphingolipid transporter spinster-like protein, putative	1
Squalene monooxygenase	1
SQUINT like gene. Chickpea NCBI GeneID 101491270;Annotator=Raul Ortega Martinez (University of Tasmania)	1
Starch synthase, chloroplastic/amyloplastic	1
Stem-specific TSJT1-like protein (Stem-specific protein TSJT1)	1
Stress up-regulated Nod 19 protein	1
Substrate carrier family protein	2
Subtilase	1
Sucrose nonfermenting 1(SNF1-related kinase )	1
Sucrose non-fermenting-like kinase 2 family protein	1
Sucrose synthase	2
SufE-like protein	1
Sugar porter (SP family MFS transporter)	1
sugar transporter protein	1
SUMO1 activating enzyme subunit 2	1
SVP/AGL24 like gene	1
Syntaxin of plants 122 protein	1
TB2/DP1, HVA22 family protein	2
Telomerase cajal body-like protein	1
Thiamine monophosphate synthase	1
Thymidine kinase	1
Tobamovirus multiplication-like protein	1
Toll-interleukin-resistance (TIR domain protein )	1
Topless-like protein	1
Transcription elongation factor-like protein	1
Transcription factor	1
Transcription factor bHLH144, putative	1
Transcriptional corepressor leunig protein	1
Transducin/WD-like repeat-protein	1
Translation factor EF-1 alpha-like protein	2
Translation initiation factor-related	1
Translesion synthesis DNA polymerase	1
Translocon at the outer membrane ofs-like protein	1
Transmembrane amino acid transporter family protein	1
Transmembrane protein, putative	22
Transport inhibitor response 1 protein	1
Triose phosphate/phosphate translocator, chloroplastic	1
Tubulin beta-6 chain	1
Tubulin folding cofactor B	1
Type I inositol-1,4,5-trisphosphate 5-phosphatase CVP2 (3.1.3.36	1
Tyrosine kinase family protein	2
U3 small nucleolar RNA-associated protein 11 (U3 snoRNA-associated protein 11)	1
Ubiquinol oxidase	1
Ubiquitin carboxyl-terminal hydrolase 12	6
Ubiquitin-conjugating enzyme E2	1
UDP-D-glucose/UDP-D-galactose 4-epimerase	1
Ulp1 protease family, carboxy-terminal domain protein	63
Uncharacterized protein	322
Uncharacterized protein (mRNA splicing factor, thioredoxin-like U5 snRNP protein)	1
Uncharacterized protein (Urease accessory protein UreG)	1
Uncharacterized protein (Vacuolar cation/proton exchanger 3)	1
Uncharacterized protein (Vacuolar import/degradation, VID27-like protein)	1
Uncharacterized protein (Vacuolar iron transporter-like protein)	3
Uncharacterized protein (Vacuolar protein sorting-associated protein VPS28, putative )	1
Uncharacterized protein (VQ motif protein)	1
Uncharacterized protein (WAPL (Wings apart-like protein regulation of heterochromatin protein, putative )	1
Uncharacterized protein (WD domain, G-beta repeat protein)	1
Uncharacterized protein (WD40 domain protein)	1
Uncharacterized protein (White-brown-complex ABC transporter family protein )	6
Uncharacterized protein (Zinc finger C-x8-C-x5-C-x3-H type protein)	1
Uncharacterized protein (Zinc finger, C3HC4 type (RING finger protein )	2
Uncharacterized protein (Zinc ion-binding protein)	1
Uncharacterized protein (Zinc-finger of monoamine-oxidase A repressor R1 )	1
UPF0533 C5orf44-like protein	1
Vacuolar protein sorting-associated protein 72 like	1
vascular plant one zinc finger protein	1
V-type proton ATPase subunit F	1
WD-40 repeat protein	1
Wuschel-like homeodomain-containing protein	1
Xyloglucan endotransglucosylase/hydrolase	1
Zinc finger CCCH domain-containing protein	1
Total genes	1195
