# Supplementary material for: Application of Genomics to Understand Salt Tolerance in Lentil
Source: Genes (Basel). 2021 Feb 25;12(3):332. doi: 10.3390/genes12030332 (PMC7996261; doi:10.3390/genes12030332)
Supplement: Supplementary file 1 [file genes-12-00332-s001.zip › Supplementary files/Table S8.xlsx]

## Sheet: Haplotypes based on tGBS
	Table 8. Haplotypes variation in tolerant and intolerant lentil accessions
LCU.2RBY.CHR2	392560939	392619081	392619090	392619094	392619099	392619165	392690695	392695091	392695192	392758269	393426328	393426332	Tolerance
07H036L-10H4001	A	C	T	A	A	C	Y	A	T	C	T	T	Tolerant
07H062L-10HS3009-12SA001	A	C	T	A	A	C	T	A	T	C	T	T	Tolerant
07H137L-07HG1004-10H4006	A	C	T	A	A	C	T	A	T	C	T	T	Tolerant
08H241L-10HSHI3002-13SA001	A	C	T	A	A	C	T	R	Y	C	T	T	Tolerant
09H103L-13H4005	A	C	T	A	A	C	Y	A	T	C	T	T	Tolerant
09H137L-13HS3006	A	C	T	A	A	C	T	A	T	C	T	T	Tolerant
10H039L-11HS2001	A	C	T	A	A	C	T	A	T	C	T	Y	Tolerant
10H040L-13BO001	A	C	T	A	A	C	T	A	T	C	T	T	Tolerant
10H040L-13H4007	A	C	T	A	A	C	T	R	Y	C	T	Y	Tolerant
10H075L-13H4019	A	C	T	A	A	C	T	A	T	C	T	T	Tolerant
10H112L-12HS3004	A	C	T	A	A	C	T	A	T	C	T	T	Tolerant
10H140L-13HS3005	A	C	T	A	A	C	T	R	Y	C	T	T	Tolerant
10H199L-14-12HSHI2004	A	C	T	A	A	C	T	A	T	C	T	T	Tolerant
10H246L-13SNHS3012	A	C	T	A	A	C	T	A	T	C	T	T	Tolerant
10H248L-13H4003	A	C	T	A	A	C	T	R	Y	C	T	T	Tolerant
10H367L-12HSHI2001	A	C	T	A	A	C	T	R	Y	C	T	T	Tolerant
10H429L-13HHI4015	A	C	T	A	A	C	T	A	T	C	T	T	Tolerant
10H429L-13HHI4018	A	C	T	A	A	C	Y	A	T	C	T	T	Tolerant
11H102L-12HS2001	A	C	T	A	A	C	T	A	T	C	T	T	Tolerant
11H179L-2-13HS2002	A	C	T	A	A	C	T	A	T	Y	T	Y	Tolerant
11H200L-13HS3001	A	C	T	A	A	C	T	A	T	C	T	T	Tolerant
11H234L-12HS2006	A	C	T	A	A	C	T	A	T	C	T	T	Tolerant
CIPAL1301	R	C	T	A	A	C	T	A	T	Y	T	T	Tolerant
CIPAL1522	A	C	T	A	A	C	N	A	T	N	T	T	Tolerant
ILL2024	G	G	C	T	G	A	C	G	C	T	T	C	Tolerant
08H131L-11HHI3024-13BO003	G	G	C	T	G	A	C	G	C	T	G	C	Tolerant
08H198L-11HHI3012	G	G	C	T	G	A	C	G	C	T	G	C	Tolerant
08H230L-11HHI3017	G	G	C	T	G	A	C	G	C	T	G	C	Tolerant
10H167L-12HS3010	G	G	C	T	G	A	C	G	C	T	G	C	Tolerant
10H180L-12HS3006	G	G	C	T	G	A	C	G	C	T	G	C	Tolerant
10H181L-13HHI4003	G	G	C	T	G	A	C	G	C	T	G	C	Tolerant
11H167L-3-13HSHI3006	G	G	C	T	G	A	N	G	C	N	G	C	Tolerant
11H221L-12HS2005	G	G	C	T	G	A	Y	G	C	T	G	C	Tolerant
07H084L-09HS2012-13SA001	A	S	Y	W	R	C	T	A	T	C	K	Y	Tolerant
07H160L-09H4003-11SA002	R	C	T	A	A	M	Y	R	Y	Y	K	Y	Tolerant
08H192L-11HHI3005	R	S	Y	W	R	M	Y	R	Y	C	K	Y	Tolerant
09H017L-11HS3008	A	S	Y	W	R	M	Y	R	Y	Y	K	Y	Tolerant
10H038L-13H4014	R	C	T	A	A	C	T	R	Y	Y	K	Y	Tolerant
10H063L-13H4017	R	S	Y	W	R	M	Y	A	T	Y	K	Y	Tolerant
10H114L-12HS3012	A	S	Y	W	R	C	T	A	T	Y	K	Y	Tolerant
10H160L-13H4015	A	S	Y	W	R	M	T	R	Y	C	K	Y	Tolerant
10H246L-12HS3001	R	S	Y	W	R	M	Y	R	Y	C	K	Y	Tolerant
11H100L-12HS2002	A	S	Y	W	R	C	T	A	T	C	T	T	Tolerant
07H070L-11H4002	G	G	C	T	G	A	C	G	C	T	G	C	Intolerant
07H073L-11H4008	G	G	C	T	G	A	C	G	C	T	G	C	Intolerant
07H073L-11H4012	G	G	C	T	G	A	C	G	C	T	G	C	Intolerant
07H073L-11H4015	G	G	C	T	G	A	C	G	C	T	G	C	Intolerant
07H107L-10H4049	R	G	C	T	G	A	C	G	C	T	G	C	Intolerant
07H107L-10H4070	G	G	C	T	G	A	C	G	C	T	G	C	Intolerant
07H139L-07HG1002-10H4015	G	G	C	T	G	A	C	G	C	T	G	C	Intolerant
07H205L-10H4002	G	G	C	T	G	A	C	G	C	T	G	C	Intolerant
07H209L-07HG1001-10H4005	G	G	C	T	G	A	C	G	C	T	G	C	Intolerant
07H211L-07HG1003-10H4001	G	G	C	T	G	A	C	G	C	N	G	C	Intolerant
08H013L-01-11H4002	G	G	C	T	G	A	C	G	C	T	G	C	Intolerant
08H025L-12H4011	G	G	C	T	G	A	Y	G	C	T	G	C	Intolerant
08H068L-01-11H4001	G	G	C	T	G	A	C	G	C	T	G	C	Intolerant
08H104L-12H4015	G	G	C	T	G	A	C	G	C	T	G	C	Intolerant
08H105L-11HS3013	G	G	C	T	G	A	C	G	C	T	G	C	Intolerant
08H184L-12HHI4004	G	G	C	T	G	A	C	G	C	T	G	C	Intolerant
08H213L-10HS2009	G	G	C	T	G	A	C	G	C	T	G	C	Intolerant
08H238L-10HSHI3012	G	G	C	T	G	A	C	G	C	T	G	C	Intolerant
08H263L-01-11H4002	G	G	C	T	G	A	C	G	C	T	G	C	Intolerant
10H003L-12HS3003	G	G	C	T	G	A	C	G	C	T	G	C	Intolerant
10H107L-13H4019	G	G	C	T	G	A	C	G	C	T	G	C	Intolerant
10H115L-13H4005	G	G	C	T	G	A	C	G	C	T	G	C	Intolerant
10H172L-13H4007	G	G	C	T	G	A	C	G	C	N	G	C	Intolerant
10H185L-11HS2008	G	G	C	T	G	A	C	G	C	T	G	C	Intolerant
10H432L-13H4005	G	G	C	T	G	A	C	G	C	T	G	C	Intolerant
10H442L-12HS3005	G	G	C	T	G	A	C	G	C	T	G	C	Intolerant
10H485L-12HS3003	G	G	C	T	G	A	C	G	C	T	G	C	Intolerant
11H026L-13HSHI3002	G	G	C	T	G	A	N	G	C	T	G	C	Intolerant
11H034L-13HS3003	G	G	C	T	G	A	C	G	C	T	G	C	Intolerant
11H238L-12HS2001	G	G	C	T	G	A	C	G	C	T	G	C	Intolerant
11H238L-13HS3011	G	G	C	T	G	A	C	G	C	T	G	C	Intolerant
11H299L-12HS2006	G	G	C	T	G	A	C	G	C	T	G	C	Intolerant
NIPPER	G	G	C	T	G	A	C	G	C	T	G	C	Intolerant
NORTHFIELD	G	G	C	T	G	A	C	G	C	T	G	C	Intolerant
PBAJUMBO2	G	G	C	T	G	A	C	G	C	T	G	C	Intolerant
PBAAce	G	G	C	T	G	A	C	G	C	N	G	C	Intolerant
07H163L-10H4016	A	C	T	A	A	C	T	A	T	C	T	T	Intolerant
08H157L-11H4006	R	C	T	A	A	C	T	A	T	C	T	T	Intolerant
09H093L-13SNHS3012	A	C	T	A	A	C	N	A	T	C	T	T	Intolerant

## Sheet: Haplotypes based on GBS-t
LCU.2RBY.CHR2	392690695	392690876	392692372	392692397	392695004	392695044	392695091	392697101	392697852	392697951	392699727	392700661	392767939	393427373	Tolerance
07H036L-10H4001	T	G	G	G	G	T	A	C	A	N	C	A	A	N	Tolerant
07H062L-10HS3009-12SA001	T	G	G	G	G	T	A	C	N	C	C	A	A	T	Tolerant
07H084L-09HS2012-13SA001	T	G	G	G	G	T	A	C	W	C	C	A	A	T	Tolerant
07H160L-09H4003-11SA002	T	G	G	G	G	T	A	C	A	C	C	A	A	T	Tolerant
08H192L-11HHI3005	T	G	G	G	G	T	A	C	A	C	C	A	A	T	Tolerant
08H230L-11HHI3017	T	G	G	G	G	T	A	C	A	C	C	A	A	T	Tolerant
08H241L-10HSHI3002-13SA001	T	G	G	G	G	T	A	C	A	C	C	M	A	T	Tolerant
09H017L-11HS3008	T	G	G	G	G	T	A	C	A	C	C	A	A	T	Tolerant
09H103L-13H4005	T	G	G	G	G	T	A	C	A	C	C	A	A	T	Tolerant
09H137L-13HS3006	T	G	G	G	G	T	A	C	A	C	C	A	A	T	Tolerant
10H038L-13H4014	T	G	G	G	G	T	A	C	A	C	C	A	A	T	Tolerant
10H039L-11HS2001	T	G	G	G	G	T	A	C	A	C	C	A	A	T	Tolerant
10H040L-13BO001	T	G	G	G	G	T	A	C	A	C	C	A	A	T	Tolerant
10H040L-13H4007	T	G	G	G	G	T	A	C	A	C	C	A	A	T	Tolerant
10H063L-13H4017	T	G	G	G	G	T	A	C	A	C	C	A	A	T	Tolerant
10H075L-13H4019	T	G	G	N	G	T	A	C	A	Y	C	A	A	T	Tolerant
10H112L-12HS3004	T	G	G	N	G	T	A	C	A	C	C	A	A	T	Tolerant
10H114L-12HS3012	T	G	G	G	G	T	A	C	A	C	C	A	A	T	Tolerant
10H140L-13HS3005	T	G	G	G	G	T	A	C	A	C	C	A	A	T	Tolerant
10H160L-13H4015	T	G	G	G	G	T	A	C	A	C	C	A	N	T	Tolerant
10H199L-14-12HSHI2004	T	G	G	G	G	T	A	C	A	C	C	A	A	T	Tolerant
10H246L-12HS3001	T	G	G	G	G	T	A	C	A	C	C	A	M	T	Tolerant
10H246L-13SNHS3012	T	G	G	G	N	T	A	C	A	C	C	A	A	T	Tolerant
10H248L-13H4003	T	G	G	G	G	T	A	C	A	C	C	A	A	T	Tolerant
10H367L-12HSHI2001	T	G	G	G	G	T	A	C	A	C	C	A	A	T	Tolerant
10H429L-13HHI4015	T	G	G	G	G	T	A	C	A	C	C	A	A	N	Tolerant
10H429L-13HHI4018	T	G	G	G	G	T	A	C	A	C	C	A	A	T	Tolerant
11H100L-12HS2002	T	G	G	G	G	T	A	C	A	C	C	A	A	T	Tolerant
11H102L-12HS2001	T	G	G	G	G	T	A	C	A	C	C	A	A	T	Tolerant
11H200L-13HS3001	T	G	G	G	G	T	A	C	A	Y	C	A	M	T	Tolerant
11H234L-12HS2006	T	G	G	G	G	T	A	C	A	C	C	A	A	T	Tolerant
CIPAL1522	Y	R	K	N	G	T	A	C	A	C	C	A	N	T	Tolerant
ILL2024	C	A	T	A	A	C	G	T	T	T	T	C	C	T	Tolerant
07H137L-07HG1004-10H4006	C	A	K	A	N	N	G	T	T	T	T	C	C	C	Tolerant
08H131L-11HHI3024-13BO003	C	A	T	A	A	C	G	T	T	T	T	C	C	C	Tolerant
08H198L-11HHI3012	Y	A	T	A	A	C	G	T	T	T	T	C	C	C	Tolerant
10H167L-12HS3010	C	A	T	A	A	C	G	T	T	T	T	C	C	C	Tolerant
10H180L-12HS3006	Y	A	T	A	A	C	G	T	T	T	T	C	C	C	Tolerant
10H181L-13HHI4003	C	A	T	A	A	C	G	T	T	T	T	C	C	C	Tolerant
11H167L-3-13HSHI3006	C	A	T	A	A	C	G	T	T	T	T	C	C	C	Tolerant
11H179L-2-13HS2002	C	A	T	A	A	C	G	T	W	T	T	C	C	C	Tolerant
11H221L-12HS2005	C	A	T	A	A	C	G	T	T	T	T	C	C	C	Tolerant
07H070L-11H4002	C	A	T	A	A	C	G	T	T	T	T	C	C	C	Intolerant
07H073L-11H4008	C	A	T	A	A	C	G	T	T	T	T	C	C	C	Intolerant
07H073L-11H4012	C	A	T	A	A	C	G	T	T	T	T	C	C	C	Intolerant
07H073L-11H4015	C	A	T	A	A	C	G	T	T	T	T	C	C	C	Intolerant
07H107L-10H4049	C	A	T	A	N	C	G	T	T	T	T	C	C	C	Intolerant
07H107L-10H4070	N	N	T	A	N	C	G	T	T	T	T	C	C	N	Intolerant
07H139L-07HG1002-10H4015	C	A	T	A	A	C	G	T	T	T	T	C	C	C	Intolerant
07H163L-10H4016	T	G	G	G	G	T	A	C	A	C	C	A	A	T	Intolerant
07H205L-10H4002	N	N	T	A	A	C	G	T	T	T	T	C	C	N	Intolerant
07H209L-07HG1001-10H4005	N	A	T	A	A	C	G	T	T	T	T	C	C	C	Intolerant
07H211L-07HG1003-10H4001	C	A	T	A	A	C	G	T	T	T	T	C	C	C	Intolerant
08H013L-01-11H4002	C	A	T	A	A	C	G	T	T	T	T	C	C	C	Intolerant
08H025L-12H4011	C	A	T	A	A	C	G	T	T	T	T	C	C	C	Intolerant
08H068L-01-11H4001	C	A	T	A	A	C	G	T	T	T	T	C	C	C	Intolerant
08H104L-12H4015	C	A	T	A	A	C	G	T	T	T	T	C	C	C	Intolerant
08H105L-11HS3013	C	A	T	A	A	C	G	T	T	T	T	C	C	C	Intolerant
08H157L-11H4006	T	G	G	G	G	T	A	C	A	C	C	A	A	T	Intolerant
08H184L-12HHI4004	C	A	T	A	A	C	G	T	T	T	T	C	C	C	Intolerant
08H213L-10HS2009	N	N	T	A	A	C	G	T	T	T	N	C	N	C	Intolerant
08H238L-10HSHI3012	T	G	G	G	G	T	A	C	A	C	C	A	A	T	Intolerant
08H263L-01-11H4002	C	A	T	A	A	C	G	T	T	T	T	C	C	C	Intolerant
09H093L-13SNHS3012	T	G	G	G	G	T	A	C	N	N	C	A	N	T	Intolerant
PBAAce	C	A	T	A	A	C	G	T	T	T	T	C	C	C	Intolerant
10H003L-12HS3003	Y	A	N	A	N	C	G	T	T	T	T	N	C	C	Intolerant
10H107L-13H4019	C	A	T	A	A	C	G	T	T	T	T	C	C	C	Intolerant
10H115L-13H4005	C	A	T	A	A	C	G	T	T	T	T	C	C	C	Intolerant
10H172L-13H4007	C	A	T	A	A	C	G	T	T	T	T	C	C	C	Intolerant
10H185L-11HS2008	C	A	T	A	A	C	G	T	T	T	T	C	C	C	Intolerant
10H432L-13H4005	C	A	T	A	A	C	G	T	T	T	T	C	N	C	Intolerant
10H442L-12HS3005	C	A	T	A	A	C	G	T	T	T	T	C	C	C	Intolerant
10H485L-12HS3003	Y	R	K	R	R	Y	R	Y	W	Y	Y	M	M	Y	Intolerant
11H026L-13HSHI3002	C	A	T	A	A	C	G	T	T	T	T	C	C	C	Intolerant
11H034L-13HS3003	C	A	T	A	A	C	G	T	T	T	T	C	C	C	Intolerant
11H238L-12HS2001	C	A	T	A	A	C	G	T	T	T	T	C	C	C	Intolerant
11H238L-13HS3011	C	A	T	A	A	C	G	T	T	T	T	C	C	C	Intolerant
11H299L-12HS2006	C	A	T	A	A	C	G	T	T	T	T	C	C	C	Intolerant
NIPPER	T	G	G	G	G	T	A	C	A	C	C	A	A	T	Intolerant
NORTHFIELD	C	A	T	A	A	C	G	T	T	T	T	C	C	C	Intolerant
PBAJUMBO2	C	A	T	A	A	C	G	T	T	T	T	C	C	C	Intolerant
