# Supplementary material for: Application of Genomics to Understand Salt Tolerance in Lentil
Source: Genes (Basel). 2021 Feb 25;12(3):332. doi: 10.3390/genes12030332 (PMC7996261; doi:10.3390/genes12030332)
Supplement: Supplementary file 1 [file genes-12-00332-s001.zip › Supplementary files/Table S9.xlsx]

## Sheet: Sheet1
Table S9. Input data for pedigree analysis
# GP Pedigrees
Line	Parent1	Parent2
01-419L*1-03HS023	CASSAB/CIPAL0205	96-047L*99R060
02-022L*03HS002	GUDO	96-047L*99R099
02-139L*03HS009	CIPAL0501	96-047L*99R099
02-210L*03HS005	CIPAL0202	CIPAL0102
02-320L*03HS025	CIPAL0414	96-047L*99R099
02-325L*03HS001	CIPAL0206	96-047L*99R099
02-355L*03HS005	ILL2024	96-047L*99R099
02-355L*03HS005/02-325L*03HS001	02-355L*03HS005	02-325L*03HS001
03-083L*1-07H4020	NIPPER/CIPAL0401	PBAFLASH
03-083L*1-07H4042	NIPPER/CIPAL0401	PBAFLASH
03-106L*1-07H4011	CIPAL0501/CIPAL0204	PBAFLASH
03-162L*4-07H4001	ILL7537/CIPAL0205	CIPAL0401
03-196L*5-07H4005	96-024L*99H076/CIPAL0205	CIPAL0401
03-198L*2-04HS017	96-047L*99R099/CIPAL0204	CIPAL0401
04-082L-06HS4001	95M3-24	97-005L*00H022
04-241L-07HS3002	98-012L*01H128	PBAFLASH
04-299L-1-05HSHI2006	PBABOUNTY	96-047L*99R060M3
04-320L-06HS4005	99-088L*00HS008	CIPAL0405
05H010L-07HS3010	02-355L*03HS005	CIPAL0413
05H010L-07HS3010/CIPAL0901	05H010L-07HS3010	CIPAL0901
05H011L-06HS3005	02-355L*03HS005	PBABOUNTY
05H189L-08H4009	PBABLITZ	CIPAL0502
06H151L-07HS2005	12455-1	PBABLITZ
06H268L-07HSHI2021	CIPAL0105-EMS03*04O01-0405G08	02-320L*03HS025
07H036L-10H4001	01-419L*1-03HS023	CIPAL0611
07H062L-10HS3009-12SA001	02-022L*03HS002	CIPAL0611
07H084L-09HS2012-13SA001	02-210L*03HS005	CIPAL0611
07H137L-07HG1004-10H4006	02-355L*03HS005/02-325L*03HS001	PBABOLT
07H160L-09H4003-11SA002	PBABOLT	PBAJUMBO
08H131L-11HHI3024-13BO003	04-549L-3-06HS3010	04-299L-1-05HSHI2006
08H192L-11HHI3005	CIPAL0611	04-299L-1-05HSHI2006
08H198L-11HHI3012	PBAHERALD	05H011L-06HS3005
08H230L-11HHI3017	PBABOLT	04-299L-4-05HSHI2002
08H241L-10HSHI3002-13SA001	CIPAL0802	04-299L-1-05HSHI2006
09H017L-11HS3008	02-139L*03HS009	CIPAL0611-06KHM001
09H103L-13H4005	CIPAL0611-06KHM001	CIPAL0802
09H137L-13HS3006	CIPAL0902	05H010L-07HS3010
10H038L-13H4014	CIPAL1202	CIPAL0802
10H039L-11HS2001	CIPAL1202	CIPAL0901
10H040L-13BO001	CIPAL1202	CIPAL0902
10H040L-13H4007	CIPAL1202	CIPAL0902
10H063L-13H4017	03-083L*1-07H4020	CIPAL1202
10H075L-13H4019	03-083L*1-07H4042	CIPAL1205
10H112L-12HS3004	03-106L*1-07H4011	CIPAL1001
10H114L-12HS3012	03-106L*1-07H4011	CIPAL1202
10H140L-13HS3005	03-162L*4-07H4001	04-082L-06HS4001
10H160L-13H4015	03-196L*5-07H4005	CIPAL1202
10H167L-12HS3010	03-198L*2-04HS017	CIPAL1202
10H180L-12HS3006	CIPAL1303	04-082L-06HS4001
10H181L-13HHI4003	CIPAL1303	PBAHURRICANE
10H199L-14-12HSHI2004	PBAHURRICANE/CIPAL0901	CIPAL1202
10H246L-12HS3001	04-320L-06HS4005	CIPAL1001
10H246L-13SNHS3012	04-320L-06HS4005	CIPAL1001
10H248L-13H4003	04-320L-06HS4005	CIPAL1202
10H367L-12HSHI2001	06H268L-07HSHI2021	CIPAL0901
10H429L-13HHI4015	PBAACE	PBAHURRICANE
10H429L-13HHI4018	PBAACE	PBAHURRICANE
11H100L-12HS2002	04-241L-07HS3002	05H189L-08H4009
11H102L-12HS2001	04-241L-07HS3002	CIPAL0802
11H167L-3-13HSHI3006	05H010L-07HS3010/04-299L-1-05HSHI2007	CIPAL0902
11H179L-2-13HS2002	05H010L-07HS3010/CIPAL0901	CIPAL1001
11H200L-13HS3001	CIPAL1205	CIPAL0902
11H221L-12HS2005	05H189L-08H4009	CIPAL0902
11H234L-12HS2006	06H151L-07HS2005	CIPAL1205
96-024L*99H076	NUGGET	COBBER
96-024L*99H076/CIPAL0205	96-024L*99H076	CIPAL0205
96-047L*99R060	NUGGET	CDCMATADOR
96-047L*99R099	NUGGET	CDCMATADOR
96-047L*99R099/CIPAL0204	96-047L*99R099	CIPAL0204
97-005L*00H022	CDCMATADOR	CASSAB
98-006L*99HS068	ILL7685	CASSAB
98-012L*01H128	INDIANHEAD	ILL7685
99-088L*00HS008	PRECOZ/ILL7685	CUMRA/INDIANHEAD
ALDINGA	ILL0502	ILL1719
CASSAB	ILL5690	DIGGER
CASSAB/CIPAL0205	CASSAB	CIPAL0205
CIPAL0102	INDIANHEAD	NORTHFIELD
CIPAL0202	NORTHFIELD	DIGGER
CIPAL0204	INDIANHEAD/NORTHFIELD	ILL6002
CIPAL0205	INDIANHEAD/PI374118	NORTHFIELD
CIPAL0206	ILL7135	NUGGET
CIPAL0401	DIGGER	PALOUSE
CIPAL0405	DIGGER	ILL6802
CIPAL0413	ILL7685	NUGGET
CIPAL0414	ILL6788	NUGGET
CIPAL0501	DIGGER	PALOUSE
CIPAL0501/CIPAL0204	CIPAL0501	CIPAL0204
CIPAL0501/CIPAL0205	CIPAL0501	CIPAL0205
CIPAL0501/NIPPER	CIPAL0501	NIPPER
CIPAL0502	NUGGET	CDCMATADOR
CIPAL0611	PRECOZ/ILL7685	CUMRA/INDIANHEAD
CIPAL0611-06KHM001	PRECOZ/ILL7685	CUMRA/INDIANHEAD
CIPAL0802	98-006L*99HS068	96-047L*99R060
CIPAL0901	CIPAL0501/CIPAL0205	PBAFLASH
CIPAL0902	CIPAL0501/NIPPER	PBAFLASH
CIPAL1001	CIPAL0501	96-047L*99R099
CIPAL1202	ILL7685	96-047L*99R099
CIPAL1205	CIPAL0502	PBABOUNTY
CIPAL1301	PBABOLT	02-325L*03HS001
CIPAL1303	96-047L*99R099/CIPAL0204	CIPAL0401
CIPAL1522	PBAACE	04-299L-1-05HSHI2006
COBBER	ILL0039	ILL0479
CUMRA/INDIANHEAD	CUMRA	INDIANHEAD
DIGGER	ILL0883	ILL0470
GUDO	ILL0883	ILL0470
ILL5714	ILL0500	ILL1719
ILL6002	ILL4349	ILL4605
ILL6788	ILL0099	ILL0468
ILL6802	ILL0784	ILL0223
ILL7537/CIPAL0205	ILL7537	CIPAL0205
INDIANHEAD/NORTHFIELD	INDIANHEAD	NORTHFIELD
INDIANHEAD/PI374118	INDIANHEAD	PI374118
NIPPER	INDIANHEAD/NF	NF
NIPPER/CIPAL0401	NIPPER	CIPAL0401
NUGGET	NORTHFIELD	ILL5714
PBAACE	CIPAL0501	96-047L*99R099
PBABLITZ	CUMRA/INDIANHEAD	CASSAB
PBABOLT	ILL7685	96-047L*99R060
PBABOUNTY	ILL6788	NUGGET
PBAFLASH	ILL7685	NUGGET
PBAHURRICANE	PBAFLASH	96-047L*99R060M3
PBAHURRICANE/CIPAL0901	PBAHURRICANE	CIPAL0901
PBAJUMBO	ALDINGA	MATADOR
PRECOZ/ILL7685	PRECOZ	ILL7685
